# Supplementary material for: MicroSalmon: A Comprehensive, Searchable Resource of Predicted MicroRNA Targets and 3′UTR Cis-Regulatory Elements in the Full-Length Sequenced Atlantic Salmon Transcriptome
Source: Noncoding RNA. 2021 Sep 22;7(4):61. doi: 10.3390/ncrna7040061 (PMC8544657; doi:10.3390/ncrna7040061)
Supplement: Supplementary file 1 [file ncrna-07-00061-s001.zip]

Archive with 7 entries (7 files):
- Supplementary File 1.txt
- Supplementary File 2.txt
- Supplementary File 3.xlsx
- Supplementary File 4.xlsx
- Supplementary File 5.xlsx
- Supplementary File 6.txt
- Supplementary file 7.xlsx
