# Supplementary material for: MicroSalmon: A Comprehensive, Searchable Resource of Predicted MicroRNA Targets and 3′UTR Cis-Regulatory Elements in the Full-Length Sequenced Atlantic Salmon Transcriptome
Source: Noncoding RNA. 2021 Sep 22;7(4):61. doi: 10.3390/ncrna7040061 (PMC8544657; doi:10.3390/ncrna7040061)
Supplement: Supplementary file 1 [file ncrna-07-00061-s001.zip › Supplementary File 1.txt]

Accession Number: GIYK01000002
SeqID in TSA: SS9.1
3'UTR length: 226

3'UTR Sequence: CAACCAGGGTTAAGAATAGGTTGTCTCAAATGGCACCATGTTTTTATACATATATATATATATATATATCGCAGTGCGTAACCTTGTCTTTGGCCCCTGTCCTTTTGGGCGGTTCTGGCAATCTACTGTTTCTGTAGCGTGAGGCAGCTTGAAGAATAATTACACAGCCTAGACAGGGCAAAAGTAGTGCACTATATTGGAAATGGGGCCAGGGTAAAAGTATTGC

SQANTI Annotation Gene Symbol: LOC100316613
SQANTI Annotation Transcript ID: XM_014131490.1

BLAST Annotation Gene Symbol: mavs
BLAST Annotation Description: interferon promoter stimulating protein 1 isoform X1

GO Terms: activation of innate immune response,mitochondrion,integral component of membrane,positive regulation of type I interferon production,negative regulation of viral process,positive regulation of NF-kappaB transcription factor activity,defense response to virus
GO IDs: GO:0002218,GO:0005739,GO:0016021,GO:0032481,GO:0048525,GO:0051092,GO:0051607

UTRScan Motifs [Position in 3'UTR] Sequence:
No hits

Teiresias Motifs [Position in 3'UTR] Linguistic Complexity(Threshold 0.27):
AAATGGCAC [28,37] 0.875
AAGTAGTGC [181,190] 0.6428571428571429
AATGGCACC [29,38] 1.0
AGTAGTGCA [182,191] 0.6428571428571429
AGTGCACTA [185,194] 1.0
CAAATGGCA [27,36] 0.75
GTAGTGCAC [183,192] 0.875
GTAGTGCACT [183,193] 0.8888888888888887
GTAGTGCACTA [183,194] 0.8000000000000002
GTGCACTAT [186,195] 1.0
TAGTGCACT [184,193] 1.0
TAGTGCACTA [184,194] 0.8888888888888887

Number of predicted MREs: 5
miRNAs predicted to bind MREs: ssa-miR-16bc-3p;ssa-miR-22a-3p;ssa-miR-22b-3p;ssa-miR-26a-4-3p;ssa-miR-26b-3p

MRE 1

miRNA: ssa-miR-16bc-3p
Mature miRNA sequence: CCCAATATTAGCTGTGCTGCTTC
Target prediction supported by: PITA, miRanda, TargetSpy, RNAhybrid

RNAhybrid output:
mfe: -24.9 kcal/mol

Position in 3'UTR: 180
Target 5' A                     A 3'
           AAGUAGUGCA CU AUAUUGG 
           UUCGUCGUGU GA UAUAACC 
miRNA  3' C          C  U       C 5'

MRE 2

miRNA: ssa-miR-22a-3p
Mature miRNA sequence: AAGCTGCCAGCTGAAGAACTGT
Target prediction supported by: PITA, miRanda, RNAhybrid

RNAhybrid output:
mfe: -27.0 kcal/mol

Position in 3'UTR: 123
Target 5' U  U U    G    GUGA        G 3'
           AC G UUCU UAGC    GGCAGCUU 
           UG C AAGA GUCG    CCGUCGAA 
miRNA  3'    U      A    A             5'

MRE 3

miRNA: ssa-miR-22b-3p
Mature miRNA sequence: AAGCTGCCAGTTGAAGAGCTGT
Target prediction supported by: PITA, miRanda, RNAhybrid

RNAhybrid output:
mfe: -24.6 kcal/mol

Position in 3'UTR: 123
Target 5' U  U U    G    GUGA        G 3'
           AC G UUCU UAGC    GGCAGCUU 
           UG C GAGA GUUG    CCGUCGAA 
miRNA  3'    U      A    A             5'

MRE 4

miRNA: ssa-miR-26a-4-3p
Mature miRNA sequence: CCTATTCTTGATTACTTGTTTC
Target prediction supported by: PITA, miRanda, RNAhybrid

RNAhybrid output:
mfe: -21.3 kcal/mol

Position in 3'UTR: 4
Target 5'    C                  U 3'
              CAGG  GUUAAGAAUAGG 
              GUUC  UAGUUCUUAUCC 
miRNA  3' CUUU    AU              5'

MRE 5

miRNA: ssa-miR-26b-3p
Mature miRNA sequence: CCTATTCTGCATGACTTGGTTC
Target prediction supported by: miRanda, TargetSpy, RNAhybrid

RNAhybrid output:
mfe: -24.2 kcal/mol

Position in 3'UTR: 1
Target 5' C           UA        U 3'
           AACCAGG  GU  AGAAUAGG 
           UUGGUUC  UA  UCUUAUCC 
miRNA  3' C       AG  CG          5'
