# Supplementary material for: MicroSalmon: A Comprehensive, Searchable Resource of Predicted MicroRNA Targets and 3′UTR Cis-Regulatory Elements in the Full-Length Sequenced Atlantic Salmon Transcriptome
Source: Noncoding RNA. 2021 Sep 22;7(4):61. doi: 10.3390/ncrna7040061 (PMC8544657; doi:10.3390/ncrna7040061)
Supplement: Supplementary file 1 [file ncrna-07-00061-s001.zip › Supplementary File 2.txt]

Input miRNA: ssa-miR-10d-3p
Mature miRNA sequence: CAAATTCGCCTCTACGGGA

Number of Target Transcripts: 196
Number of unique target genes: 82
Target Transcript Accessions: GIYK01066742;GIYK01067131;GIYK01067138;GIYK01067139;GIYK01067140;GIYK01067141;GIYK01029560;GIYK01029561;GIYK01029659;GIYK01030091;GIYK01030098;GIYK01030188;GIYK01032675;GIYK01032802;GIYK01032803;GIYK01033330;GIYK01033331;GIYK01033675;GIYK01033676;GIYK01033677;GIYK01034659;GIYK01034660;GIYK01035028;GIYK01035029;GIYK01035030;GIYK01035707;GIYK01035708;GIYK01036681;GIYK01038500;GIYK01038503;GIYK01038504;GIYK01038505;GIYK01038506;GIYK01038507;GIYK01038508;GIYK01038501;GIYK01038502;GIYK01038607;GIYK01038935;GIYK01038936;GIYK01039011;GIYK01039010;GIYK01003735;GIYK01003738;GIYK01039911;GIYK01041306;GIYK01042134;GIYK01042139;GIYK01042135;GIYK01042136;GIYK01042137;GIYK01042574;GIYK01043281;GIYK01044369;GIYK01044370;GIYK01044371;GIYK01046963;GIYK01046964;GIYK01046965;GIYK01047578;GIYK01048697;GIYK01048695;GIYK01048694;GIYK01048696;GIYK01049526;GIYK01049529;GIYK01049530;GIYK01050937;GIYK01050983;GIYK01050984;GIYK01050986;GIYK01050987;GIYK01052654;GIYK01005028;GIYK01053116;GIYK01053117;GIYK01005091;GIYK01005090;GIYK01054000;GIYK01054625;GIYK01054878;GIYK01054879;GIYK01055354;GIYK01055553;GIYK01055554;GIYK01055555;GIYK01055556;GIYK01055557;GIYK01055957;GIYK01005344;GIYK01056763;GIYK01056764;GIYK01057004;GIYK01057005;GIYK01057006;GIYK01057007;GIYK01057655;GIYK01057656;GIYK01057806;GIYK01057807;GIYK01057808;GIYK01057809;GIYK01057828;GIYK01057829;GIYK01057830;GIYK01057831;GIYK01057832;GIYK01057833;GIYK01057834;GIYK01057835;GIYK01057836;GIYK01005636;GIYK01005637;GIYK01005638;GIYK01005639;GIYK01005640;GIYK01005641;GIYK01005642;GIYK01005643;GIYK01005644;GIYK01058924;GIYK01058925;GIYK01059922;GIYK01059923;GIYK01060791;GIYK01060792;GIYK01007002;GIYK01008133;GIYK01008134;GIYK01008571;GIYK01008581;GIYK01008582;GIYK01008583;GIYK01008572;GIYK01008573;GIYK01008574;GIYK01008575;GIYK01008576;GIYK01008577;GIYK01008578;GIYK01008579;GIYK01008737;GIYK01008738;GIYK01008733;GIYK01008734;GIYK01008739;GIYK01008735;GIYK01008736;GIYK01009444;GIYK01009447;GIYK01009505;GIYK01010461;GIYK01012190;GIYK01001230;GIYK01001231;GIYK01001232;GIYK01013589;GIYK01013590;GIYK01015264;GIYK01015272;GIYK01015265;GIYK01015266;GIYK01015267;GIYK01015268;GIYK01015269;GIYK01015270;GIYK01015271;GIYK01018605;GIYK01018606;GIYK01018607;GIYK01018608;GIYK01018609;GIYK01018610;GIYK01020298;GIYK01020747;GIYK01020902;GIYK01020903;GIYK01024258;GIYK01024259;GIYK01024260;GIYK01024263;GIYK01024264;GIYK01024937;GIYK01025999;GIYK01064947;GIYK01064948;GIYK01064949;GIYK01064950;GIYK01064951;GIYK01065098;GIYK01065416;GIYK01065418;GIYK01062258;GIYK01062259;GIYK01062591;GIYK01063417
Target Transcript SeqIDs in TSA: CG132.2;CG806.1;CG821.2;CG823.1;CG823.2;CG823.3;SS11126.76;SS11126.77;SS11158.2;SS11312.1;SS11312.9;SS11343.5;SS12172.1;SS12220.1;SS12220.2;SS12428.1;SS12428.2;SS12538.1;SS12538.2;SS12538.3;SS12907.2;SS12907.3;SS13087.1;SS13087.2;SS13087.3;SS13338.1;SS13338.2;SS13681.2;SS14448.1;SS14448.10;SS14448.14;SS14448.17;SS14448.18;SS14448.21;SS14448.29;SS14448.7;SS14448.8;SS14473.1;SS14589.1;SS14589.3;SS14622.2;SS14622.3;SS1472.3;SS1472.7;SS14931.1;SS15489.1;SS15814.1;SS15814.12;SS15814.5;SS15814.6;SS15814.8;SS15962.27;SS16240.1;SS16630.1;SS16630.3;SS16630.4;SS17652.1;SS17652.2;SS17652.5;SS17885.1;SS18286.12;SS18286.2;SS18286.3;SS18286.6;SS18586.1;SS18586.4;SS18586.9;SS19141.3;SS19153.1;SS19153.2;SS19153.5;SS19153.6;SS19769.1;SS1993.1;SS19963.4;SS19963.6;SS2019.2;SS2019.5;SS20293.3;SS20527.2;SS20618.1;SS20618.3;SS20792.2;SS20895.1;SS20895.2;SS20895.4;SS20895.5;SS20895.6;SS21026.1;SS2112.1;SS21361.1;SS21361.2;SS21450.1;SS21450.2;SS21450.5;SS21450.9;SS21732.1;SS21732.3;SS21801.1;SS21801.2;SS21801.3;SS21801.4;SS21811.1;SS21811.2;SS21811.3;SS21811.4;SS21811.5;SS21811.6;SS21811.7;SS21811.8;SS21811.9;SS2214.1;SS2214.2;SS2214.3;SS2214.4;SS2214.5;SS2214.6;SS2214.7;SS2214.8;SS2214.9;SS22192.1;SS22192.2;SS22563.1;SS22563.2;SS22859.1;SS22859.5;SS2778.1;SS3269.2;SS3269.3;SS3408.1;SS3408.11;SS3408.12;SS3408.13;SS3408.2;SS3408.3;SS3408.4;SS3408.5;SS3408.6;SS3408.7;SS3408.8;SS3408.9;SS3448.17;SS3448.22;SS3448.3;SS3448.4;SS3448.41;SS3448.5;SS3448.9;SS3755.3;SS3755.6;SS3794.1;SS4103.1;SS4768.4;SS492.1;SS492.2;SS492.3;SS5301.2;SS5301.6;SS5990.1;SS5990.12;SS5990.2;SS5990.3;SS5990.4;SS5990.5;SS5990.6;SS5990.7;SS5990.8;SS7155.1;SS7155.2;SS7155.4;SS7155.5;SS7155.6;SS7155.8;SS7805.1;SS7996.1;SS8036.1;SS8036.2;SS9188.1;SS9188.4;SS9188.5;SS9188.8;SS9188.9;SS9413.1;SS9766.1;ST1664.1;ST1664.2;ST1664.3;ST1664.4;ST1664.5;ST1728.1;ST1907.3;ST1907.8;ST312.1;ST312.3;ST472.1;ST908.6
Target Transcript Annotated Genes: --NA--;--NA--;LOC106588121;LOC106588121;LOC106588121;LOC106588121;LOC106564830;LOC106564830;HNRNPLL;nckipsd;nckipsd;zc3h11a;--NA--;LOC106567026;LOC106567026;UB2G1;LOC106567414;robo4;robo4;robo4;LOC106561873;LOC106561873;GSONMT00013299001;GSONMT00013299001;GSONMT00013299001;LOC106600424;LOC106600424;LOC106569973;LOC106571593;LOC106571593;LOC106571593;LOC106571593;LOC106571593;LOC106571593;A0A3P8Y4P9;LOC106608134;LOC106571593;LOC106571770;LOC106572303;LOC106572303;RER1;RER1;LOC106571564;LOC106571564;LOC100380641;SLC39A3;LOC106574742;LOC106574742;LOC106574742;LOC106574742;LOC106574742;LOC106575202;LOC106609116;A0A3P9A883;A0A3P9A883;znf318;tbc1d24;tbc1d24;tbc1d24;GLYG;LOC106580505;LOC106580505;LOC106580505;LOC106580505;LOC106581191_nek8;LOC106581191;LOC106581191;LOC106586301;LOC106582412;LOC106582412;LOC106582412;LOC106582412;W5M0H3;--NA--;LOC106584183;LOC106584183;csf3r;CSF3R;vsig10;lincr;LOC106585445;LOC106585445;LOC106585873;LOC106586158;LOC106586158;LOC106586158;LOC106586158;LOC106586158;LOC106582337;LOC106584808;LOC106587149;LOC106587149;LOC106562086;LOC106562086;LOC106562086;LOC106587179;LOC106588121;LOC106588121;LOC106588512;LOC106588512;LOC106588512;LOC106588512;LOC106603753;GSONMT00072086001;LOC106588498;LOC106588498;LOC106588498;GSONMT00072086001;LOC106588498;GSONMT00072086001;LOC106588498;LOC106588180;LOC106588180;LOC106588180;LOC106588180;LOC106588180;LOC106588180;LOC106588180;LOC106588180;LOC106588180;vars2;vars2;vps26a;LOC106589824;GSONMT00030045001;GSONMT00030045001;tri55;LOC106601006;LOC106601006;myst2;LOC106607195;myst2;LOC106607195;LOC106607195;LOC106607195;myst2;LOC106607195;myst2;LOC106607195;myst2;myst2;LOC106601336;LOC106601336;LOC106601336;LOC106601336;LOC106601336;LOC106601336;LOC106601336;LOC106602211;LOC106602211;LOC106602328;GSONMT00057880001;LOC106604445;LOC106576834;LOC106576834;LOC106604523;LOC106605397;LOC106605397;LOC106607195;LOC106607195;LOC106607195;LOC106607195;LOC106607195;LOC106607195;LOC106607195;LOC106607195;LOC106607195;LOC106576372;LOC106576372;LOC106576372;LOC106576372;LOC106576372;LOC106576372;bcl11ba;LOC106611646;ALG13;ALG13;sec16b;sec16b;sec16b;A0A3Q2WN15;A0A3Q2WN15;KCRU;lamb1;A0A3B4CLC2;A0A3B4CLC2;A0A3B4CLC2;A0A3B4CLC2;A0A3B4CLC2;LOC106612640;LOC106564541;LOC106589295;LOC106610255;LOC106610255;LOC106574742;LOC106589295

Number of unique GO Terms in target transcripts: 134
GO Terms: ubiquitin-protein transferase activity;aminoacyl-tRNA ligase activity;ATP binding;tRNA aminoacylation for protein translation;nuclear chromosome telomeric region;protection from non-homologous end joining at telomere;telomeric DNA binding;protein homodimerization activity;endopeptidase inhibitor activity;extracellular region;inflammatory response;complement activation;extracellular space;RNA binding;nucleus;mRNA processing;protein binding;metal ion binding;;ubiquitin-dependent protein catabolic process;ubiquitin protein ligase activity;protein polyubiquitination;ligase activity;proteasome-mediated ubiquitin-dependent protein catabolic process;ubiquitin conjugating enzyme activity;axon guidance receptor activity;axon midline choice point recognition;Roundabout signaling pathway;integral component of membrane;transmembrane transporter activity;transmembrane transport;transaminase activity;biosynthetic process;pyridoxal phosphate binding;protein phosphatase type 2A complex;signal transduction;protein phosphatase regulator activity;regulation of phosphoprotein phosphatase activity;helicase activity;cilium assembly;zinc ion transmembrane transporter activity;plasma membrane;zinc ion transmembrane transport;proteasome complex;cytosol;protein K48-linked ubiquitination;very long-chain fatty acid metabolic process;peroxisome;fatty acid beta-oxidation;ATPase activity;ATPase-coupled transmembrane transporter activity;nucleic acid binding;zinc ion binding;transferase activity transferring glycosyl groups;tumor necrosis factor receptor binding;cytoplasm;activation of NF-kappaB-inducing kinase activity;regulation of apoptotic process;positive regulation of JNK cascade;protein tyrosine phosphatase activity;cytoskeleton;cytoskeletal protein binding;peptidyl-tyrosine dephosphorylation;regulation of transcription by RNA polymerase II;Piccolo NuA4 histone acetyltransferase complex;acetylcholine-gated channel complex;synaptic transmission cholinergic;neuromuscular synaptic transmission;acetylcholine receptor activity;acetylcholine-gated cation-selective channel activity;ion transmembrane transport;response to nicotine;acetylcholine binding;neuron projection;postsynaptic membrane;excitatory postsynaptic potential;methyltransferase activity;methylation;Rho guanyl-nucleotide exchange factor activity;regulation of Rho protein signal transduction;guanyl-nucleotide exchange factor activity;cell adhesion;integrin-mediated signaling pathway;integrin complex;signaling receptor activity;G protein-coupled receptor activity;cell surface receptor signaling pathway;G protein-coupled receptor signaling pathway;negative regulation of phosphatase activity;phosphatase binding;aminoacyl-tRNA editing activity;valine-tRNA ligase activity;valyl-tRNA aminoacylation;aminoacyl-tRNA metabolism involved in translational fidelity;intracellular protein transport;histone acetyltransferase activity;regulation of transcription DNA-templated;histone acetylation;motor activity;myosin complex;actin filament binding;transcription repressor complex;GTP binding;septin complex;ubiquitin protein ligase binding;integral component of plasma membrane;peptidyl-tyrosine phosphorylation;protein tyrosine kinase collagen receptor activity;collagen-activated tyrosine kinase receptor signaling pathway;kinase activity;phosphorylation;actin cytoskeleton organization;caveola assembly;plasma membrane tubulation;DNA-binding transcription factor activity;multicellular organism development;sequence-specific DNA binding;N-acetylglucosaminyldiphosphodolichol N-acetylglucosaminyltransferase activity;dolichol-linked oligosaccharide biosynthetic process;Golgi membrane;endoplasmic reticulum;protein transport;COPII vesicle coating;endomembrane system;intracellular membrane-bounded organelle;creatine kinase activity;phosphocreatine biosynthetic process;plasma membrane organization;regulation of actin filament polymerization;regulation of insulin receptor signaling pathway;magnesium ion binding;protein serine/threonine kinase activity;protein phosphorylation;intracellular signal transduction
GO IDs: GO:0004842;GO:0004812;GO:0005524;GO:0006418;GO:0000784;GO:0031848;GO:0042162;GO:0042803;GO:0004866;GO:0005576;GO:0006954;GO:0006956;GO:0005615;GO:0003723;GO:0005634;GO:0006397;GO:0005515;GO:0046872;;GO:0006511;GO:0061630;GO:0000209;GO:0016874;GO:0043161;GO:0061631;GO:0008046;GO:0016199;GO:0035385;GO:0016021;GO:0022857;GO:0055085;GO:0008483;GO:0009058;GO:0030170;GO:0000159;GO:0007165;GO:0019888;GO:0043666;GO:0004386;GO:0060271;GO:0005385;GO:0005886;GO:0071577;GO:0000502;GO:0005829;GO:0070936;GO:0000038;GO:0005777;GO:0006635;GO:0016887;GO:0042626;GO:0003676;GO:0008270;GO:0016757;GO:0005164;GO:0005737;GO:0007250;GO:0042981;GO:0046330;GO:0004725;GO:0005856;GO:0008092;GO:0035335;GO:0006357;GO:0032777;GO:0005892;GO:0007271;GO:0007274;GO:0015464;GO:0022848;GO:0034220;GO:0035094;GO:0042166;GO:0043005;GO:0045211;GO:0060079;GO:0008168;GO:0032259;GO:0005089;GO:0035023;GO:0005085;GO:0007155;GO:0007229;GO:0008305;GO:0038023;GO:0004930;GO:0007166;GO:0007186;GO:0010923;GO:0019902;GO:0002161;GO:0004832;GO:0006438;GO:0106074;GO:0006886;GO:0004402;GO:0006355;GO:0016573;GO:0003774;GO:0016459;GO:0051015;GO:0017053;GO:0005525;GO:0031105;GO:0031625;GO:0005887;GO:0018108;GO:0038062;GO:0038063;GO:0016301;GO:0016310;GO:0030036;GO:0070836;GO:0097320;GO:0003700;GO:0007275;GO:0043565;GO:0004577;GO:0006488;GO:0000139;GO:0005783;GO:0015031;GO:0048208;GO:0012505;GO:0043231;GO:0004111;GO:0046314;GO:0007009;GO:0030833;GO:0046626;GO:0000287;GO:0004674;GO:0006468;GO:0035556

Transcript 1:

Accession Number; GIYK01066742
SeqID in TSA: CG132.2
3'UTR length: 782

3'UTR Sequence: ACCTACCCACACTGAGACTCTTAACATATACACACGATTTATCTTGCCTACTCTGAAAGATTGAAACTGATGACACACAGACGCACCATCATTGACATTACTGGGTGACTTGTTGGAAAAATGGCCTCTAGACATACAACTGGTTCCTAATCCATATAAAAAAAAACAGACCGACCAGAAGCGTGGTATGATGGACTGACTGATATTACCTACTACACACAGAGCCTCATGTCAATAGACACAGACCTGTACCTGGTATGTGTGAATCTCCCTCCCCTCCCACATTAAAATGGCAGAAACCTGAGAGGGAGTGAATTCAGAGGATAAAAACATGGACTAATATAAAATACATTTTCTCTGTTTAGTTTGATTTCTCTGTACAAAAGGTTTGGGAGTTTATGTTTATCTTTGTTGTTCTTCTCTGGCTGTGTAAAAAGGAGAAGGTTGTTTGTGTGTCTGAACAGGATGGTTATAAAACCTTTGGGGGAAAATGTTGGTTGTTTCTTGTTTGCGAATTTGTGACCTCATAAGCCTTGAAGATGGGGGGAATGTTTTTATGGGGAAAGGAGGAGGGGGAAAAAGAAGTTTTGAAGAAATGCACTTTTCAAAGTTGTGGCATTTTTATGGAAGGATGGTCCCAAAAAAAGAAATGAAGAGAACAAGTGAAGAAAGCAGATGATAAAGAAATTAACCACAAAATCTAGAGTATTTTTGGCTATTAAATCGCTGACCCAGCCTTGAGCCTTTGAATCAGAGTGAAATAACTACATGAATAAATGCAT

SQANTI Annotation Gene Symbol: NA
SQANTI Annotation Transcript ID: NA

BLAST Annotation Gene Symbol: 
BLAST Annotation Description: ---NA---

GO Terms: ubiquitin-protein transferase activity
GO IDs: GO:0004842

UTRScan Motifs [Position in 3'UTR] Sequence:
IRES [708,789] GTATT TTTGGC TATTAA AT CGCTG ACC CAGCC TTGAG CCT TTGAA  TCAGTG A AATAA CTAC ATGAA TAAA TGCAT AAAATTG 
UNR-bs [158,171] AAAAAAAAAACAGA

Teiresias Motifs [Position in 3'UTR] Linguistic Complexity(Threshold 0.27):
AAATACATTT [346,356] 0.5
AATACATTTT [347,357] 0.4375

Target prediction supported by: PITA, miRanda, TargetSpy, RNAhybrid

RNAhybrid output:
mfe: -21.0 kcal/mol

Position in 3'UTR: 504
Target 5' U  UU  UU           U 3'
           UC  GU    GCGAAUUUG 
           AG  CA    CGCUUAAAC 
miRNA  3'    GG  UCUC           5'

Transcript 2:

Accession Number; GIYK01067131
SeqID in TSA: CG806.1
3'UTR length: 1072

3'UTR Sequence: TGTACTATGTAGGGTTTTTCACTAGTTCCCCACAGTCAAAGTTATATTTAAAAAATGCACATTTTTGTTTTCATTAATTTTTTTACGATAGCCAATTTATTTTAAGTTGGGGTTAGGCATAAGGTTAGCAGTGTGGTTAGGTTTAAAATCAGATTTTAAGAAGAGAAATGACCACTGTGAGGAATAGGACCCTGGTCTAAAGTAGTGCACAACGTAGGGAATAGGGTGCCATTTGAAACACAGTCAGTAACAGTGAGAGATGACCTCCCTCTACATGGACAACTTGACTGTCTGCAGTGTCTGTCTGCAGTGTCTGTCTGCAGGGCTTCAACTCTGGATCGGACATTGATTATATCAATCATGGACTACCAGGTTTTCTGCCATTGAACACCAAGAACTGCAGGCCCTGGAATAACTAGTGGTGGCCCTAACCCTAACTACAGTGGTGACCCTACCCCTAACTACAGTGGTGACCCTACCCCTAACTACAGTGGTGGCCCTACCCCTAACTACAGTGGTGACCCTACCCCTAACTACAGTGGTGACCCTACCCCTAACTACAGTGGTGACCCTACCCCTAACTACAGTGGTGGCCCTACCCCTAACTACAGTGGTGACCCTACCCCTAACTACAGTGGTGGCCCTTGCTTGGAGTCAAGCCATATAGGTATGAATGTAAAATAATACATTATTCAAATAATACCACTTGTCTGTCATCATAAAACGGCATACTCTATCCCAGGGTTCCCCAGCCGAATTTGGCCCGCTGGTGATTTTATTTGGCCCCCCAAGTTCTGAGCAAAAGTGTTTTCATTTTTTTTTTTTTATAAAAAAATTACATAAAAGGCTATAAAACACCAGAAAATCAGCTCCAAGTTATTTTAATTTTGGAAATGTGTTCCAAAGTATTCCCACATATAATAGAGAGATGCATGTTATTATATAAAAATATAAGCAAAGTTTGACATGATTGTTTTAGTCAAATATTACACCGAACAAAAAAATGTATGCAACATGTAAAGTGTTGGTCCCGTGTTTCATGAGCTGAAATAAAATATCCCCGAAATTTTCC

SQANTI Annotation Gene Symbol: NA
SQANTI Annotation Transcript ID: NA

BLAST Annotation Gene Symbol: 
BLAST Annotation Description: ---NA---

GO Terms: aminoacyl-tRNA ligase activity,ATP binding,tRNA aminoacylation for protein translation
GO IDs: GO:0004812,GO:0005524,GO:0006418

UTRScan Motifs [Position in 3'UTR] Sequence:
IRES [975,1077] TTTAGT CAAAT ATTAC AC CGAAC AAAAAAAT GTATG CAACAT GTAAA GTGTTG GTCCC GTGTT TCATGA GCTGAA AT AAAAT ATCCCCGA AATTT TCCATATG 
SXL_BS [814,826] TTTTTTTTTTTTT

Teiresias Motifs [Position in 3'UTR] Linguistic Complexity(Threshold 0.27):
AAGTAGTGC [200,209] 0.6428571428571429
AATAGGGTG [220,229] 0.65625
AGGGAATAG [216,225] 0.5625
AGGGTGCCA [223,232] 0.875
AGTAGTGCA [201,210] 0.6428571428571429
ATAGGGTGC [221,230] 0.875
GAATAGGGT [219,228] 0.65625
GGAATAGGG [218,227] 0.5625
GGGAATAGG [217,226] 0.5625
GTAGTGCAC [202,211] 0.875
TGCCATTTG [227,236] 0.75

Target prediction supported by: PITA, miRanda, RNAhybrid

RNAhybrid output:
mfe: -19.4 kcal/mol

Position in 3'UTR: 745
Target 5' U    C     C        G 3'
           UCCC    AG CGAAUUUG 
           AGGG    UC GCUUAAAC 
miRNA  3'      CAUC  C          5'

Transcript 3:

Accession Number; GIYK01067138
SeqID in TSA: CG821.2
3'UTR length: 338

3'UTR Sequence: GGCCACCAAACTGGCAGGGACTAACTTGTCCAATAAGAAATGCTCCGTTTCGCTATGGGGGTGCAGTAACGAATTTGACGCTGGAGGGCCTCTGAGCTACGCAAGAGAACGATGACATTATCCAGTTGTGAGAATGGATGTAGACTTTAACGTTTTTTTCCCCACAAAAGATAATTATTTGCCCGCCGCACATCTGTCAACAATGAGGACAGGAAGCTAAAGATGGTCAGAGGGCCTTTGGACTAAGCTAAATGTTGATTCTGCCATTTTTTAAAAAACGTGTTTATAGAAGTATTTTATCACTTGTCTTTCTTGGTAGAATAAAAGACTTCTCTTAG

SQANTI Annotation Gene Symbol: NA
SQANTI Annotation Transcript ID: NA

BLAST Annotation Gene Symbol: LOC106588121
BLAST Annotation Description: telomeric repeat-binding factor 2-like

GO Terms: nuclear chromosome telomeric region,protection from non-homologous end joining at telomere,telomeric DNA binding,protein homodimerization activity
GO IDs: GO:0000784,GO:0031848,GO:0042162,GO:0042803

UTRScan Motifs [Position in 3'UTR] Sequence:
IRES [231,344] AGGGCC TTTGGA CTAAG CT AAATGT TGATTCTG CCATTT TTTAAAAA ACGTG TTTATAGA AGTAT TTTAT CACT TGTCTT TCTTG GTAGAA TAAAAGAC TTCTCT TATATAGTG 

Teiresias Motifs [Position in 3'UTR] Linguistic Complexity(Threshold 0.27):
No hits

Target prediction supported by: PITA, miRanda, RNAhybrid

RNAhybrid output:
mfe: -21.7 kcal/mol

Position in 3'UTR: 43
Target 5' C     UUCGCUAU     UGCAGUAA        A 3'
           UCCGU        GGGGG        CGAAUUUG 
           GGGCA        UCUCC        GCUUAAAC 
miRNA  3' A                                    5'

Transcript 4:

Accession Number; GIYK01067139
SeqID in TSA: CG823.1
3'UTR length: 337

3'UTR Sequence: GGCCACCAAACTGGCAGGGACTAACTTGTCCAATAAGAAATGCTCCGTTTCGCTATGGGGGTGCAGTAACGAATTTGACGCTGGAGGGCCTCTGAGCTACGCAAGAGAACGATGACATTATCCAGTTGTGAGAATGGATGTAGACTTTAACGTTTTTTTCCCCACAAAAGATAATTATTTGCCCGCCGCACATCTGTCAACAATGAGGACAGGAAGCTAAAGATGGTCAGAGGGCCTTTGGACTAAGCTAAATGTTGATTCTGCCATTTTTTAAAAAACGTGTTTATAGAAGTATTTTATCACTTGTCTTTCTTGGTAGAATAAAAGACTTCTCTTC

SQANTI Annotation Gene Symbol: NA
SQANTI Annotation Transcript ID: NA

BLAST Annotation Gene Symbol: LOC106588121
BLAST Annotation Description: telomeric repeat-binding factor 2-like

GO Terms: nuclear chromosome telomeric region,protection from non-homologous end joining at telomere,telomeric DNA binding,protein homodimerization activity
GO IDs: GO:0000784,GO:0031848,GO:0042162,GO:0042803

UTRScan Motifs [Position in 3'UTR] Sequence:
IRES [231,344] AGGGCC TTTGGA CTAAG CT AAATGT TGATTCTG CCATTT TTTAAAAA ACGTG TTTATAGA AGTAT TTTAT CACT TGTCTT TCTTG GTAGAA TAAAAGAC TTCTCT TATATAGTG 

Teiresias Motifs [Position in 3'UTR] Linguistic Complexity(Threshold 0.27):
No hits

Target prediction supported by: PITA, miRanda, RNAhybrid

RNAhybrid output:
mfe: -21.7 kcal/mol

Position in 3'UTR: 43
Target 5' C     UUCGCUAU     UGCAGUAA        A 3'
           UCCGU        GGGGG        CGAAUUUG 
           GGGCA        UCUCC        GCUUAAAC 
miRNA  3' A                                    5'

Transcript 5:

Accession Number; GIYK01067140
SeqID in TSA: CG823.2
3'UTR length: 337

3'UTR Sequence: GGCCACCAAACTGGCAGGGACTAACTTGTCCAATAAGAAATGCTCCGTTTCGCTATGGGGGTGCAGTAACGAATTTGACGCTGGAGGGCCTCTGAGCTACGCAAGAGAACGATGACATTATCCAGTTGTGAGAATGGATGTAGACTTTAACGTTTTTTTCCCCACAAAAGATAATTATTTGCCCGCCGCACATCTGTCAACAATGAGGACAGGAAGCTAAAGATGGTCAGAGGGCCTTTGGACTAAGCTAAATGTTGATTCTGCCATTTTTTAAAAAACGTGTTTATAGAAGTATTTTATCACTTGTCTTTCTTGGTAGAATAAAAGACTTCTCTTT

SQANTI Annotation Gene Symbol: NA
SQANTI Annotation Transcript ID: NA

BLAST Annotation Gene Symbol: LOC106588121
BLAST Annotation Description: telomeric repeat-binding factor 2-like

GO Terms: nuclear chromosome telomeric region,protection from non-homologous end joining at telomere,telomeric DNA binding,protein homodimerization activity
GO IDs: GO:0000784,GO:0031848,GO:0042162,GO:0042803

UTRScan Motifs [Position in 3'UTR] Sequence:
IRES [231,344] AGGGCC TTTGGA CTAAG CT AAATGT TGATTCTG CCATTT TTTAAAAA ACGTG TTTATAGA AGTAT TTTAT CACT TGTCTT TCTTG GTAGAA TAAAAGAC TTCTCT TATATAGTG 

Teiresias Motifs [Position in 3'UTR] Linguistic Complexity(Threshold 0.27):
No hits

Target prediction supported by: PITA, miRanda, RNAhybrid

RNAhybrid output:
mfe: -21.7 kcal/mol

Position in 3'UTR: 43
Target 5' C     UUCGCUAU     UGCAGUAA        A 3'
           UCCGU        GGGGG        CGAAUUUG 
           GGGCA        UCUCC        GCUUAAAC 
miRNA  3' A                                    5'

Transcript 6:

Accession Number; GIYK01067141
SeqID in TSA: CG823.3
3'UTR length: 337

3'UTR Sequence: GGCCACCAAACTGGCAGGGACTAACTTGTCCAATAAGAAATGCTCCGTTTCGCTATGGGGGTGCAGTAACGAATTTGACGCTGGAGGGCCTCTGAGCTACGCAAGAGAACGATGACATTATCCAGTTGTGAGAATGGATGTAGACTTTAACGTTTTTTTCCCCACAAAAGATAATTATTTGCCCGCCGCACATCTGTCAACAATGAGGACAGGAAGCTAAAGATGGTCAGAGGGCCTTTGGACTAAGCTAAATGTTGATTCTGCCATTTTTTAAAAAACGTGTTTATAGAAGTATTTTATCACTTGTCTTTCTTGGTAGAATAAAAGACTTCTCTTT

SQANTI Annotation Gene Symbol: NA
SQANTI Annotation Transcript ID: NA

BLAST Annotation Gene Symbol: LOC106588121
BLAST Annotation Description: telomeric repeat-binding factor 2-like

GO Terms: nuclear chromosome telomeric region,protection from non-homologous end joining at telomere,telomeric DNA binding,protein homodimerization activity
GO IDs: GO:0000784,GO:0031848,GO:0042162,GO:0042803

UTRScan Motifs [Position in 3'UTR] Sequence:
IRES [231,344] AGGGCC TTTGGA CTAAG CT AAATGT TGATTCTG CCATTT TTTAAAAA ACGTG TTTATAGA AGTAT TTTAT CACT TGTCTT TCTTG GTAGAA TAAAAGAC TTCTCT TATATAGTG 

Teiresias Motifs [Position in 3'UTR] Linguistic Complexity(Threshold 0.27):
No hits

Target prediction supported by: PITA, miRanda, RNAhybrid

RNAhybrid output:
mfe: -21.7 kcal/mol

Position in 3'UTR: 43
Target 5' C     UUCGCUAU     UGCAGUAA        A 3'
           UCCGU        GGGGG        CGAAUUUG 
           GGGCA        UCUCC        GCUUAAAC 
miRNA  3' A                                    5'

Transcript 7:

Accession Number; GIYK01029560
SeqID in TSA: SS11126.76
3'UTR length: 2104

3'UTR Sequence: ACCCCTCACGCTAATTGTTTGGAAGAACTTCTTCCTTGATCTGAAGCTGCCCTACTCTGCCGTACGCAACGAGCAGCTGGAAATCAAAGCCATTCTTCATAACTACATGGAGAACGCTATAACCGTCCGTGTAGAACTGAGGGAGACATCAGACGTGTGCAGCTCTGCCAGCAAGAAGGGGAGGTATATTGTTACTGTTGTGGTGGACCCCAGGTCCACACGAAGTGTCCCCTTTGTCATCATCCCCATGAAGCTGGGCCTCCATACCATCGAGGTGAAGGCCTCCGTCCGAGATTGGGGTGGACGCGACGGTGTTAAGAAGGAGCTACGTGTGGTGGCTGAAGGGGTGCTGACAAGGCTTCAGGTGAAGAAAGTGGAACTGGATCCCGCCAAACACGGGGGGACGGATACTGTGCTTGTTAGGAGTGGTGCACTGACTAACCAGGTTCCAAATACACCTGCCAGAACACACATAAGTGTGACAGGTGAGCAGTTGGCCAGCACGATAGAGGCAGCTATCAGTGGTTCACCCCTGGGCGACCTCCTTAGACAACCTGGTGGCTGTGGGGAGCAGAACATGATAGGCATGACTTTACCTCTCATTGCCACACATTACCTGGACAAGACCAAACAGTGGGATACGGTGGGATTAGAACGCAGAAATCAAGCAGTCAACTACATTCAAAGAGGTGAGAAAGTTATGAATTCCACATTTTAGTTTTGCATTTACAGTTGCACGTCTCCCAGAGAGGATGGCATTGATTGGAAGTAAACACATTATAGTTATGCTATAGGCCTAATATTACAGTGCAGTTTTAACAAGTCATGTTTTTGTTTCTCACATTTAATTTGGTTAACAACCACACAAAAAGCAATAGTTTGATTTTTGACATTTTTTTTTTTTTCTGCTTGAACAGATCAGGGGTGGATTTCCTAGCCTTTGCAGCGAATTTGGTTCTTTATCTTTCGACAATCAGTGATGTAGGAGTAAATTAAAATGGGTGGGTAAATGCTGATCGTCGTTCGGGATGAGTAACGCTCCCTATATTTTCAAAATAAGTGTGTTTACTTCCACTACACAACTATCGACAACCCAGACTGAACGCTACTCGTACAAAAGAAAATTGCTTCATTTGTTGACTTTTGTTTGTAAACGCACAGAAGATTGCCCGTTAAACATAGATTTGTATCATTGTTACTCTCTCGCTGCTTTGTGATTGAGTTGTGGAGTGAAATAACATAGCATGTTAGCTACAAAGGCTTTGGGAAACTCACCACACTGCCTGTGGTGTTATCAGTACAAGTTTTTTCTTATCAGCACAAGGCCAATCAGCTTTGATTATCTTCATGGTTCATGGTTTTCTTTTGTTATTATCAAGGTTATGATCAGCAACTGGCCTATCGGAAAAACGATGGATCATATGCTGCCTTTGATCATGAGCGTAGTGGTACCTGGTGAGCTACACCTTCCCCCACTCCCTCTCAATACCAGGGACACAACATTAGATGTACATCATATAGGCCTAGGTCTACTGTATGTTAAAGCAACAGTCTGCAATTGGTGCGTCCATTTTTTCAACGAAATGAATGACATTGCCATTGATTCTTCAAGAATTTAACAGCTGTTTTACCCCATTAGAACCCAAAATATAAGCAAATTTTTACTAAAATGTTTGTAAAAAATGTTTACTGTTTTTGATCTCATGAATGGTCAGTCCTTGCATCCACTGTATGTAACGCCATTTGGGTCTTTGCGTGTCAAAAAGATAGACGTCAAATAACACTATTTGACGTGTCAAATAACACGATGACGAGGATGTCGATTAACTCCGCACCTTTCTGATTCAGAGGGGCTGGGTTAAATGTGGCAGACACATTTCAGTTGAATGCGTTCAGTTGTACAACTGACTAGGTATCCCCCTTTCCTTTTCCCTTTCATAACTCTGTCTGCGAATTTGAGAGTGGTCAGTCCTTGCATCCCTCAGCTGTTTACCAAAATAAGTAACAGGGCAGCCGTTTTATTATTTTTCTAATTACATACTGCATCTTTAACTGAATTGTACAGTGCCCCCCTGAATTGTTGACACCCTGGGTAGATATGAGC

SQANTI Annotation Gene Symbol: LOC106564830
SQANTI Annotation Transcript ID: novel

BLAST Annotation Gene Symbol: 
BLAST Annotation Description: ---NA---

GO Terms: endopeptidase inhibitor activity,extracellular region,inflammatory response,complement activation
GO IDs: GO:0004866,GO:0005576,GO:0006954,GO:0006956

UTRScan Motifs [Position in 3'UTR] Sequence:
SXL_BS [893,905] TTTTTTTTTTTTT

Teiresias Motifs [Position in 3'UTR] Linguistic Complexity(Threshold 0.27):
CCATTTGGG [1740,1749] 0.75
TAAAATGTTT [1666,1676] 0.4375

Target prediction supported by: PITA, miRanda, TargetSpy, RNAhybrid

RNAhybrid output:
mfe: -20.0 kcal/mol

Position in 3'UTR: 1941
Target 5' C     CU           A 3'
           UCUGU    GCGAAUUUG 
           GGGCA    CGCUUAAAC 
miRNA  3' A     UCUC           5'

RNAhybrid output:
mfe: -18.6 kcal/mol

Position in 3'UTR: 937
Target 5' G   U  CA          G 3'
           CCU UG   GCGAAUUUG 
           GGG AU   CGCUUAAAC 
miRNA  3' A   C  CUC           5'

Transcript 8:

Accession Number; GIYK01029561
SeqID in TSA: SS11126.77
3'UTR length: 262

3'UTR Sequence: CCTTTGCAGCGAATTTGGTTCTTTATCTTTCGACAATCAGTGATGTAGGAGTAAATTAAAATGGGTGGGTAAATGCTGATCGTCGTTCGGGATGAGTAACGCTCCCTATATTTTCAAAATAAGTGTGTTTACTTCCACTACACAACTATCGACAACCCAGACTGAACGCTACTCGTACAAAAGAAAATTGCTTCATTTGTTGACTTTTGTTTGTAAACGCACAGAAGATTGCCCGTTAAACATAGATTTGTATCATTGTTTT

SQANTI Annotation Gene Symbol: LOC106564830
SQANTI Annotation Transcript ID: novel

BLAST Annotation Gene Symbol: 
BLAST Annotation Description: unnamed protein product, partial

GO Terms: endopeptidase inhibitor activity,extracellular space,complement activation
GO IDs: GO:0004866,GO:0005615,GO:0006956

UTRScan Motifs [Position in 3'UTR] Sequence:
TOP [1,6]  C CTTT G

Teiresias Motifs [Position in 3'UTR] Linguistic Complexity(Threshold 0.27):
No hits

Target prediction supported by: miRanda, TargetSpy, RNAhybrid

RNAhybrid output:
mfe: -18.4 kcal/mol

Position in 3'UTR: 1
Target 5'     U  CA          G 3'
           CCU UG   GCGAAUUUG 
           GGG AU   CGCUUAAAC 
miRNA  3' A   C  CUC           5'

Transcript 9:

Accession Number; GIYK01029659
SeqID in TSA: SS11158.2
3'UTR length: 1268

3'UTR Sequence: GACCTGGAAAACCAAGATGGCCGCCGCACTAGTTCGCCATCAACAAGGAGAGGAGCGGATAGGGGAGAAAGGAAGAGCGCCGAATGAAGGAGAGCGAAAGAAACAACGCGAGAGTGGAGAGTCAACACACTTTCTCGAACCTGAGAATGGAAAAGCGAGGTGTTAAAAACACTTAAGATCACCCCCCCCCCCCCCCCCCCCCCCCCCCATATGAACTATTTTAATGAATTATTTTAGTTGTATTTTTTCCTTTGTTTACAAAAATTATTTGAAGGAGCTACGAGTGGTTGGGCTGACAGTTGTAACTGATAGCGGGAGAAGAAAGCCCAACTATGCATCCTGGCAGGGCTGCTTACTCTGCACCACAATTGATTTGACATTTCCTGTGCTGACTTGATGAGGGCCGAATTTGACTTCTGTCTTTTTGTTGCGTGACCTATTTTAGTGGTCAAAAGACAGTGGCCTACGGTACATTTTCATTTCTAAGGTGATGTCAATGGCCAGTGGCCAGTTTTATAACTTTCAGAAGATTCCCAAAGGGCAGCTGGGATAAAAATTACAAATTGAAACCAATGGAGGGCAAAACAATTTAGACAGTGGAGGGCTGCTCTCAGCTAGAGGAAACACTGGTTCAAACTAGTGGAAATGCGTGTGCCTAACTCTGCAATATAAGAGATTACTCAGCGTTTGTAAATGAACAACCCGTTCACATTATATTGTACATATGTGTGTATAGCAGTTGAGTGGGCGTCCGGGCACTATGTTAATAAGAGCAGTTCCTTATGGAAAAAAACTACATTTCACATGTGAATTGTTCCAAGAAAAAACATTTCCATGTGATTTCAAATCATATGATTTTCCACATGTGAAATCAGGTGTTTTTTTCTGTAAGGGGTGTTTCTAACCTTTTTCTGTCGATGGTCCTCTTCTTTGGAGGGCCATTTGAATTAGAACTAAAATGAACACTTGGGACTGTCAGCTTACTATCTGATGGTCAGCAGCAACCCGCCATGTCTGTCCCTGGATCTAGGGTTGGAAAATACTCAGCTGTTACGAGATGTCTGTCTTCTCTCAAGACTACATTTTTCGAAGAAGACATCTCAAACTGTGTTTCAAGCGTTCCAAACCCTGAAGGTCCATGCGGGTTGGATGTGTTTAGTGTTCCCAGTTATACTGTGTCTCCATGTTTGTACTTGGCACACCACCACCACGTCTGAAGAATTCACTGTGAGCATGTGCAGTCATTAAAACATTTGCCAGTCGATACA

SQANTI Annotation Gene Symbol: LOC106564787
SQANTI Annotation Transcript ID: XM_014131156.1

BLAST Annotation Gene Symbol: HNRNPLL
BLAST Annotation Description: heterogeneous nuclear ribonucleoprotein L-like

GO Terms: RNA binding,nucleus,mRNA processing
GO IDs: GO:0003723,GO:0005634,GO:0006397

UTRScan Motifs [Position in 3'UTR] Sequence:
No hits

Teiresias Motifs [Position in 3'UTR] Linguistic Complexity(Threshold 0.27):
No hits

Target prediction supported by: PITA, miRanda, RNAhybrid

RNAhybrid output:
mfe: -22.1 kcal/mol

Position in 3'UTR: 381
Target 5' U       CU  CUUGAUGAG  C        A 3'
           UCCUGUG  GA         GG CGAAUUUG 
           AGGGCAU  CU         CC GCUUAAAC 
miRNA  3'                                   5'

Transcript 10:

Accession Number; GIYK01030091
SeqID in TSA: SS11312.1
3'UTR length: 4672

3'UTR Sequence: TTGTAGGATGTCAACTAACTTGCTCCAATATATGGAATTTCATGTTAGGACTGTGTTTTAACCACACCTTCCAGAACAGGGTTCTCCAACTGGCAGCCCGCTGACCGAATTTGGGCTGCAGTGATTTTAAGTTTTCAGAGCTTGTTTTTTTTTTCATTTTTATTGTTGGACATAAATGACTGTAAAAACACCAGCAAATCAGCTCAAAGTAATTATAATTTTGGAAATCTGTTCCAAAGTATTCCCACATTATAGAGATTATATGTGATCCTATACAAATGTAATCAAGATTTGAAATGTGTATTTGTATTAAGGCTCCCCATTTAAGGCTCCCTCTTCCTGTGGTCCAGCAACATTAAAGCAGTTATATACAAGAAAAAAATATATTACATGACATTACATTTCATAACACTTTTCACAACACATTAAGTGTGTTCCCTCAGGCCACTACTCTACTATCACGTCTCTACATTACAAAATCCATGTGTACGTGTGTGTACTGTAGAGCGTGTGTCGTATCATGTGTATGTGTGTCTCTTCACAGTCCTCGCTGTTCTATAAGGTGTATTTTTATCTGTTTTTGAAATCTGATTCAACTGCTCTATGTAGTACGGTGCGCCCCCCAGATTCTGTTCTTGACTTGGGGATTGTGAAGAAACCTCTGGTGGCATGTTTTGTGGGGCATGCATGGGTGTCTGAGCTGTGTGCTAGTAGTTTAGACAGACACCTCGGTGCATACAGCATGTCAACACTTCTTACAAAAACAAGGAGTGATGAAGTCAGTCTCTCCCCCACTTTGAGCCAGGAGAGATTTACATGCATATTATTAATGTTAGCTCTCCTTGTACATTTCAGGGCCAGCCATGCTGCCCTGTTCTGAGCCAATTGTAATTTTCAGAGGTCCCTCTTTGTGGCAGCTGACCATACTACTGAACAGTAGTCCCAGTGTGACAAAACTAGGGCCTGTAGGACCTGCCTTGTTGATAGTGTTGTTAAGAAGGCAGAGTAGCGCTTTATTGTGGACAGACTTCTCCCCATCTTAGCTACTGTTGTATCAAATTATTACATTTTGGTCAAATATTATTTATGTTTGGGCTTCTTGCCGTCAATTTGCGGTCAACAAATGAATTGTAAATTATATACCGGCCCCCTGACCATCCACTCAAGAAAGCATCGGCCCGCGGCTGAAATCTAGTTGACGACCCCTGCTCTAAGAAGTGACGTGGTCAAATGCGCACGTTATACATCCGCGCCTGATGAGAAACTGTACACAAAGAAACCCGGAAAGCCTGCAAACTACAATGCTCTTTATACTGACTATAATTGTGACAATGTTTCCATCCGAAGTGGCTCTTTGGCAGGTCAAACAGATTCCACGTGCACGTAACATACCTCTCCCCGTAGGATCAGAGATCTGCGTTGCCACAGGGACAAGTGTGTCACGATGAACAGCGCCTGGAGGTCATATTAGGCGACCTCGCCCGTCACGTCGACGACTCTCAGCAGCGCAGCTGGGCCCTTTACGAAGACCACTCCCTCATCGCATGTTACCTTGAGGAGCTGCTGAAGATACTGGTGAGGCACATGAACTCGGGGACAGTTGACTCAGGGCTGGTACCTGGATAACGGATGTGTCCAAAATGGCACCCTATTTCCTGTTTAGCGCACTATATGGAGAATAGGGTTCTGCTTGGGACGGAGCCAAACACTTTCCTTGATTACCTGTTGGGATTTGATGTGAGAGGACCACTGAGACCTTTGGTAATTGTTGAATCTAAGGAAGTGTGTGTGTGTCTGTGTGTGTGTCCGTCCAGACGGATGCAGATCCAGTGGTGTGTAAGAGGATGTGCAGGGTCAACCACTCTGAGCCAGTGCTGTCACTCGTGTCCTACTATCAGATGGAGCACCGAGTGTCTCTACGCCTGCTGTTGCTCAAGGTGTTTGGGGCGATGTGTAGCCTGGACTCTGCCCTCATCTCCACCCTCCTCAACTCCATCCTGCCCATGGAGCTGGCCAGAGACCTGCAGACTGACACACAGGAGCATCAGAAGATGTGCTACACAGCCTTGGTCCTGACTATGATCTTCTCTATGGGGGAGCAGGTGCCATATCACCACTATGAGCACTTAAACGCTAGCTTTGTTCAGTTCCTGCTAGATGTGGTAGAGGAGGGTCTTCCCTCTGACCCCACGGAACAACTCCCTGACCTTTGCGTCAACCTCATCCTGGCCTTCAACCTGCATCTCACAGTGCCCAGCAGCAACGTGATAATGCAGACTTTGATCAAGAAAAACGTGAAGCTCTTTTCTGAGAAAATAGTGCTGCTACTAAACCGAGGAGATGACCCTGTGTGTGTCTTTAAACATGCTCCCCCTGCCCCACACTCAGTTCTTAAGTTCCTGCAGGATGTCTTCGCCAGCCAAGACTCTGCTAACATCTTCTACCGCACGGACATGATGGTGATGATAGATATTGCTGTTCGATGCATCTCTGACCTCTCACCTGGGGAAAAGTTGAGAATGGAGTACCTCGCGCTCATGCACTCCGTCATGCGCTCCACAGACTACCTGGAGCACCGGCACCGCCTCTCCGACCTGCAGGGCGCGCTGCAAAGGATTCTAAGAGAGGACGACTCGGGAGCGGACGAGGGCGGGGCCACGGCCAAACAGATGGATAAGCTAATAGTGCAGGAGATCTACAAGGAATTCCCTCAGATCAGAAACACCTAGGACGACTGAATACGACAGGGGTGGTGTGCACTCATGAGTCGGTAGTCTGTCTCCTTTATACCGAGGGATGGTACTGTGGCGCTTCCTAGGGTTGACAAAGGACTGTAGTCAGCCACATTAGTTTCTGAGTGTTACAACCCTCCTTCACACTTTTTACAGTTATGACATAAGAGATGGCGTGAGCACCAGCTGTCACGGCAGTTTATTGCATCCATTGTGTTATGATAATGCTATGTAGCTCTTATGACGGAGGATTCAAGTGAAGTGTTACCCAACAGCATACTGCATTGTGCTTTAAATGTACTCCCTTGTACTGAGGGACCAAACTGCGGTGTGAACGGAGGGCCTTGTAAACCCTGGGACTGGTGTGCTGTATACTGTCTTCTTACTTTCAGTCTATTCATGTGTCTTGATCACTCTTATTCCTCACCACCTGGCATGGCCTGACAGTATGTTACTAAGACAGTTCAAAGAAAAGACAAACTAGGTGATTTATACTGATTAAACAAAACATTCTGGTCCAGTTTCCTAGACACAGATGAAGCCAAGTTCTGGACTGAAAAGCGTGCTCAATGGAGAATCTACATTAACCAGGCTTAATCTGTGTCCTGGAAACCAGACCTCTGACAATAATACATTCTAGGCATTGAGGTTAGTTTAATACTCACTATTTATTGCAATGGCAATGCTGCTACATGAGCCTCATTTACCTTAATATCTATGGCTGTGATTCTCTGACTGAGCACAACTTGTTACCATGCTTTCGCCATTACCTGTTACCTTGCTTTCGCCATTACCTGTTACCTTGCTTTCGCCATTACCTGTTACCATGCTTTCGCCATTACTTGTTACCTTGCTTTCGCCATTACCTGTTACCATGCTTTTGCCATTTCTTGTTACCTTGCTTTCTTCCCTACACTTTATCTACAGTAACCTCCACTCTAGGCATGGCTAAACTATGACATGCTCTAAATTCTTCTCAACCAGACCACTCCTACTCTGCTCTGCTGCTTGTGCTGTAGATGGAACGTAACGGTACTGTAATAACAAGCTGTAACACGCTGCTTCTACATACTAAGCCTTGACTAACTTCCTATATAGCTATAGCTCTCTGAAAGGGAATATAGATATTTATTCATAGGAAATAATAAGGGATTGATAAGATTCGATTGGTCAGTATTTTTTATTTTTTAAATGTAGTCTGGGGTTAACTAAGGCACTTGTCACCTAGATTGATTGATTGCTTTTCCCTGATCATTTTGGTCTGAAATCTATCAGTTACCACAGTATGGTGTCTCCCATCCTTAGGATGGCACTCTACTATGCCCCCTACTGTAATTTAACCCTTTACTATAGTACCCCTGAGAATCAGTCTACAAGACACAAAGCATATCTTCTTAGTTTCCACCAGTTTTGCTCGACACACAATTTTTATTTTGCAAATCTCACTCTTTACTGACTTCTCTGAGTCTCTGTCTCCCTCTCCGTCAGAGCTCTTTCTCTCTTTGTGTCATAGTTTATTTTTACTTGGCTCTGTTACAGCTAATAGGGGAAGTGTTTGTGGCAAAATAGTCGTGGCCATCCTGATGCACGTATACCTTTTAACACACACTTAAAAGGAAGTGTTTACACACATAAACATATATACCAGAGTGTATTTTCTCTGACGTATGTGTTTTTATTATCCAGTGTTCATGCATAAAGCTATGCATGTGTGTGTCTATGTACGGTTTGTGTTTATTTTCGTAACTATGTATGGTTTTATCATTGTCCCTGTAGGTTTGAGCCTCCATTGTCCCTTAAGGTACGACTGTGTAATAGTAATAAAACCAACTGAACTATATTTTCCCAATTAAATATATCTGAAATGGTTGTTCAGAGAGGGGTGACGCAACAAAGTGTATTTTCTTAATGTTTACCATCAACTAATAAACATCTCAATG

SQANTI Annotation Gene Symbol: nckipsd
SQANTI Annotation Transcript ID: novel

BLAST Annotation Gene Symbol: 
BLAST Annotation Description: ---NA---

GO Terms: protein binding
GO IDs: GO:0005515

UTRScan Motifs [Position in 3'UTR] Sequence:
GY-BOX [2173,2179] GTCTTCC
K-BOX [3454,3461] CTGTGATT

Teiresias Motifs [Position in 3'UTR] Linguistic Complexity(Threshold 0.27):
AAATGGCAC [1639,1648] 0.875
AATGGCACC [1640,1649] 1.0
ATGGCACCC [1641,1650] 0.875
CACCCTATT [1645,1654] 0.65625
CCCTGCCC [2372,2380] 0.35714285714285715
GAATAGGGT [1677,1686] 0.65625
TGGCACCCT [1642,1651] 0.875
TGTTTATTTT [4464,4474] 0.3125
TTTTAAATGT [3918,3928] 0.4375

Target prediction supported by: PITA, miRanda, RNAhybrid

RNAhybrid output:
mfe: -19.4 kcal/mol

Position in 3'UTR: 96
Target 5' G    CU  C         G 3'
           CCCG  GA  CGAAUUUG 
           GGGC  CU  GCUUAAAC 
miRNA  3' A    AU  CC          5'

Transcript 11:

Accession Number; GIYK01030098
SeqID in TSA: SS11312.9
3'UTR length: 4433

3'UTR Sequence: TTGTAGGATGTCAACTAACTTGCTCCAATATATGGAATTTCATGTTAGGACTGTGTTTTAACCACACCTTCCAGAACAGGGTTCTCCAACTGGCAGCCCGCTGACCGAATTTGGGCTGCAGTGATTTTAAGTTTTCAGAGCTTGTTTTTTTTTTCATTTTTATTGTTGGACATAAATGACTGTAAAAACACCAGCAAATCAGCTCAAAGTAATTATAATTTTGGAAATCTGTTCCAAAGTATTCCCACATTATAGAGATTATATGTGATCCTATACAAATGTAATCAAGATTTGAAATGTGTATTTGTATTAAGGCTCCCCATTTAAGGCTCCCTCTTCCTGTGGTCCAGCAACATTAAAGCAGTTATATACAAGAAAAAAATATATTACATGACATTACATTTCATAACACTTTTCACAACACATTAAGTGTGTTCCCTCAGGCCACTACTCTACTATCACGTCTCTACATTACAAAATCCATGTGTACGTGTGTGTACTGTAGAGCGTGTGTCGTATCATGTGTATGTGTGTCTCTTCACAGTCCTCGCTGTTCTATAAGGTGTATTTTTATCTGTTTTTGAAATCTGATTCAACTGCTCTATGTAGTACGGTGCGCCCCCCAGATTCTGTTCTTGACTTGGGGATTGTGAAGAAACCTCTGGTGGCATGTTTTGTGGGGCATGCATGGGTGTCTGAGCTGTGTGCTAGTAGTTTAGACAGACACCTCGGTGCATACAGCATGTCAACACTTCTTACAAAAACAAGGAGTGATGAAGTCAGTCTCTCCCCCACTTTGAGCCAGGAGAGATTTACATGCATATTATTAATGTTAGCTCTCCTTGTACATTTCAGGGCCAGCCATGCTGCCCTGTTCTGAGCCAATTGTAATTTTCAGAGGTCCCTCTTTGTGGCAGCTGACCATACTACTGAACAGTAGTCCCAGTGTGACAAAACTAGGGCCTGTAGGACCTGCCTTGTTGATAGTGTTGTTAAGAAGGCAGAGTAGCGCTTTATTGTGGACAGACTTCTCCCCATCTTAGCTACTGTTGTATCAAATTATTACATTTTGGTCAAATATTATTTATGTTTGGGCTTCTTGCCGTCAATTTGCGGTCAACAAATGAATTGTAAATTATATACCGGCCCCCTGACCATCCACTCAAGAAAGCATCGGCCCGCGGCTGAAATCTAGTTGACGACCCCTGCTCTAAGAAGTGACGTGGTCAAATGCGCACGTTATACATCCGCGCCTGATGAGAAACTGTACACAAAGAAACCCGGAAAGCCTGCAAACTACAATGCTCTTTATACTGACTATAATTGTGACAATGTTTCCATCCGAAGTGGCTCTTTGGCAGGTCAAACAGATTCCACGTGCACGTAACATACCTCTCCCCGTAGGATCAGAGATCTGCGTTGCCACAGGGACAAGTGTGTCACGATGAACAGCGCCTGGAGGTCATATTAGGCGACCTCGCCCGTCACGTCGACGACTCTCAGCAGCGCAGCTGGGCCCTTTACGAAGACCACTCCCTCATCGCATGTTACCTTGAGGAGCTGCTGAAGATACTGACGGATGCAGATCCAGTGGTGTGTAAGAGGATGTGCAGGGTCAACCACTCTGAGCCAGTGCTGTCACTCGTGTCCTACTATCAGATGGAGCACCGAGTGTCTCTACGCCTGCTGTTGCTCAAGGTGTTTGGGGCGATGTGTAGCCTGGACTCTGCCCTCATCTCCACCCTCCTCAACTCCATCCTGCCCATGGAGCTGGCCAGAGACCTGCAGACTGACACACAGGAGCATCAGAAGATGTGCTACACAGCCTTGGTCCTGACTATGATCTTCTCTATGGGGGAGCAGGTGCCATATCACCACTATGAGCACTTAAACGCTAGCTTTGTTCAGTTCCTGCTAGATGTGGTAGAGGAGGGTCTTCCCTCTGACCCCACGGAACAACTCCCTGACCTTTGCGTCAACCTCATCCTGGCCTTCAACCTGCATCTCACAGTGCCCAGCAGCAACGTGATAATGCAGACTTTGATCAAGAAAAACGTGAAGCTCTTTTCTGAGAAAATAGTGCTGCTACTAAACCGAGGAGATGACCCTGTGTGTGTCTTTAAACATGCTCCCCCTGCCCCACACTCAGTTCTTAAGTTCCTGCAGGATGTCTTCGCCAGCCAAGACTCTGCTAACATCTTCTACCGCACGGACATGATGGTGATGATAGATATTGCTGTTCGATGCATCTCTGACCTCTCACCTGGGGAAAAGTTGAGAATGGAGTACCTCGCGCTCATGCACTCCGTCATGCGCTCCACAGACTACCTGGAGCACCGGCACCGCCTCTCCGACCTGCAGGGCGCGCTGCAAAGGATTCTAAGAGAGGACGACTCGGGAGCGGACGAGGGCGGGGCCACGGCCAAACAGATGGATAAGCTAATAGTGCAGGAGATCTACAAGGAATTCCCTCAGATCAGAAACACCTAGGACGACTGAATACGACAGGGGTGGTGTGCACTCATGAGTCGGTAGTCTGTCTCCTTTATACCGAGGGATGGTACTGTGGCGCTTCCTAGGGTTGACAAAGGACTGTAGTCAGCCACATTAGTTTCTGAGTGTTACAACCCTCCTTCACACTTTTTACAGTTATGACATAAGAGATGGCGTGAGCACCAGCTGTCACGGCAGTTTATTGCATCCATTGTGTTATGATAATGCTATGTAGCTCTTATGACGGAGGATTCAAGTGAAGTGTTACCCAACAGCATACTGCATTGTGCTTTAAATGTACTCCCTTGTACTGAGGGACCAAACTGCGGTGTGAACGGAGGGCCTTGTAAACCCTGGGACTGGTGTGCTGTATACTGTCTTCTTACTTTCAGTCTATTCATGTGTCTTGATCACTCTTATTCCTCACCACCTGGCATGGCCTGACAGTATGTTACTAAGACAGTTCAAAGAAAAGACAAACTAGGTGATTTATACTGATTAAACAAAACATTCTGGTCCAGTTTCCTAGACACAGATGAAGCCAAGTTCTGGACTGAAAAGCGTGCTCAATGGAGAATCTACATTAACCAGGCTTAATCTGTGTCCTGGAAACCAGACCTCTGACAATAATACATTCTAGGCATTGAGGTTAGTTTAATACTCACTATTTATTGCAATGGCAATGCTGCTACATGAGCCTCATTTACCTTAATATCTATGGCTGTGATTCTCTGACTGAGCACAACTTGTTACCATGCTTTCGCCATTACCTGTTACCTTGCTTTCGCCATTACCTGTTACCTTGCTTTCGCCATTACCTGTTACCATGCTTTCGCCATTACTTGTTACCTTGCTTTCGCCATTACCTGTTACCATGCTTTTGCCATTTCTTGTTACCTTGCTTTCTTCCCTACACTTTATCTACAGTAACCTCCACTCTAGGCATGGCTAAACTATGACATGCTCTAAATTCTTCTCAACCAGACCACTCCTACTCTGCTCTGCTGCTTGTGCTGTAGATGGAACGTAACGGTACTGTAATAACAAGCTGTAACACGCTGCTTCTACATACTAAGCCTTGACTAACTTCCTATATAGCTATAGCTCTCTGAAAGGGAATATAGATATTTATTCATAGGAAATAATAAGGGATTGATAAGATTCGATTGGTCAGTATTTTTTATTTTTTAAATGTAGTCTGGGGTTAACTAAGGCACTTGTCACCTAGATTGATTGATTGCTTTTCCCTGATCATTTTGGTCTGAAATCTATCAGTTACCACAGTATGGTGTCTCCCATCCTTAGGATGGCACTCTACTATGCCCCCTACTGTAATTTAACCCTTTACTATAGTACCCCTGAGAATCAGTCTACAAGACACAAAGCATATCTTCTTAGTTTCCACCAGTTTTGCTCGACACACAATTTTTATTTTGCAAATCTCACTCTTTACTGACTTCTCTGAGTCTCTGTCTCCCTCTCCGTCAGAGCTCTTTCTCTCTTTGTGTCATAGTTTATTTTTACTTGGCTCTGTTACAGCTAATAGGGGAAGTGTTTGTGGCAAAATAGTCGTGGCCATCCTGATGCACGTATACCTTTTAACACACACTTAAAAGGAAGTGTTTACACACATAAACATATATACCAGAGTGTATTTTCTCTGACGTATGTGTTTTTATTATCCAGTGTTCATGCATAAAGCTATGCATGTGTGTGTCTATGTACGGTTTGTGTTTATTTTCGTAACTATGTATGGTTTTATCATTGTCCCTGTAGGTTTGAGCCTCCATTGTCCCTTAAGGTACGACTGTGTAATAGTAATAAAACCAACTGAACTATATTTTCCCAATTAAATATATCTGAAATGGTTGTTCAGAGAGGGGTGACGCAACAAAGTGTATTTTCTTAATGTTTACCATCAACTAATAAACATCTCAATG

SQANTI Annotation Gene Symbol: nckipsd
SQANTI Annotation Transcript ID: novel

BLAST Annotation Gene Symbol: 
BLAST Annotation Description: ---NA---

GO Terms: protein binding
GO IDs: GO:0005515

UTRScan Motifs [Position in 3'UTR] Sequence:
GY-BOX [1934,1940] GTCTTCC
K-BOX [3215,3222] CTGTGATT

Teiresias Motifs [Position in 3'UTR] Linguistic Complexity(Threshold 0.27):
CCCTGCCC [2133,2141] 0.35714285714285715
TGTTTATTTT [4225,4235] 0.3125
TTTTAAATGT [3679,3689] 0.4375

Target prediction supported by: PITA, miRanda, RNAhybrid

RNAhybrid output:
mfe: -19.4 kcal/mol

Position in 3'UTR: 96
Target 5' G    CU  C         G 3'
           CCCG  GA  CGAAUUUG 
           GGGC  CU  GCUUAAAC 
miRNA  3' A    AU  CC          5'

Transcript 12:

Accession Number; GIYK01030188
SeqID in TSA: SS11343.5
3'UTR length: 3702

3'UTR Sequence: TGTGTGAGTTTATCAACTGTACTTTGTCAGGTTATCCAGTTCCTGGCCAGGGCTCAGATCAGCGGAACAATGGTGCCAGCGGAGAGAAGGAGAACATGAGATCCTTCATCCGTCCATCTCTCTTTACAGCCAAGGATGACACTGTGGTCTTTGGTGAAGAGACCGTGAGACGCAATGTTGCGGACAGGCTTGGGAAGAGAATAGTCAAAGAAGTTCCTGCCGGGGGTGACCTGCCAATGAAACGCTGTCTGGCCGAGCGCCTCGGGAGGAAAATGGACGAGGGTGAAACGGACCTGCCTCAGAAAGCTCTGAAACCTGTCAGGGATAGATTGGGATTACCTGTTGAACCCACTACTGCCTCTGAATCAGCTGAGAGCAACAGTGAGAATACAGCACCTGAAATAATCCGCATCAAAACCCTGGAGGAAATCAGGCAGGAGAAGTTGGCCAAGTCCCAAGGACAAGCTCCGGGGGACCACCCTCTCCCTTCAACCCCTGATACCACCAGTACCAGCAAGGCCCCAAAGAGAGGCACCACTGGCAAACCTGCAGCCAGCCTCCACGTGAAGACCTTCTCGGAGATCCTCCACGCCAAGAGAAAGCTGGAGGAGGACCAGCAGCAAGGCCCCAGCCTCAGAAAGGCCAAGCAGGAGGCTATGGATGCATCTCCAGGGAACGCCCAGGGACCCACTGAGCCAGCCATGCCCAGCCGGGGCGCACCTCCTGGAGGTGGAGTTAAGGTAAAGACCCTGGAGGAGATCCGCAGGGAGAAGGCAGCCAAGATGCAGGCCCGGGGACAGGAGGCGTCCAACGGAAAAAGCCCAGGCTCAGCCTCTGGAGAGGGAGGCACCAAGAAGCCCCTGGGACTGCGCATCAACAAAGCAGCTTCTTCTGCTGCCAGCACTACCACCCAGAAGACATCTGAGGTGACCGAGAAGACGGAGTCTTCTGTTGCTACTGAGGCGAGCCCTGCTAACGGTAGGAGCAATGCTGTGTCTGGTGACAGTGTGAAGGTGAAGACCTTTGAGGAGATCATGCGTGAGAAGAGGCTCCGCAGGCAACAGCTGCAGGAAGAGCAGGCCTCGTCCACCAGCCAACCAGAGGGCTCTGCCGAGGCAGACTCTTTCCCAAAACAGGCCACAGGCCCCGCCCTCCAGCGGGAGAAGAGGGTGCGTGTGAGCCCCCCTGCCGCCTCCTCTCCCCCCTCAATCACCCTGGAGGCACCTGCCCAGGCACCCAAAGCCCCCCTTCGCCAGCGCATCACCCTCAAACCCAAGGCTGCCTCTCCTTTGCACTGCGCCACCTCCCCCCAGCAGGGGTCTCCACTGAGGCAGGCAGAGGCAGACTCCCCCTCACTCAGCCCCAGGAGTTCCAGTGCTGCCCCAAGCAAGAGGAAGAGAGGCTCCCCAGGAGGTTCCAGTCCCCCAAAGCAGGCTGCCGCAGCAGCAGCCGCCTCCCCTGGGCCCTCTGTGAAAGGTTCTCCGGTTGAGAAGGCTCTGGATGGAGCCCAGAAGTCGTCCCCTGGGCAAGCTACTGAAGCTAAAGTGAGGCCCAAGCTGAACGTGAGGCCTTCTGTGATGAAGCTGGCTGCCCAGCTGAAACCAGGCCAGAAGAGAACATCGGCTAGATCTGCTGTCGCTGCAGTCAAACCCCTCAATAGCACCTATGCAGTGCAGGAGGAGCCACTGCAGGAGCTGCCCTGCAAACGGAGAGAGGTGTCCTCTACTTCCTCCAGTGTGAAGGTGCAGATGAGCCCTGTGGTCTCCAGGAGACCCCCCACCATCCCGGGCCCTGGCCTCAGCTCCAGCCCCCTGAGAGAGGAGTTCCAGGCGGTCCCTATCAACCAACACAGCCCAGCCATCACCACAGCAGCCCCAGAGACTTGCATAGTCCCACAGAGCTCTGTGGTGAATACACCCATCCAGCCCAAGCCCCGGCGGCCCAGCATTGCGATGTCTCGCTCGTCTGCAACAGCCCCTTCCGCTAGCTCCTCAACCTCCGCCATGGACGAATTTGACGAGTTGATGAACGAGTTCACAGATGACCGTCTGGACGATGACTTGGAGCTGGATCCAGGCAAGGGAGAGGATGACTACCTGCTGGAGCTGTCTGAGATGATTGACAGCTAGACTGGCCTACCTGATACCCCGTACATGACCCTTGACCAACGCCTATGTTAATGTCACCTGATACCCTGTTCACGACCCCCTGACTGACCGTTGACCTACAGTAACTCCTACATTCATCAACACCAATATCATTTCAAATGATCACCAGAACTAAACACCAGTTGAACGTCAACCTACTACCAGCGCAACTGGCTGGGTATCACCTATCACTGCCATAGAGGGTTGATTTGACAGATGTCTTCATTGATTTGGGGAGGATATATGTATTTGTTACTGATTCCCAACCACCACTGTCTATCAGCCCATGTCATCGGTGTAGACTAAGGTTTCTACAATATGTCAGAGGGGACTGGTGGGCTTATTTTATTTTTCTTCAATTAAAACACATTGTGTTTTAGATGGTATTGTTTTTACGCTTTACTTTTTAATTCATGGTTACCTTTTTTTTTGTCCTGGAAAAACAATCTTTCATGTATTTTAATTTCTGCACCTTTATTATTATTTGATTACAGTGCAAGTGAAATACTCATGTAATGATTTTATCTTTGTTCATTTTCCTTTTATGCTCTTTGTCCCGAAAGAGAACATGAAAAAGCAACCATTTGGTTGGAGAATTACATTTAAAAAAAATCTAACATCCTCAGGTAATTCCCCATCTTGCATTGTAAGGACAAAAGCATGTTTTTCCTGTCGCCTATGGATGTTAAATCATTGTTGCAGAAAGAGTGAATTTGTGTACTGTGTATGCCTAGACTGCTTTAAATGGAGTAACAGTAACTACACATTCTACTGCACTTAAAATAGTTAACCTGCTTTTCTTCCTGTATCTGTCATGTCCCACATCTACTGACTCAAACTCATGTACAAAGTTTTTGTTCTCTTAGTTTTGGACTGATCACGGTAAATGTGGAACTGTTGGAACGGACTAAGTTGGATTTGAGGTTAATTGAATAAGCATGGAACGATGGTTTGAAGTATGAAATGAAGGTGTGTGTACCCTTTTTGGCTGTGAAAGTTAGCGTCTGTAAGACAAACAGAAAAGCTAACTCACTGAAATAAGTCAATTTTTTTTAAATACACCCACCATGTTCCTCTGTTTCTGCTCCCAGTGTATTTTTGGTCCAAAAAGTGTTCGGACCACATTTTAACCTATCCAATTTATCTGACTATGACCCACTCAAAACAGTTGAATATGAAACATTACTCCTTTCACGTTTCAACATCCAGCCTGTTTGCTATTGAACTTTTGTTACAAATTGTTTTTTTTGCTCTTAAAATGTGAAAAAGCAGCTTCTCAGGGAGTACTTATTTGCTGTCTGAGTTTGAACCTATTTGTACTGTTCATACACAATGTTACAATTCAACAGACAATTTCCATTTTCTCTGCTATCATGTCACATTTCGTTGTCTGAGTACCTCCTGTTCCATGTTGACTGTGATCAGATTATATATGCTGATCAGTTTTACTATCTGGAGCAAGGAGCCTGTTGTGTATCTACCTGCTTGGGCCTGTCCTGATATTCATGATCTAAATCTCTAAAGGGTGTTGAAACTAAATAAAAATGCTTTTATG

SQANTI Annotation Gene Symbol: zc3h11a
SQANTI Annotation Transcript ID: novel

BLAST Annotation Gene Symbol: 
BLAST Annotation Description: ---NA---

GO Terms: metal ion binding
GO IDs: GO:0046872

UTRScan Motifs [Position in 3'UTR] Sequence:
K-BOX [1573,1580] CTGTGATG
K-BOX [3563,3570] CTGTGATC

Teiresias Motifs [Position in 3'UTR] Linguistic Complexity(Threshold 0.27):
No hits

Target prediction supported by: PITA, miRanda, TargetSpy, RNAhybrid

RNAhybrid output:
mfe: -23.5 kcal/mol

Position in 3'UTR: 1995
Target 5' C    CCAU  A        A 3'
           CCCG    GG CGAAUUUG 
           GGGC    CC GCUUAAAC 
miRNA  3' A    AUCU             5'

Transcript 13:

Accession Number; GIYK01032675
SeqID in TSA: SS12172.1
3'UTR length: 3300

3'UTR Sequence: CTGTGACGTTACACTACAGCCAGTATCGATCTCATACTTCACTTTACATCCATGTACAGTTAAATACTGTCTAAGCGGAGGTACCTTAGTAAAGGTAGTGTCCATATTGTGAATAGTAAACACATCCTCACTACACTCTTCCTCTTCCTGTATGAAATTTGCCCTTTTCGAATGTCTCTCTCTCCCCCCTTGAGTCGTTTTAGGAGCCTGCGTGCTCGTTTAGTCTGCGACTGTAATTCTGCAGGCCCTCTTTATGTGCCCCATTTTACCACAGTTGTGACACTTTTCTCCCGTGAACTTGCACTCATTATCCTTCATTCCTCCCATCCTTGAAGACAACATCGATAGATTTTACTCCAGGCTACCGATCAAGTCATGTCAGATCAGTAATTATTTCTGCAGCCTATCATCATTGATCCAATGATTAATTTGAAAAAGGGAGAATTCATCCATGGATATATTCAAACAGTGCCTATATGCTGCTTTGCAGGAGTGGTCCTTGAGTCTCCTCCCAGAGATGTTTGCATAAAATCCTTGCTTTACTCATCCCGCAGCCATTGTTTAGGCCTATAATTCCATTGTACTATAGTCTAATTTACTTTCACTTGCCCACTGTAACCTACTGTTAGCCTACAGGTCATGGGTACTCAATCTAGTGAGCCGCTATAGGTTTAGTCTGTGTTTATAATGGGCTGCAAAATAACGGTGTTGTAGCGAATTTGGAGGGCAGCTCGACATGGGAAACATACACACTCAGCCCCTGGTCTCCAGGATCCCAAAGTAATTAGCCTCATTAGAAGGATAGTTGCCATAAGGAGGAAATACTGTTAGTAAAGCACCATGGATAATGTTATTAACCTCTAAAAGTCTAAGCCATTGGGGGGGGGGGGGGTACTAAGCTAACATATGGAATTGTTTTAAGATGGTGATATCATGGATCATTTAGCTATTTGATTTAGAATTTTAGGACCCCTTTAGGTATCCACTCAAAATATTATTTTATAAAATGCATTGAATAACACATTCATAAATGGCAAAATACAGTAACAAAATGAATCAGATATTGAATTGTGTGTCCTATACAGTATCTAGGAGATATAAGAAAGCTCAGGAAATATATAATTTGTATTTAAAAAATTACACATATTTAACCCTTTATTTGTTGGTGCACAAATCAAATCTAATCATATTTTTCTTTGTCACATGGCCAAATACAACAGGTGTAACCATTACAATGAAATGCTTACTTACAAAATAAACTACCTCCATACTTCCATTTGTTTGTATGGGTTACCTCTAATAGAATCTTAAGGATTTTAATAGTTGCCATTACGCACAGATGTTTTTATTCTGAATGTCTGTTTCATCATAAAAACATAGCTGTTAGAAAGCTACTGTAGACTATGCAAGGTGTTCGCCTAGGCTACGCTGCAGAACGTTGTAGTGAATTTGGAGGGCAGACTGACAGGGACGCAGTCCCAGGTCTCTTTGCAGTCAGTGACAGTGCCAATTGAGTTTCCTCATTTGGTTGTGATCATAACACATCATGGCTGTTTTAATATAGTGTATGCCTTTAGTCTAAAGTTGCCAGGGAGAAACTTGGTGTGTGTGTGTACGCACGCGCACTAGACATGCGCGGGTTGACTCATAACCTGCAGTCCCCGCGGTTATCCTATATCTTTGTAGCCTTAATATTAACTCCTGCAGAAGCATTTACTGCAGTAAAATTATACACCAAATGTATGCTAAATTTGGACTCGGCAACAAGACTGTTGAAATATGATTTATTTCTTTCAGCATTGTGAGAGAATGCGAATGCAGTTAGAACCTCTACAGATGGTATCGATCTTTATCAGCGTCATTAAAGCTGCTAGTAGCCCATTTCAACCACATAAAATATGCATCCAAGATTAAATAAAATCTTATCAGAAACATGTTGGGTCGTTTTCACCGCATTCTATTTCCTTACAACCGGTAAAACTTGTGTTATTTGTAAATTTGGCACGAATATTTTTCGCGGTTTTTTTTTTGTATTGCCTTTTCTCCCTAGTCCCTTAACGTCTTTGCTCTGCAAAAGAAGCAGAAGTGACAGAACTTTACCGATGTCAATTAGATTGAAGCTTTCATTCTATCGATTTATGACATTCTGGTGAACATGGGTTTATTTAGTCTTCAATGCAACATGTAATGACAGAAGAGAAGCTACATGTATCTAATTATAGACAAGTTGACTAACAAATAGGCTACCAACATGTCGGAAATTATAAGCAGAAAAGTATCTAAATCAGCCCCAATAAAAATACTGCACCCCCTGTCAAAAAAATCGCTCCGTTGTGTCTCAATGTAGCCTACAGCGCATTTTCTATATTAGCGGGTTAGGGTCAGATTTTCACTTTATTAAATATTGTCTGGTGGTTGCGGATGGGACATGAGCAATTACGGCGCAACACTAGTGTGCACAGTGACGCCTGTTATACATGCATGCCGCCAAATGTCTGCTTGTGTGTGTGAGAGAGACATTTTTCTCCAAAGGACCCCATTAATTTACCACTTTGGATGAGCAGTGTCTTTACATTCGCACTGTGATAGTGCGGCTGGGCTGGGCTGGATAGTAGCATCCACTTGAACCACGTATTTAGAAATCACCCAGTTTTCCTAACTGCAACAAACTTACATTTTTCAAATGACTCAAGGTAAACTCAGTTTCTATTTGTCAATTTTATGAATGGATCAGAATATTTTGAAATTGAAACAAACAATTCAAATAGGCCAGGTCAAGAGGAGATGTTAATAATTTGAGGTATGTTGTCCTTGGCTCCGAAATTGTTCAATATAAAACCTTGGTAATGTTACACAATGTGCTGTTATGCAACCATAAGTTTGTTACAATGTGGACAATATAAAGATTTATGTTAACAAGTTTCACCGTGCTCGCTAACTAGGGTATCTATTGTAACTTGTGAGTACTTGGGACAGTGTTTGTGTGAGTGTCCATGTGCTTGCGCAGGTGCCTGAGAGATGTGACCAGTGCCCCTGTGACAACAATTTTGGACCCCCTTGTGGCCCCTCTAAATGTGGAGTATGAAATAACATATCTCAGGTCCACAATGTCAGATGACAGATTAAGCAATTTAGGTGTATTGAGTCAAGGAGGACAAAGGCCTTGAGTCTAGATGAATTTGCTGATCTTTTTGCAAAAAAACCCACAAAAACCGGAGAATACAGTTGATGTGACCTGATACTGAATATGTAATGCAAATGAAAATGATAATGGAAATGCAAATAAATTGAATGATTATG

SQANTI Annotation Gene Symbol: novelGene_1308
SQANTI Annotation Transcript ID: novel

BLAST Annotation Gene Symbol: 
BLAST Annotation Description: ---NA---

GO Terms: 
GO IDs: 

UTRScan Motifs [Position in 3'UTR] Sequence:
K-BOX [2581,2588] CTGTGATA

Teiresias Motifs [Position in 3'UTR] Linguistic Complexity(Threshold 0.27):
No hits

Target prediction supported by: PITA, miRanda, RNAhybrid

RNAhybrid output:
mfe: -18.6 kcal/mol

Position in 3'UTR: 708
Target 5'  G                 G 3'
            UUGUA   GCGAAUUUG 
            GGCAU   CGCUUAAAC 
miRNA  3' AG     CUC           5'

Transcript 14:

Accession Number; GIYK01032802
SeqID in TSA: SS12220.1
3'UTR length: 789

3'UTR Sequence: ACCTACCCACACTGAGACTCTTAACATATACACACGATTTATCTTGCCTACTCTGAAAGATTGAAACTGATGACACACAGACGCACCATCATTGACATTACTGGGTGACTTGTTGGAAAAATGGCCTCTAGACATACAACTGGTTCCTAATCCATATAAAAAAAAAACAGACCGACCAGAAGCGTGGTATGATGGACTGACTGATATTACCTACTACACACAGAGCCTCATGTCAATAGACACAGACCTGTACCTGGTATGTGTGAATCTCCCTCCCCTCCCACATTAAAATGGCAGAAACCTGAGAGGGAGTGAATTCAGAGGATAAAAACATGGACTAATATAAAATACATTTTCTCTGTTTAGTTTGATTTCTCTGTACAAAAGGTTTGGGAGTTTATGTTTAATCTTTTTTGTTCTTCTCTGGCTGTGTAAAAAGGAGAAGGTTGTTTGTGTGTCTGAACAGGATGGTTATAAAACCTTTGGGGGAAAATGTTGGTTGTTTCTTGTTTGCGAATTTGTGACCTCATAAGCCTTGAAGATGGGGGGAATGTTTTTATGGGGAAAGGAGGAGGGGGAAAAAGAAGTTTTGAAGAAATGCACTTTTCAAAGTTGTGGCATTTTTATGGAAGGATGGTCCCAAAAAAAGAAATGAAGAGAACAAGTGAAGAAAGCAGATGATAAAGAAATTAACCACAAAATCTAGAGTATTTTTGGCTATTAAATCGCTGACCCAGCCTTGAGCCTTTGAATCAGTGAAATAACTACATGAATAAATGCATAAAATTG

SQANTI Annotation Gene Symbol: LOC106567026
SQANTI Annotation Transcript ID: XM_014135807.1

BLAST Annotation Gene Symbol: 
BLAST Annotation Description: ---NA---

GO Terms: ubiquitin-dependent protein catabolic process,ubiquitin protein ligase activity
GO IDs: GO:0006511,GO:0061630

UTRScan Motifs [Position in 3'UTR] Sequence:
IRES [708,789] GTATT TTTGGC TATTAA AT CGCTG ACC CAGCC TTGAG CCT TTGAA  TCAGTG A AATAA CTAC ATGAA TAAA TGCAT AAAATTG 
UNR-bs [158,171] AAAAAAAAAACAGA

Teiresias Motifs [Position in 3'UTR] Linguistic Complexity(Threshold 0.27):
AAATACATTT [346,356] 0.5
AATACATTTT [347,357] 0.4375

Target prediction supported by: PITA, miRanda, TargetSpy, RNAhybrid

RNAhybrid output:
mfe: -21.0 kcal/mol

Position in 3'UTR: 504
Target 5' U  UU  UU           U 3'
           UC  GU    GCGAAUUUG 
           AG  CA    CGCUUAAAC 
miRNA  3'    GG  UCUC           5'

Transcript 15:

Accession Number; GIYK01032803
SeqID in TSA: SS12220.2
3'UTR length: 789

3'UTR Sequence: ACCTACCCACACTGAGACTCTTAACATATACACACGATTTATCTTGCCTACTCTGAAAGATTGAAACTGATGACACACAGACGCACCATCATTGACATTACTGGGTGACTTGTTGGAAAAATGGCCTCTAGACATACAACTGGTTCCTAATCCATATAAAAAAAAAACAGACCGACCAGAAGCGTGGTATGATGGACTGACTGATATTACCTACTACACACAGAGCCTCATGTCAATAGACACAGACCTGTACCTGGTATGTGTGAATCTCCCTCCCCTCCCACATTAAAATGGCAGAAACCTGAGAGGGAGTGAATTCAGAGGATAAAAACATGGACTAATATAAAATACATTTTCTCTGTTTAGTTTGATTTCTCTGTACAAAAGGTTTGGGAGTTTATGTTTAATCTTTTTTGTTCTTCTCTGGCTGTGTAAAAAGGAGAAGGTTGTTTGTGTGTCTGAACAGGATGGTTATAAAACCTTTGGGGGAAAATGTTGGTTGTTTCTTGTTTGCGAATTTGTGACCTCATAAGCCTTGAAGATGGGGGGAATGTTTTTATGGGGAAAGGAGGAGGGGGAAAAAGAAGTTTTGAAGAAATGCACTTTTCAAAGTTGTGGCATTTTTATGGAAGGATGGTCCCAAAAAAAGAAATGAAGAGAACAAGTGAAGAAAGCAGATGATAAAGAAATTAACCACAAAATCTAGAGTATTTTTGGCTATTAAATCGCTGACCCAGCCTTGAGCCTTTGAATCAGTGAAATAACTACATGAATAAATGCATAAAATTG

SQANTI Annotation Gene Symbol: LOC106567026
SQANTI Annotation Transcript ID: XM_014135823.1

BLAST Annotation Gene Symbol: 
BLAST Annotation Description: ---NA---

GO Terms: ubiquitin-dependent protein catabolic process,ubiquitin protein ligase activity
GO IDs: GO:0006511,GO:0061630

UTRScan Motifs [Position in 3'UTR] Sequence:
IRES [708,789] GTATT TTTGGC TATTAA AT CGCTG ACC CAGCC TTGAG CCT TTGAA  TCAGTG A AATAA CTAC ATGAA TAAA TGCAT AAAATTG 
UNR-bs [158,171] AAAAAAAAAACAGA

Teiresias Motifs [Position in 3'UTR] Linguistic Complexity(Threshold 0.27):
AAATACATTT [346,356] 0.5
AATACATTTT [347,357] 0.4375

Target prediction supported by: PITA, miRanda, TargetSpy, RNAhybrid

RNAhybrid output:
mfe: -21.0 kcal/mol

Position in 3'UTR: 504
Target 5' U  UU  UU           U 3'
           UC  GU    GCGAAUUUG 
           AG  CA    CGCUUAAAC 
miRNA  3'    GG  UCUC           5'

Transcript 16:

Accession Number; GIYK01033330
SeqID in TSA: SS12428.1
3'UTR length: 1873

3'UTR Sequence: TTATTTATCAAGCGGCTTCTTGCTTCATTTTTTCAGGGTCTCCAATTGAGAAATAACATGGCAATGTTTTCCTGCACTCTATTGCATGGCTGGTCTTCATTGACTTTGTCAGAAACCGTCTGGCAACAACAGGCTGCAATAGAACATAACAGCTGTTACCAGATCCTGACTGAAAACCGCCAAGCAAGTGCCAACTCAAAAACAACAACAAAGCAAAAGATGAATAACCAAGTTTTTTTTTAAAGTCTATGAACTGCTTTTCAGGAAGATATTGTAAAGACCTGTATATAGCACAGACATAAAACTGGATAATATATCAATTGTCCCTATCCATCCAGCAAGACACTTAGTACCAAATAAATAGCGTTTCTGTAGGTAGAATCTGAGTCCTATAGATTCTTATGTTTTTATTCCACTTCCCCCTTCTTCAACATATGCTCTCGTGTGCATGAGTTCAGTTTTGTTACAGGTTGCTTTGACGGACAGGAGGCCTTGTAGGGAGCAGAATGGTAAGAATGCAATGCTGTTGTAGAATCCCTCTATTGGAGGAGAGCTGCTTTGGTTCTAGAATGACCGAAATATCAGGCCGAATTTGCATTTATGGCAGATGGACATAAGGGTGCATTACACGTACTGTAGCTTGCTTGTCATGTTGGGTTCATTCACCTCAGCACTTCAGGAAAAGTTGCTGTAAGTCACCATTTAACATATGAATAAGGTTATAAATGCAAGTCTTTATTTTGGATTTTAACACCATGCCCCTTACCATGACCCAATTTGTCAAGTTCATGTGTGTTTCTTCGGAGATGGATATAACCATTACAAGTCATGCATGCACAAATTGAAGTCATAGGTAAGTTTTTAATTAGTATTTTTTTCCAAAAGTGCCTCCTCTTAAATTGCTTGGCAATTGCCCCCTGTATTGAACCAGAGTTTCAGAAAAATATGATAAATTGCAAAACACCCTGTAAGTTTGTACAATGTGTCAGTTATTCTATAACATCAGGACAATGTGTAATTCAAATATTGGTTAAAATTTGGTTTAGCGATAACTTTCCCCTCTGTGTGGTGTACCGTCTTATTAAAAAAAATCTATTCTGATATTCAGGTGGTGTGGAGACCTATTTCTCCTGTATTCACCTTGATGAAGGATATGAATTGTGTAGTGTCCTAGATAGGATTTGTTATGCATGCTTTTAACTTTAGGTTTTCTTGCTGGTAGTTTTGGGGTTTTGATTTAAAATGTGTGAAAGAGTGTGTGCGCCCGTGCCCTTTTTTCTTTACCCTCTATTCCCCTGATCCTCGATTTTCCACTTGTTTATTATTTTATTCTGTCTCTGATGGACTATTGCAGTTTACTTGCCTAATGTACAAAGACAAAATACTAATGTATATTTTCTGTGTTATGTAGTGAGTTCTTCTAAAATAAGATTTTTTTTCCCCAATAATTGCTGGTGTTTTTTCTTTTAATGAAATTCATATCTGCAGTGTTTTGTCATACAATCAGGCATGATTGATACACACATTATCTTCTTTCCTAGCATGTCATTACCTGGTCCTGACCAAAGCTCCCTGCCTTTTATCATGTGGTGTCTGGCCCCTAGGTGAAACATATCATGTACTTGTCATGCAACACATTACGCTAGATTTAACAAGTGTTAGTGATAGGATACTGTCATTTGGCACAAAGGTGAGAATATTATATGGGTCAAGTGTATTCTGTGTACAGTAGTGTCCCATATTCAGAAGAAAGCCATGTAACAACATTACACCAAGTGAGGTGTTGGTGTTTTGATTGCCACAGACTTATGCCGCGTTCAAGAATACTCTGACATTTCTGACTTGGAAACTCAACCAATAGGAAGCTCTACGT

SQANTI Annotation Gene Symbol: LOC106567414
SQANTI Annotation Transcript ID: XM_014136621.1

BLAST Annotation Gene Symbol: UB2G1
BLAST Annotation Description: ubiquitin-conjugating enzyme E2 G1

GO Terms: protein polyubiquitination,ATP binding,ligase activity,proteasome-mediated ubiquitin-dependent protein catabolic process,ubiquitin conjugating enzyme activity
GO IDs: GO:0000209,GO:0005524,GO:0016874,GO:0043161,GO:0061631

UTRScan Motifs [Position in 3'UTR] Sequence:
No hits

Teiresias Motifs [Position in 3'UTR] Linguistic Complexity(Threshold 0.27):
TGTACAGTA [1723,1732] 0.6428571428571429
TTTAAAATGT [1237,1247] 0.4375

Target prediction supported by: PITA, miRanda, RNAhybrid

RNAhybrid output:
mfe: -19.2 kcal/mol

Position in 3'UTR: 573
Target 5'  A   AAAUAUC   C        C 3'
            CCG       AGG CGAAUUUG 
            GGC       UCC GCUUAAAC 
miRNA  3' AG   AUC                  5'

Transcript 17:

Accession Number; GIYK01033331
SeqID in TSA: SS12428.2
3'UTR length: 1443

3'UTR Sequence: TTATTTATCAAGCGGCTTCTTGCTTCATTTTTTCAGGGTCTCCAATTGAGAAATAACATGGCAATGTTTTCCTGCACTCTATTGCATGGCTGGTCTTCATTGACTTTGTCAGAAACCGTCTGGCAACAACAGGCTGCAATAGAACATAACAGCTGTTACCAGATCCTGACTGAAAACCGCCAAGCAAGTGCCAACTCAAAAACAACAACAAAGCAAAAGATGAATAACCAAGTTTTTTTTTAAAGTCTATGAACTGCTTTTCAGGAAGATATTGTAAAGACCTGTATATAGCACAGACATAAAACTGGATAATATATCAATTGTCCCTATCCATCCAGCAAGACACTTAGTACCAAATAAATAGCGTTTCTGTAGGTAGAATCTGAGTCCTATAGATTCTTATGTTTTTATTCCACTTCCCCCTTCTTCAACATATGCTCTCGTGTGCATGAGTTCAGTTTTGTTACAGGTTGCTTTGACGGACAGGAGGCCTTGTAGGGAGCAGAATGGTAAGAATGCAATGCTGTTGTAGAATCCCTCTATTGGAGGAGAGCTGCTTTGGTTCTAGAATGACCGAAATATCAGGCCGAATTTGCATTTATGGCAGATGGACATAAGGGTGCATTACACGTACTGTAGCTTGCTTGTCATGTTGGGTTCATTCACCTCAGCACTTCAGGAAAAGTTGCTGTAAGTCACCATTTAACATATGAATAAGGTTATAAATGCAAGTCTTTATTTTGGATTTTAACACCATGCCCCTTACCATGACCCAATTTGTCAAGTTCATGTGTGTTTCTTCGGAGATGGATATAACCATTACAAGTCATGCATGCACAAATTGAAGTCATAGGTAAGTTTTTAATTAGTATTTTTTTCCAAAAGTGCCTCCTCTTAAATTGCTTGGCAATTGCCCCCTGTATTGAACCAGAGTTTCAGAAAAATATGATAAATTGCAAAACACCCTGTAAGTTTGTACAATGTGTCAGTTATTCTATAACATCAGGACAATGTGTAATTCAAATATTGGTTAAAATTTGGTTTAGCGATAACTTTCCCCTCTGTGTGGTGTACCGTCTTATTAAAAAAAATCTATTCTGATATTCAGGTGGTGTGGAGACCTATTTCTCCTGTATTCACCTTGATGAAGGATATGAATTGTGTAGTGTCCTAGATAGGATTTGTTATGCATGCTTTTAACTTTAGGTTTTCTTGCTGGTAGTTTTGGGGTTTTGATTTAAAATGTGTGAAAGAGTGTGTGCGCCCGTGCCCTTTTTTCTTTACCCTCTATTCCCCTGATCCTCGATTTTCCACTTGTTTATTATTTTATTCTGTCTCTGATGGACTATTGCAGTTTACTTGCCTAATGTACAAAGACAAAATACTAATGTATATTTTCTGTGTTATGTAGTGAGTTCTTCTAAAATAAGATTTTTTTTCCCC

SQANTI Annotation Gene Symbol: LOC106567414
SQANTI Annotation Transcript ID: novel

BLAST Annotation Gene Symbol: 
BLAST Annotation Description: ubiquitin-conjugating enzyme E2 G1-like isoform X2

GO Terms: 
GO IDs: 

UTRScan Motifs [Position in 3'UTR] Sequence:
No hits

Teiresias Motifs [Position in 3'UTR] Linguistic Complexity(Threshold 0.27):
TTTAAAATGT [1237,1247] 0.4375

Target prediction supported by: PITA, miRanda, RNAhybrid

RNAhybrid output:
mfe: -19.2 kcal/mol

Position in 3'UTR: 573
Target 5'  A   AAAUAUC   C        C 3'
            CCG       AGG CGAAUUUG 
            GGC       UCC GCUUAAAC 
miRNA  3' AG   AUC                  5'

Transcript 18:

Accession Number; GIYK01033675
SeqID in TSA: SS12538.1
3'UTR length: 1029

3'UTR Sequence: TCCGTTTGATGATGATGATTTTTGGTCAAATCCATTTCAATGCCAAGACATGAAATGAATTTACTCTTGATTTGTTAAGTATGAAAAGCATGTGAAAAAAAAGATAACATTTCGATATGGGTTTCATTCATGATTTTTTAAGTGGTCTTTGTTTCTCTGTGACTGCTTTCCAAGTCATCAGTAGAAGTGTAATTGGGGTTGAAATGACCATTCAACGTCTCCCGTCCAGACCACTTGGTTACCTGAACTAGGTTTCCCACAATACCTCAGGGCAGTCTCCCATGAAAATAGAATTCCTAGAATGGACATCTTCTATGGTGTGTCCTCTGTTTTGTGTTCTCATATGACCTGGGCTGGGCTTTCCAAGAGATGAACCGCAGTGCCAAAACAACTCTAAAAAAGTTTCAGTCAAAATTCTGTCATATCATAGGTTGTTCCAAAACAAATATTTAGAGAGTGTTATGCTTTTAGTGGCACTGTTACTGTACTACAGCACTATTTTTGTCTTCCAGAATCTTCCAAGCGCTATGATCCTACTAGCCTTGGTTAAAATAGACTGAACGCACACTGGTGACCGCAGCATTCAGTCTGGTTTCATATTAATTGCAGCAGATTGGAAACTTCAGGAGCGAATTTGTACAGACCATTTACTGATCATTCATTTGCAATAGAATGTAAATATCTACGACTGATTTAATTTAATGACCCATGAACACTGTGACTTTCCAACCCATTCTGTTTCTTTTCTTTTTACCATACTTTGTTCACACAAGACCATTTTATTCCGTTTTTATTATTATTAAATGTGCTTTTGTCTCTATACAATTTTTTTATGAGCGCTAACCATTTGTCGTTTGACTAGAATTTGGAAGATGTAGTTATGTTTTGTTTCAGAGTTTGTTTTAATTTCTCTTCCTTTTAACATGAAACTTAACATCAAGGGCTGAATCTTCAGATGTGTGTGTGCAGTAACCCAATATCTTCTACTGTGGCCTTATTGATAATAAAACATATAAGTCTCAGTCTGAT

SQANTI Annotation Gene Symbol: robo4
SQANTI Annotation Transcript ID: XM_014137189.1

BLAST Annotation Gene Symbol: 
BLAST Annotation Description: roundabout homolog 1-like isoform X2

GO Terms: protein binding
GO IDs: GO:0005515

UTRScan Motifs [Position in 3'UTR] Sequence:
CPE [827,1029] TTTTTTAT GAGCGCTAACCATTTGTCGTTTGACTAGAATTTGGAAGATGTAGTTATGTTTTGTTTCAGAGTTTGTTTTAATTTCTCTTCCTTTTAACATGAAACTTAACATCAAGGGCTGAATCTTCAGATGTGTGTGTGCAGTAACCCAATATCTTCTACTGTGGCCTTATTGAT AATAAA ACATATAAGTCTCAGTCTGAT 
GY-BOX [504,510] GTCTTCC

Teiresias Motifs [Position in 3'UTR] Linguistic Complexity(Threshold 0.27):
No hits

Target prediction supported by: PITA, miRanda, RNAhybrid

RNAhybrid output:
mfe: -19.6 kcal/mol

Position in 3'UTR: 620
Target 5' A   CA             U 3'
           CUU  GGAG CGAAUUUG 
           GGG  UCUC GCUUAAAC 
miRNA  3' A   CA    C          5'

Transcript 19:

Accession Number; GIYK01033676
SeqID in TSA: SS12538.2
3'UTR length: 2554

3'UTR Sequence: GTGACGAGAAGTACCAGGGACTGTGGGCTCAGAGCCAGGAGAACCCCGGCTTCAGAAGGACTACGTTGCCCATCACGGACAAGAAGGACCCCAGCTCTCTGGACGCAGCTGTCCCTATTGTGCCCGACAGCTGCGGTGTCTACGGGACGTTCTACGTGGACCTGACGGGTAATGGCCTCAAGACCTTCAACAGCCCTGCCCGATGCCCCAAGCGGCCCCACTGCCGCCACACCTCCTCCTCACAGGACGGCGCAGCGACGGTGCGCATCTCCCAGCCTGCCACAGTTGTCAAGACCACGCTTGTCCAGGCTGGCCAGGCATTGCCATGGAAACAGGCCTTGCCCTCGCAGCCCAAGATGGGCGTGCTCAAGGAGTCGTGGGAAAATAATTACAAGCAAGATCTCCATGCGGTGAACAGCGCCCCCTTGCTGTCGTCGAGGAGCCAGGCGCTGGCTATGAGGGGAATGCCTGACAAACAGAGGCTCAGCCACTTCCCACCAGGTGGGCGCTCGGAGTGCTTCAAGCCCCTGGCGTCGCCCCGCTTCCTGCACTACTCTGCCTCACTGCACCTGGTGGACATGCTGCCACCCCCGCTGCCCATGGGCGACACCACTGACACACACAGCCTCACCTCAGAGGAAGGGTCCAGCAGGTCCACTAAGCTGACTGTAGATGCCGGGTCTCTTCAGTCTGTGTGTGCTGCGTCTGGTCACCACGGCCCCCCCACCAACACTAACACCAACACCACTGGCTGCCCCTCCTATAGCCGCCTGTCCACTGCCTCCTACTGCATGTCATTGGATGAGGAGCAGGACGCAACGATGACCTCACAGGAAGTCACCCAGTACCTGGAGCTCAGTCCCAGGGCCGAGAAGCACAGCGCCACGTTGGAGAATCCTCCCGCCTCCTCCCTGTCTCGCACCTTTTCCCCCACTCCCACCCTGGGCTATATCTATGGGCCCCTCCCCTCCGACCAACTGGAGGACGGGATGACTGACGAACAGGAGCCAATGGGCCCCCGACGGGCCCGGTTTCATAGCACTCCCTCGTCGCTCTGCAGCGAATGGGAGGGTTCGCTGTGGAACGGCTGGGGCTCGGTGTCAGAGGGAAACATGGCAAACAGCACCCGCAACAGCTTCATCAGCTCGTCGGATGGCTCCTTCATGAACGACGCCAACTTTGCCCGCGTGCTTGCCACTGTGGCCGCCGAGTCCATGAGTGAAGCCTCCTTCTCAGACTTCTCTCCCCCGGCGTCGCCCCTCAGTGCCCTGTTCCCTCCAGCTCGAGGGGAAGAAGAGGAGTGTTTCGGGGAGCTGGACCCCATGCCCGTTTGGGACTGGAGCACAGCTTGGGTGGAGGAGATGGAGGCACAGTACCGTGCCCAGTACCCCTCTCAGGCAGCAGCAACCCCCGCTTGCAACACTTGGGGGCGTTGCCGTGACGATCTTCACTATGACAACCGCCGAGCCACCGGAGGGAGTAGGGGCGAAGGACGAGGGGGGGTGAGGACGACCCCACACCGATGATCCGTTTGATGATGATGATTTTTGGTCAAATCCATTTCAATGCCAAGACATGAAATGAATTTACTCTTGATTTGTTAAGTATGAAAAGCATGTGAAAAAAAAGATAACATTTCGATATGGGTTTCATTCATGATTTTTTAAGTGTTCTTTGTTTCTCTGTGACTGCTTTCCAAGTCATCAGTAGAAGTGTAATTGGGGTTGAAATGACCATTCAACGTCTCCCGTCCAGACCACTTGGTTACCTGAACTAGGTTTCCCACAATACCTCAGGGCAGTCTCCCATGAAAATAGAATTCCTAGAATGGACATCTTCTATGGTGTGTCCTCTGTTTTGTGTTCTCATATGACCTGGGCTGGGCTTTCCAAGAGATGAACCGCAGTGCCAAAACAACTCTAAAAAAGTTTCAGTCAAAATTCTGTCATATCATAGGTTGTTCCAAAACAAATATTTAGAGAGTGTTATGCTTTTAGTGGCACTGTTACTGTACTACAGCACTATTTTTGTCTTCCAGAATCTTCCAAGCGCTATGATCCTACTAGCCTTGGTTAAAATAGACTGAACGCACACTGGTGACCGCAGCATTCAGTCTGGTTTCATATTAATTGCAGCAGATTGGAAACTTCAGGAGCGAATTTGTACAGACCATTTACTGATCATTCATTTGCAATAGAATGTAAATATCTATGACTGATTTAATTTAATGACCCATGAACACTATGACTTTCCAACCCATTCTGTTTCTTTTCTTTTTACCATACTTTGTTCACACAAGACCATTTTATTCCGTTTTTATTATTATTAAATGTGCTTTTGTCTCTATACAATTTTTTTATGAGCGCTAACCATTTGTCGTTTGACTAGAATTTGGAAGATGTAGTTATGTTTTGTTTCAGAGTTTGTTTTAATTTCTCTTCCTTTTAACATGAAACTTAACATCAAGGGCTGAATCTTCAGATGTGTGTGTGCAGTAACCCAATATCTTCTACTGTGGCCTTATTGATAATAAAACATATAAGTCTCAGTCTGG

SQANTI Annotation Gene Symbol: robo4
SQANTI Annotation Transcript ID: novel

BLAST Annotation Gene Symbol: 
BLAST Annotation Description: ---NA---

GO Terms: protein binding,axon guidance receptor activity,axon midline choice point recognition,Roundabout signaling pathway
GO IDs: GO:0005515,GO:0008046,GO:0016199,GO:0035385

UTRScan Motifs [Position in 3'UTR] Sequence:
CPE [2353,2554] TTTTTTAT GAGCGCTAACCATTTGTCGTTTGACTAGAATTTGGAAGATGTAGTTATGTTTTGTTTCAGAGTTTGTTTTAATTTCTCTTCCTTTTAACATGAAACTTAACATCAAGGGCTGAATCTTCAGATGTGTGTGTGCAGTAACCCAATATCTTCTACTGTGGCCTTATTGAT AATAAA ACATATAAGTCTCAGTCTGG 
GY-BOX [2030,2036] GTCTTCC

Teiresias Motifs [Position in 3'UTR] Linguistic Complexity(Threshold 0.27):
CCCTGCCC [194,202] 0.35714285714285715
TGCACTACT [547,556] 0.6428571428571429

Target prediction supported by: PITA, miRanda, RNAhybrid

RNAhybrid output:
mfe: -19.6 kcal/mol

Position in 3'UTR: 2144
Target 5' A   CA             U 3'
           CUU  GGAG CGAAUUUG 
           GGG  UCUC GCUUAAAC 
miRNA  3' A   CA    C          5'

Transcript 20:

Accession Number; GIYK01033677
SeqID in TSA: SS12538.3
3'UTR length: 1113

3'UTR Sequence: CGATCTTCACTATGACAACCGCCGAGCCACCGGAGGGAGTAGGGGCGAAGGACGAGGGGGGGTGAGGACGACCCCACACCGATGATCCGTTTGATGATGATGATTTTTGGTCAAATCCATTTCAATGCCAAGACATGAAATGAATTTACTCTTGATTTGTTAAGTATGAAAAGCATGTGAAAAAAAAGATAACATTTCGATATGGGTTTCATTCATGATTTTTTAAGTGGTCTTTGTTTCTCTGTGACTGCTTTCCAAGTCATCAGTAGAAGTGTAATTGGGGTTGAAATGACCATTCAACGTCTCCCGTCCAGACCACTTGGTTACCTGAACTAGGTTTCCCACAATACCTCAGGGCAGTCTCCCATGAAAATAGAATTCCTAGAATGGACATCTTCTATGGTGTGTCCTCTGTTTTGTGTTCTCATATGACCTGGGCTGGGCTTTCCAAGAGATGAACCGCAGTGCCAAAACAACTCTAAAAAAGTTTCAGTCAAAATTCTGTCATATCATAGGTTGTTCCAAAACAAATATTTAGAGAGTGTTATGCTTTTAGTGGCACTGTTACTGTACTACAGCACTATTTTTGTCTTCCAGAATCTTCCAAGCGCTATGATCCTACTAGCCTTGGTTAAAATAGACTGAACGCACACTGGTGACCGCAGCATTCAGTCTGGTTTCATATTAATTGCAGCAGATTGGAAACTTCAGGAGCGAATTTGTACAGACCATTTACTGATCATTCATTTGCAATAGAATGTAAATATCTACGACTGATTTAATTTAATGACCCATGAACACTGTGACTTTCCAACCCATTCTGTTTCTTTTCTTTTTACCATACTTTGTTCACACAAGACCATTTTATTCCGTTTTTATTATTATTAAATGTGCTTTTGTCTCTATACAATTTTTTTATGAGCGCTAACCATTTGTCGTTTGACTAGAATTTGGAAGATGTAGTTATGTTTTGTTTCAGAGTTTGTTTTAATTTCTCTTCCTTTTAACATGAAACTTAACATCAAGGGCTGAATCTTCAGATGTGTGTGTGCAGTAACCCAATATCTTCTACTGTGGCCTTATTGATAATAAAACATATAAGTCTCAGTCTGG

SQANTI Annotation Gene Symbol: robo4
SQANTI Annotation Transcript ID: novel

BLAST Annotation Gene Symbol: 
BLAST Annotation Description: roundabout homolog 4 isoform X2

GO Terms: protein binding,axon guidance receptor activity,axon midline choice point recognition,Roundabout signaling pathway
GO IDs: GO:0005515,GO:0008046,GO:0016199,GO:0035385

UTRScan Motifs [Position in 3'UTR] Sequence:
CPE [912,1113] TTTTTTAT GAGCGCTAACCATTTGTCGTTTGACTAGAATTTGGAAGATGTAGTTATGTTTTGTTTCAGAGTTTGTTTTAATTTCTCTTCCTTTTAACATGAAACTTAACATCAAGGGCTGAATCTTCAGATGTGTGTGTGCAGTAACCCAATATCTTCTACTGTGGCCTTATTGAT AATAAA ACATATAAGTCTCAGTCTGG 
GY-BOX [589,595] GTCTTCC

Teiresias Motifs [Position in 3'UTR] Linguistic Complexity(Threshold 0.27):
No hits

Target prediction supported by: PITA, miRanda, RNAhybrid

RNAhybrid output:
mfe: -19.6 kcal/mol

Position in 3'UTR: 705
Target 5' A   CA             U 3'
           CUU  GGAG CGAAUUUG 
           GGG  UCUC GCUUAAAC 
miRNA  3' A   CA    C          5'

Transcript 21:

Accession Number; GIYK01034659
SeqID in TSA: SS12907.2
3'UTR length: 3092

3'UTR Sequence: CTGAGGGAGGGCAGCAGGTGGCTCCTGCAGAACAGAATCGTGTGACTGAGGGAGGATGGAGGGCAGCAGGCGGCTTTGGTATTATTACACCCAGCTACGGGTACCACGCCCCCCATGTAGCCTACGTATCCCCAACGGAGAAGAGGGAGAGAGGCCTAGCTAACAAACCTCAATATTGTGTGCAACTCTGCACTGCACAACCAACCGGTCCCCGCCCCTGTCCCATAGGAACTAGTATTTTCTTTTAGGAGGATTGGATTTGCTGTTTATGATGTGATCTTACAGGGGATGTTTTTTTGGTTTTTACCTCTAGGACTCTAAGTTTTAATTCTGAAGGGAGCGATAGCGAAGATGGCGGACCCAGCGGGCAAAACTGGTTACTGGTTGGTATCTGGTGCCATTTCAACCAGATTTGCCCGCTGGGGAGATTGAGTTGTTCAGTAGAGGTAGAAGGGAAAGAGCTTGCTGTGCCCGGAATTTGATTGCTTTAACGAATCTTCAAGCTCAGCATTTACTGTAGTCCTCACCTAATGGTACCTCAATACAAGGAGGCTTGAACCGAATCTGTGAAGTGCAAGGAGATATGTGCCAGTAGTCAGTCAACAACACTTAAAATATTTACTTAGAAGACTTGTTCACTACGAGCAGCCATAAGATTACGACATTATAAAAGGGATGAGATATATACTGTAAGTCCGATATTTCATGGGAGCTTCTGTTCACAAGCCTTACAACAACTCATATCATTCAGAGAGCAGTTATCATATCATTGTCTTATAACTGGTGGGGAAACATGGGAGATTAGGATGGGATATAGGATATTTGACATAGGAAGATTAGATCTTGGTGTAATTTTTACTCCCAAGATCTCAACTTCTCACTTTATTGTGCAGAGTTTTGGTACTTGAACCACTGGTCCTAGAGTAACTGCTAAAAGTGTTCCTGTATATTGAGAACATGGAACTATTTAAGATATTCACTGGATGTGGCATCCTGTCAGTAGGAGGCAGTGCTGAGGTGTGGATGATGCCATTAGGTTATGGTTGTCATGGTTTTATGCAGTGCTCTGCAGTTTCTGTTCAGTCTGCAAAATCTTGATTGCTACTGTACTAAAAAGGGTTTTTATCTTAAAATATATGATGTATTTTATTTATATTATCCATACTGTAAAAATAATATTGCTAACGTTCTGCAACATATTGACAGAAATGTCTAGGCTACTCTGGTAGTAATAATAATGTATTTAACTTAGAGGAACAAGTTGTTACTGGTTCTTTTTTAATTTTTGGGCGAATTTTTTTAAATCTTTTTTTTTTAAGTATAACCTTATCCTGAAATATATTTTGGGGGTGGACATTTTTTTTTGGGGGGGGGGAGGTGACAAAATCATGACTTTCAATCATTTTTTTTTTTTTCTTTCACTAAATATGTCCCAGTGTTGCAAGCTACCTCAGCTTTAAAAATTACTTATTTTGAAGTCTGATTTTAACGTGGTTTAACCATCATCTGCAAAATCATCGTTAGCTCAAATAGTTTTCACCCCCCAAGAGTCAAACTTAGCTAACCCGGGGTTTATAAAATATAAATTAAGAGAAAGCAATTTGACCTGATCAAATCCATTAGGGGCACATTTTTATTGTACATAATGATTATTTTCTGTGAGGTTGTCACAATGTGTAAATGTTCATATTTTATATGTACATACTGTATTGAATTAAAGGTATTAGCCTGTATACCTACAGGTTACGCTTTTAAAACTAATATTTACCCCTCATGAACAACAACGCCAAGTTGTTTTCCCTAATGTGAATGAGGAAGTAGTTTGTCTAGACCTACAGCTGTATGTAAAGGTACTCAATACCCATGTCAAGTTGAGTATGTACTGAAGGAGATTCCTGTTTGGATGCATAATGCATGAATAGTGACTAGCTGTCCATGGATCTTTTTAAGAGTATAGTATTAGAAAGCTCACAAAATGTGTTGTACCTGAATGTGAACTTTTAAAAGTATTTATATTCCTCAAAAAGTGGCTATGGGGACAGAAAGACACAGCTACACATGTCTTCCTGTCTGTCCCTGAAATGAAACAATAAACAATATATTAGGTATACAGTTGATTGGTTATTGGTTGTGCTCAGACAGAGATTGTGAGTGCTTCTGCTTTCCCCTGACGGTTTGCCAGTCATTTCCTTGTTCTCTAAGGTACATGTACGCAGGTTCCTATCAGCGAGGGAAATGATTGAAGTGAGCAGGAGAAGGTAAAGCTTCCTATCTGTCACCTCCAACCCCAATCCTGTTGTGAAGTATTTTGACCAAGAATCCATAAATTGATGTCAGAAGGTCAACAGCTACTTTCGTCAGTGACTGTTGTTGAATTTCCTCCAGTGTTATATTGTACCCGCCTGTAAGAGTAAAAAGGAATTATTATTATTATTATTATTATAAATTCTATGATGAAGACTATTGTATTGTATATGTTATGGAAAAGTATATCGGAATGGTTACAATACATATCTCTAGGACTGCTATATTTTGGGAACACGTTTAGAAATTCATTGCCCACAAATCTGAAATGCACCCCATTAAGTATTTTTCTTATTTTGTGTAACATGATGATGATTTTGTTATCATAGTTGCACATCAACTTCATAGTTGTGTTTGTATGATGATGATTTATAACTGAGACAACATATTCCACCATGTGCTCTTTATGTCTGTATCTACACCCAGCATCTTTGAGAGGATTATTATACAAACGTGCCTAACAAGTGAACATGTTCATTTCTGAAGATAAGACAAATGACTATAGCTTTGTCTCAAACTGGCACCCTATTCCCTTATTGGTGCACTCCTTTTGACCAGGGCCCCATCGGGCTCTGGTCAAGGCTATTGCACTGTATGGAGAATAGGGTGCCATTTGGGATGCAGCCTAACGGTGTACATGAAGTGGAAGTTATTGCTCATGATAACCCAAACAAATGAAATATAAACGGGCTATGTATATATACCTCTTAAGTCTTGTCTTGGGAAAAAAGGAAAAAGGTTGAATTGTAATAATAAAAAAACATGACCTAAGTCAAGTAATGTAACCT

SQANTI Annotation Gene Symbol: LOC106568412
SQANTI Annotation Transcript ID: XM_014138730.1

BLAST Annotation Gene Symbol: LOC106561873
BLAST Annotation Description: hippocampus abundant transcript 1 protein-like

GO Terms: integral component of membrane,transmembrane transporter activity,transmembrane transport
GO IDs: GO:0016021,GO:0022857,GO:0055085

UTRScan Motifs [Position in 3'UTR] Sequence:
BRD-BOX [1453,1459] AGCTTTA
GY-BOX [2061,2067] GTCTTCC
SXL_BS [1403,1415] TTTTTTTTTTTTT

Teiresias Motifs [Position in 3'UTR] Linguistic Complexity(Threshold 0.27):
AATAGGGTG [2905,2914] 0.65625
ACCCTATTC [2827,2836] 0.65625
AGGGTGCCA [2908,2917] 0.875
ATAGGGTGC [2906,2915] 0.875
CACCCTATT [2826,2835] 0.65625
CATTTGGGA [2915,2924] 0.75
CCATTTGGG [2914,2923] 0.75
CCCTATTCC [2828,2837] 0.5625
CCCTATTCCC [2828,2838] 0.4375
CCTATTCCC [2829,2838] 0.5625
CCTGTCTGT [2066,2075] 0.27901785714285715
GAATAGGGT [2904,2913] 0.65625
TGCCATTTG [2912,2921] 0.75
TGGCACCCT [2823,2832] 0.875

Target prediction supported by: PITA, miRanda, TargetSpy, RNAhybrid

RNAhybrid output:
mfe: -18.0 kcal/mol

Position in 3'UTR: 1286
Target 5'        U          U 3'
                  GGGCGAAUUU 
                  UCCGCUUAAA 
miRNA  3' AGGGCAUC          C 5'

Transcript 22:

Accession Number; GIYK01034660
SeqID in TSA: SS12907.3
3'UTR length: 2938

3'UTR Sequence: CTGAGGGAGGGCAGCAGGTGGCTCCTGCAGAACAGAATCGTGTGACTGAGGGAGGATGGAGGGCAGCAGGCGGCTTTGGTATTATTACACCCAGCTACGGGTACCACGCCCCCCATGTAGCCTACGTATCCCCAACGGAGAAGAGGGAGAGAGGCCTAGCTAACAAACCTCAATATTGTGTGCAACTCTGCACTGCACAACCAACCGGTCCCCGCCCCTGTCCCATAGGAACTAGTATTTTCTTTTAGGAGGATTGGATTTGCTGTTTATGATGTGATCTTACAGGGGATGTTTTTTTGGTTTTTACCTCTAGGACTCTAAGTTTTAATTCTGAAGGGAGCGATAGCGAAGATGGCGGACCCAGCGGGCAAAACTGGTTACTGGTTGGTATCTGGTGCCATTTCAACCAGATTTGCCCGCTGGGGAGATTGAGTTGTTCAGTAGAGGTAGAAGGGAAAGAGCTTGCTGTGCCCGGAATTTGATTGCTTTAACGAATCTTCAAGCTCAGCATTTACTGTAGTCCTCACCTAATGGTACCTCAATACAAGGAGGCTTGAACCGAATCTGTGAAGTGCAAGGAGATATGTGCCAGTAGTCAGTCAACAACACTTAAAATATTTACTTAGAAGACTTGTTCACTACGAGCAGCCATAAGATTACGACATTATAAAAGGGATGAGATATATACTGTAAGTCCGATATTTCATGGGAGCTTCTGTTCACAAGCCTTACAACAACTCATATCATTCAGAGAGCAGTTATCATATCATTGTCTTATAACTGGTGGGGAAACATGGGAGATTAGGATGGGATATAGGATATTTGACATAGGAAGATTAGATCTTGGTGTAATTTTTACTCCCAAGATCTCAACTTCTCACTTTATTGTGCAGAGTTTTGGTACTTGAACCACTGGTCCTAGAGTAACTGCTAAAAGTGTTCCTGTATATTGAGAACATGGAACTATTTAAGATATTCACTGGATGTGGCATCCTGTCAGTAGGAGGCAGTGCTGAGGTGTGGATGATGCCATTAGGTTATGGTTGTCATGGTTTTATGCAGTGCTCTGCAGTTTCTGTTCAGTCTGCAAAATCTTGATTGCTACTGTACTAAAAAGGGTTTTTATCTTAAAATATATGATGTATTTTATTTATATTATCCATACTGTAAAAATAATATTGCTAACGTTCTGCAACATATTGACAGAAATGTCTAGGCTACTCTGGTAGTAATAATAATGTATTTAACTTAGAGGAACAAGTTGTTACTGGTTCTTTTTTAATTTTTGGGCGAATTTTTTTAAATCTTTTTTTTTTAAGTATAACCTTATCCTGAAATATATTTTGGGGGTGGACATTTTTTTTGGGGGGGGGGGAGGTGACAAAATCATGACTTTCAATCATTTTTTTTTTTTCTTTCACTAAATATGTCCCAGTGTTGCAAGCTACCTCAGCTTTAAAAATTACTTATTTTGAAGTCTGATTTTAACGTGGTTTAACCATCATCTGCAAAATCATCGTTAGCTCAAATAGTTTTCACCCCCCAAGAGTCAAACTTAGCTAACCCGGGGTTTATAAAATATAAATTAAGAGAAAGCAATTTGACCTGATCAAATCCATTAGGGGCACATTTTTATTGTACATAATGATTATTTTCTGTGAGGTTGTCACAATGTGTAAATGTTCATATTTTATATGTACATACTGTATTGAATTAAAGGTATTAGCCTGTATACCTACAGGTTACGCTTTTAAAACTAATATTTACCCCTCATGAACAACAACGCCAAGTTGTTTTCCCTAATGTGAATGAGGAAGTAGTTTGTCTAGACCTACAGCTGTATGTAAAGGTACTCAATACCCATGTCAAGTTGAGTATGTACTGAAGGAGATTCCTGTTTGGATGCATAATGCATGAATAGTGACTAGCTGTCCATGGATCTTTTTAAGAGTATAGTATTAGAAAGCTCACAAAATGTGTTGTACCTGAATGTGAACTTTTAAAAGTATTTATATTCCTCAAAAAGTGGCTATGGGGACAGAAAGACACAGCTACACATGTCTTCCTGTCTGTCCCTGAAATGAAACAATAAACAATATATTAGGTATACAGTTGATTGGTTATTGGTTGTGCTCAGACAGAGATTGTGAGTGCTTCTGCTTTCCCCTGACGGTTTGCCAGTCATTTCCTTGTTCTCTAAGGTACATGTACGCAGGTTCCTATCAGCGAGGGAAATGATTGAAGTGAGCAGGAGAAGGTAAAGCTTCCTATCTGTCACCTCCAACCCCAATCCTGTTGTGAAGTATTTTGACCAAGAATCCATAAATTGATGTCAGAAGGTCAACAGCTACTTTCGTCAGTGACTGTTGTTGAATTTCCTCCAGTGTTATATTGTACCCGCCTGTAAGAGTAAAAAGGAATTATTATTATTATTATTATTATAAATTCTATGATGAAGACTATTGTATTGTATATGTTATGGAAAAGTATATCGGAATGGTTACAATACATATCTCTAGGACTGCTATATTTTGGGAACACGTTTAGAAATTCATTGCCCACAAATCTGAAATGCACCCCATTAAGTATTTTTCTTATTTTGTGTAACATGATGATGATTTTGTTATCATAGTTGCACATCAACTTCATAGTTGTGTTTGTATGATGATGATTTATAACTGAGACAACATATTCCACCATGTGCTCTTTATGTCTGTATCTACACCCAGCATCTTTGAGAGGATTATTATACAAACGTGCCATTTGGGATGCAGCCTAACGGTGTACATGAAGTGGAAGTTATTGCTCATGATAACCCAAACAAATGAAATATAAACGGGCTATGTATATATACCTCTTAAGTCTTGTCTTGGGAAAAAAGGAAAAAGGTTGAATTGTAATAATAAAAAAACATGACCTAAGTCAAGTAATGTAACCT

SQANTI Annotation Gene Symbol: LOC106568412
SQANTI Annotation Transcript ID: novel

BLAST Annotation Gene Symbol: LOC106561873
BLAST Annotation Description: hippocampus abundant transcript 1 protein-like

GO Terms: integral component of membrane,transmembrane transporter activity,transmembrane transport
GO IDs: GO:0016021,GO:0022857,GO:0055085

UTRScan Motifs [Position in 3'UTR] Sequence:
BRD-BOX [1452,1458] AGCTTTA
GY-BOX [2060,2066] GTCTTCC
SXL_BS [1403,1414] TTTTTTTTTTTT

Teiresias Motifs [Position in 3'UTR] Linguistic Complexity(Threshold 0.27):
CATTTGGGA [2761,2770] 0.75
CCATTTGGG [2760,2769] 0.75
CCTGTCTGT [2065,2074] 0.27901785714285715
TGCCATTTG [2758,2767] 0.75

Target prediction supported by: PITA, miRanda, TargetSpy, RNAhybrid

RNAhybrid output:
mfe: -18.0 kcal/mol

Position in 3'UTR: 1286
Target 5'        U          U 3'
                  GGGCGAAUUU 
                  UCCGCUUAAA 
miRNA  3' AGGGCAUC          C 5'

Transcript 23:

Accession Number; GIYK01035028
SeqID in TSA: SS13087.1
3'UTR length: 1801

3'UTR Sequence: CTTATAATCTCTGATATCTTAAACCCTTACGGTACAGTGATTAACTGAAATGTATATTATAACTCACTGAAGCAATACGCCATGAAATTGAGATGTTATTCACCAGGAAGTAGCCTTGTAGTTTTTGAACTTTTGGGCAAAAACATGGCAGAATGGTCTTCAAGTCAAATACTTCATAAAAAGCATCTGGCAGAAGTAAATTCTTCCATAATATGATTTGATGTATTTCTTAAAGGACCCTGTTTTCACGAATTTGATTATATAACTTCAAGCCCATTGAAAAGATATGGGGACATGACCCGGAAGTAAAGCGGAAGGGGTGGTTACTTTCACAGGGTATTGAACCACATTTTATTGATTATAAATTGCACTATATGGTTTGTTCCTTGACACTTTTAACTTAATAAAGTGAGAGAGAATGCTTCTTCTCAACACAGACTGCAGAGCTCTGTAATCACGTAATGACTTTTTGCAATTATCGTTTCAAAGTAGTATATTTTTCAAATATTTAAGAATGTTCAGGATAAAAAAAACATTTTCAGTTGCTTCCTAGGGTATTATCGCATAATATTGTTAACGGGAATTGAATTTTTGACTTATTAATATATATTGTATTAGCTACTCAGGTATAATGTTAACCATGGGGAATAGATTTTCAACCTTAACTGCTGCTATTTCTCAGTGAGGGCTTTAATAAGAAAGGACCAAACAGCATGTTTGTCTAAACATTCACTGTCATTATTCACATCACCATTCAATGACAGAACAAATTCTCTCTTTTCAGTAGTAATTCACTTTTATTTAAATAAAGTTTCATTCATTTGCTTCAATGACGTCCTGCAGCCAAGACATGGTCTGTCAGCAGAGTGACAGTTGTTGTGTGTTGATAAGAGGTGGGATCCTCAGTCTACCGGGAACTGTTTAAAACTGCTTCGTCACAGTCTTGCCTATGTGATCATACTAAGTTCACTGGGGGAATAGAAGATACAGTCTGAACTTTTACCCCCTCTTGGGGATTACGCTTGAAGTTGGGTGTTCTTTGCACAACCAATATTTGCTTTTCTCATAGATTGTTCAATGTTTTCTATGGATTACACTCGCCTATCACAGACCATACTAAACCTAATTTATTTTTTAAAGATGTGTGATTGAAAAGGGATGAGGTTTGACAAAACGGAGAGAACAATGGGACAGAGATTGTTATAGCTTTTTTTTCTATGTATTTCTGTACTGTACATGAACTGTTCACATTTGCCACCATACCAAATTACTGATCATACGCTCAAAGTCCATTCATTTATGGCACAATAAAACTAGATTTTAGATACATTTTTCAAATTCTTGTCACTCTCTGTTTCAATGCATTTCTCAATGGTAATTGGACATTAGTTATAGCACCCAGGTCTCACAGCCCACCAACACAACCAACTTGAGAAGATCCAACGATTCCAACGATGTGCAACCTGGCCTTGCAGCCCCTGGAGTCCCGCCATACCTGCCTCTGCAGATCCTTTGCACAGAAGCTTGCAAAATCCCAGGATTACAACAAATGGCTGCCTCAGATGAGAGGCCATGTCACTGGCAGATCTACCCAATTCATCTCGGACTGACAGCTTCTACAACAGCCCTATGCCTTACTTTGTGAGACTGCTTAATGCTGCTTAACTGTGATATTGTACACCACTTCTAATATATATATATATATACATATTATTTTCTGTACTTAATTACGTGTTCTGCAATTTAGCTTTTAGCTGCAAATGTGTAAAATTCTAAATAAACCTTAAATATATTATATACG

SQANTI Annotation Gene Symbol: LOC106568987
SQANTI Annotation Transcript ID: XM_014139921.1

BLAST Annotation Gene Symbol: GSONMT00013299001
BLAST Annotation Description: volume-regulated anion channel subunit LRRC8D-like

GO Terms: protein binding,integral component of membrane
GO IDs: GO:0005515,GO:0016021

UTRScan Motifs [Position in 3'UTR] Sequence:
IRES [1708,1801] ATATT ATTTTC TGTAC TT AATTAC GTGTTCT GCAATT TAGCT TTT AGCTG CAA ATGTG T AAAAT TCTA AATAAA CCTTAAA TATATT ATATACG 
K-BOX [1666,1673] CTGTGATA

Teiresias Motifs [Position in 3'UTR] Linguistic Complexity(Threshold 0.27):
AAAACATTTT [530,540] 0.3125

Target prediction supported by: PITA, miRanda, TargetSpy, RNAhybrid

RNAhybrid output:
mfe: -19.7 kcal/mol

Position in 3'UTR: 238
Target 5' C     UUUCA        A 3'
           CCUGU     CGAAUUUG 
           GGGCA     GCUUAAAC 
miRNA  3' A     UCUCC          5'

Transcript 24:

Accession Number; GIYK01035029
SeqID in TSA: SS13087.2
3'UTR length: 1796

3'UTR Sequence: CTTATAATCTCTGATATCTTAAACCCTTACGGTACAGTGATTAACTGAAATGTATATTATAACTCACTGAAGCAATACGCCATGAAATTGAGATGTTATTCACCAGGAAGTAGCCTTGTAGTTTTTGAACTTTTGGGCAAAAACATGGCAGAATGGTCTTCAAGTCAAATACTTCATAAAAAGCATCTGGCAGAAGTAAATTCTTCCATAATATGATTTGATGTATTTCTTAAAGGACCCTGTTTTCACGAATTTGATTATATAACTTCAAGCCCATTGAAAAGATATGGGGACATGACCCGGAAGTAAAGCGGAAGGGGTGGTTACTTTCACAGGGTATTGAACCACATTTTATTGATTATAAATTGCACTATATGGTTTGTTCCTTGACACTTTTAACTTAATAAAGTGAGAGAGAATGCTTCTTCTCAACACAGACTGCAGAGCTCTGTAATCACGTAATGACTTTTTGCAATTATCGTTTCAAAGTAGTATATTTTTCAAATATTTAAGAATGTTCAGGATAAAAAAAACATTTTCAGTTGCTTCCTAGGGTATTATCGCATAATATTGTTAACGGGAATTGAATTTTTGACTTATTAATATATATTGTATTAGCTACTCAGGTATAATGTTAACCATGGGGAATAGATTTTCAACCTTAACTGCTGCTATTTCTCAGTGAGGGCTTTAATAAGAAAGGACCAAACAGCATGTTTGTCTAAACATTCACTGTCATTATTCACATCACCATTCAATGACAGAACAAATTCTCTCTTTTCAGTAGTAATTCACTTTTATTTAAATAAAGTTTCATTCATTTGCTTCAATGACGTCCTGCAGCCAAGACATGGTCTGTCAGCAGAGTGACAGTTGTTGTGTGTTGATAAGAGGTGGGATCCTCAGTCTACCGGGAACTGTTTAAAACTGCTTCGTCACAGTCTTGCCTATGTGATCATACTAAGTTCACTGGGGGAATAGAAGATACAGTCTGAACTTTTACCCCCTCTTGGGGATTACGCTTGAAGTTGGGTGTTCTTTGCACAACCAATATTTGCTTTTCTCATAGATTGTTCAATGTTTTCTATGGATTACACTCGCCTATCACAGACCATACTAAACCTAATTTATTTTTTAAAGATGTGTGATTGAAAAGGGATGAGGTTTGACAAAACGGAGAGAACAATGGGACAGAGATTGTTATAGCTTTTTTTTCTATGTATTTCTGTACTGTACATGAACTGTTCACATTTGCCACCATACCAAATTACTGATCATACGCTCAAAGTCCATTCATTTATGGCACAATAAAACTAGATTTTAGATACATTTTTCAAATTCTTGTCACTCTCTGTTTCAATGCATTTCTCAATGGTAATTGGACATTAGTTATAGCACCCAGGTCTCACAGCCCACCAACACAACCAACTTGAGAAGATCCAACGATTCCAACGATGTGCAACCTGGCCTTGCAGCCCCTGGAGTCCCGCCATACCTGCCTCTGCAGATCCTTTGCACAGAAGCTTGCAAAATCCCAGGATTACAACAAATGGCTGCCTCAGATGAGAGGCCATGTCACTGGCAGATCTACCCAATTCATCTCGGACTGACAGCTTCTACAACAGCCCTATGCCTTACTTTGTGAGACTGCTTAATGCTGCTTAACTGTGATATTGTACACCACTTCTAATATATATATATATATACATATTATTTTCTGTACTTAATTACGTGTTCTGCAATTTAGCTTTTAGCTGCAAATGTGTAAAATTCTAAATAAACCTTAAATATATTAT

SQANTI Annotation Gene Symbol: LOC106568987
SQANTI Annotation Transcript ID: XM_014139920.1

BLAST Annotation Gene Symbol: GSONMT00013299001
BLAST Annotation Description: volume-regulated anion channel subunit LRRC8D-like

GO Terms: protein binding,integral component of membrane
GO IDs: GO:0005515,GO:0016021

UTRScan Motifs [Position in 3'UTR] Sequence:
IRES [1708,1801] ATATT ATTTTC TGTAC TT AATTAC GTGTTCT GCAATT TAGCT TTT AGCTG CAA ATGTG T AAAAT TCTA AATAAA CCTTAAA TATATT ATATACG 
K-BOX [1666,1673] CTGTGATA

Teiresias Motifs [Position in 3'UTR] Linguistic Complexity(Threshold 0.27):
AAAACATTTT [530,540] 0.3125

Target prediction supported by: PITA, miRanda, TargetSpy, RNAhybrid

RNAhybrid output:
mfe: -19.7 kcal/mol

Position in 3'UTR: 238
Target 5' C     UUUCA        A 3'
           CCUGU     CGAAUUUG 
           GGGCA     GCUUAAAC 
miRNA  3' A     UCUCC          5'

Transcript 25:

Accession Number; GIYK01035030
SeqID in TSA: SS13087.3
3'UTR length: 1330

3'UTR Sequence: CTTATAATCTCTGATATCTTAAACCCTTACGGTACAGTGATTAACTGAAATGTATATTATAACTCACTGAAGCAATACGCCATGAAATTGAGATGTTATTCACCAGGAAGTAGCCTTGTAGTTTTTGAACTTTTGGGCAAAAACATGGCAGAATGGTCTTCAAGTCAAATACTTCATAAAAAGCATCTGGCAGAAGTAAATTCTTCCATAATATGATTTGATGTATTTCTTAAAGGACCCTGTTTTCACGAATTTGATTATATAACTTCAAGCCCATTGAAAAGATATGGGGACATGACCCGGAAGTAAAGCGGAAGGGGTGGTTACTTTCACAGGGTATTGAACCACATTTTATTGATTATAAATTGCACTATATGGTTTGTTCCTTGACACTTTTAACTTAATAAAGTGAGAGAGAATGCTTCTTCTCAACACAGACTGCAGAGCTCTGTAATCACGTAATGACTTTTTGCAATTATCGTTTCAAAGTAGTATATTTTTCAAATATTTAAGAATGTTCAGGATAAAAAAAACATTTTCAGTTGCTTCCTAGGGTATTATCGCATAATATTGTTAACGGGAATTGAATTTTTGACTTATTAATATATATTGTATTAGCTACTCAGGTATAATGTTAACCATGGGGAATAGATTTTCAACCTTAACTGCTGCTATTTCTCAGTGAGGGCTTTAATAAGAAAGGACCAAACAGCATGTTTGTCTAAACATTCACTGTCATTATTCACATCACCATTCAATGACAGAACAAATTCTCTCTTTTCAGTAGTAATTCACTTTTATTTAAATAAAGTTTCATTCATTTGCTTCAATGACGTCCTGCAGCCAAGACATGGTCTGTCAGCAGAGTGACAGTTGTTGTGTGTTGATAAGAGGTGGGATCCTCAGTCTACCGGGAACTGTTTAAAACTGCTTCGTCACAGTCTTGCCTATGTGATCATACTAAGTTCACTGGGGGAATAGAAGATACAGTCTGAACTTTTACCCCCTCTTGGGGATTACGCTTGAAGTTGGGTGTTCTTTGCACAACCAATATTTGCTTTTCTCATAGATTGTTCAATGTTTTCTATGGATTACACTCGCCTATCACAGACCATACTAAACCTAATTTATTTTTTAAAGATGTGTGATTGAAAAGGGATGAGGTTTGACAAAACGGAGAGAACAATGGGACAGAGATTGTTATAGCTTTTTTTTCTATGTATTTCTGTACTGTACATGAACTGTTCACATTTGCCACCATACCAAATTACTGATCATACGCTCAAAGTCCATTCATTTATGGCACAATAAAACTAGATTTTAGATACAG

SQANTI Annotation Gene Symbol: LOC106568987
SQANTI Annotation Transcript ID: novel

BLAST Annotation Gene Symbol: GSONMT00013299001
BLAST Annotation Description: volume-regulated anion channel subunit LRRC8D-like

GO Terms: protein binding,integral component of membrane
GO IDs: GO:0005515,GO:0016021

UTRScan Motifs [Position in 3'UTR] Sequence:
No hits

Teiresias Motifs [Position in 3'UTR] Linguistic Complexity(Threshold 0.27):
AAAACATTTT [530,540] 0.3125

Target prediction supported by: PITA, miRanda, TargetSpy, RNAhybrid

RNAhybrid output:
mfe: -19.7 kcal/mol

Position in 3'UTR: 238
Target 5' C     UUUCA        A 3'
           CCUGU     CGAAUUUG 
           GGGCA     GCUUAAAC 
miRNA  3' A     UCUCC          5'

Transcript 26:

Accession Number; GIYK01035707
SeqID in TSA: SS13338.1
3'UTR length: 769

3'UTR Sequence: CTATCCTCCTTAACTTCCTAACTTTCACCCAATCAGAAGAGAATAGCACACTGAACACTATGCGCACAGTCTACCAGCCAACCTACCAGAATTTATCTGTCACTAAGTGCCTACTTGTTAGTGGCTCTGTCGCCAGTCGCCTTGATCATGCACTTTAGCCCCTTAGCCTTAAAGATTCCAAGAAATAGTGGACTCTGACTGTACATGTCAAACTGTAGTGATTATGAACACCCAGGATATTGGGAGATGTAGTTTTTAGAAATCAGGATAAGAGCTGTAGTTTTTTATGTTGAGACATATCAAATTCAGTTAAATCTGGCATACTTGATAGAATTTATATTAATTGTCATCTCAGTATGTGTCTTTGTGTATGTGTCATGATCACAAGTCAAGGCCAGTATGATGGTACAGTAATGTAGTGCTGTATGAAATGAAGAATCTGAAAGCACTAGTACATTATTTCCAAACTCTGTAGAAATGATTTTGTCAGTATTGTAGACAAAGGCACAGGGAAGTATTGTATATTAGAGAAACTTTCACAATGATTTTAAATTGGAAGATGATTTTATTGTATTAAAAATCTCTATCATATAGTCTTTTATATTCAGAGTTTCAGTTTGGCCCTTTTTTGCGTGTACATTTTCACCATCGTACATTCTATATAGCAAACTAATGGAAAAACCTGGACAAAGAAAAGACAGCAGGGAGACGAATTTGGAATAGCAGGAGAATGAAATTCAAGGTTATTAAAGTGAGAGAATTTTTTTTT

SQANTI Annotation Gene Symbol: alat2
SQANTI Annotation Transcript ID: XM_014140494.1

BLAST Annotation Gene Symbol: LOC106600424
BLAST Annotation Description: alanine aminotransferase 2-like isoform X1

GO Terms: transaminase activity,biosynthetic process,pyridoxal phosphate binding
GO IDs: GO:0008483,GO:0009058,GO:0030170

UTRScan Motifs [Position in 3'UTR] Sequence:
No hits

Teiresias Motifs [Position in 3'UTR] Linguistic Complexity(Threshold 0.27):
No hits

Target prediction supported by: PITA, miRanda, TargetSpy, RNAhybrid

RNAhybrid output:
mfe: -19.4 kcal/mol

Position in 3'UTR: 704
Target 5'      G    A        G 3'
                GGAG CGAAUUUG 
                UCUC GCUUAAAC 
miRNA  3' AGGGCA    C          5'

Transcript 27:

Accession Number; GIYK01035708
SeqID in TSA: SS13338.2
3'UTR length: 770

3'UTR Sequence: CTATCCTCCTTAACTTCCTAACTTTCACCCAATCAGAAGAGAATAGCACACTGAACACTATGCGCACAGTCTACCAGCCAACCTACCAGAATTTATCTGTCACTAAGTGCCTACTTGTTAGTGGCTCTGTCGCCAGTCGCCTTGATCATGCACTTTAGCCCCTTAGCCTTAAAGATTCCAAGAAATAGTGGACTCTGACTGTACATGTCAAACTGTAGTGATTATGAACACCCAGGATATTGGGAGATGTAGTTTTTAGAAATCAGGATAAGAGCTGTAGTTTTTTATGTTGAGACATATCAAATTCAGTTAAATCTGGCATACTTGATAGAATTTATATTAATTGTCATCTCAGTATGTGTCTTTGTGTATGTGTCATGATCACAAGTCAAGGCCAGTATGATGGTACAGTAATGTAGTGCTGTATGAAATGAAGAATCTGAAAGCACTAGTACATTATTTCCAAACTCTGTAGAAATGATTTTGTCAGTATTGTAGACAAAGGCACAGGGAAGTATTGTATATTAGAGAAACTTTCACAATGATTTTAAATTGGAAGATGATTTTATTGTATTAAAAATCTCTATCATATAGTCTTTTATATTCAGAGTTTCAGTTTGGCCCTTTTTTGCGTGTACATTTTCACCATCGTACATTCTATATAGCAAACTAATGGAAAAACCTGGACAAAGAAAAGACAGCAGGGAGACGAATTTGGAATAGCAGGAGAATGAAATTCAAGGTTATTAAAGTGAGAGAATTTTTTTTTG

SQANTI Annotation Gene Symbol: alat2
SQANTI Annotation Transcript ID: NM_001139898.1

BLAST Annotation Gene Symbol: LOC106600424
BLAST Annotation Description: alanine aminotransferase 2-like isoform X1

GO Terms: transaminase activity,biosynthetic process,pyridoxal phosphate binding
GO IDs: GO:0008483,GO:0009058,GO:0030170

UTRScan Motifs [Position in 3'UTR] Sequence:
No hits

Teiresias Motifs [Position in 3'UTR] Linguistic Complexity(Threshold 0.27):
No hits

Target prediction supported by: PITA, miRanda, TargetSpy, RNAhybrid

RNAhybrid output:
mfe: -19.4 kcal/mol

Position in 3'UTR: 704
Target 5'      G    A        G 3'
                GGAG CGAAUUUG 
                UCUC GCUUAAAC 
miRNA  3' AGGGCA    C          5'

Transcript 28:

Accession Number; GIYK01036681
SeqID in TSA: SS13681.2
3'UTR length: 2363

3'UTR Sequence: AGAGGGGCGGTCAACCAACAGGGTCCAGGAGGGAGAGCTGAGGACAGGGAGGAGAGTCCACCACCAACCTCCAACCACCTCTCTGGAATGATACCAACAACCACCCTTCCCCTGCATACTATAGAGACATGCTTCGCTTATGATTATTTTCTATTAAAAGAAATCACTACAGAAACAAAACAAGGAGTTGAAACTGATCTGTAACTGATGGACAAGCAGAATGATGACTTGAGGGCGCTGCTGAATGACTAGACGTCTCGAAGTCAGTCAGTCAGTCAGTCTACCCCAAAAATTAAACGATGTATCTCCTCTTCAATGCTGCTTACTGCTCCATTTCATTTCAGCTTAGCAAGTGAAACGTGAAGAATGACCGCGCGACTGCATTAGTAGCCAGCTAATCCACAGGACTGCAAACATCGTAAAGGCTTTTTCTTGGTAAGGAAACGTACCATTCAATGTCACCTTCATGGTAAAACTTTAGACGCATTCATAGACGGTCACACCTAGTTCTATAACCACTGCTACTGCTTCAAGATGTCCTCCAGTGAACCGTGGTGTAGAGGGCAAGGAACAAAGCTGTAACTTGCTTAATGTGCATCAATCACAGGCATTCATACACAGTGTTATGTAATGGTCTTTGTATTATCAAGATGTTTGGGCCTTAAGGCCTTGTTGAAGCACATTTGGTTTTACTGACTATTAGGCAGAGGTTCGTCCCACCAACTTAGTTTCCAACTTCATTTTCATGCACTTTTCCTTCTTTCTAATGGCTTTGTGATTATTTTATTTTACATTTGGGAGGCCGGCGACATGGTAGACCAAGCTGGGGGTGGGGTTTGAACGAGAGAAGTGGAGCGACCAGATCCGTTTGGTTTTTTTTCCACCTGAATGTTGGTGGAATGTCACTGCTAAGCAGGGGTCAGCGGGTCAGCTGGCACTGTCCGAGGTGTGCTAGCCTACCATGCTTAGGGTCCAAAACCAGCTTGTCTAGTTTGCCTAGGGACAGATAACAGACCCACTGACAGATGGACAGGCACACCCATCTCTAACTGGGCCTCCTGCTCTGCCTGTCAGTTTGACCAATTAAAAGGGAGCACACTCCATTTCCCCGGCAAGTCGATCAATGCGCCGTCTTTTTAATGGCAAAGAGATGTTTCGCCGCCGACGCTCGAGGATCAGAGGCAGAGGCGGAATATTTCCCTCTCTGTTTTTACCAGAACAAGCTGTTCCTACCCCGCATGTTTAATTCAGGAGTGGAAGAAGCATAAAAGTGTTGCGCGTTATCTTGTGCGGCGGGATAGAGGGATAGAGAGAGAGGCTGATTTCCGGCTGTTATTGAGTACTTGTGCGATTTAATCCAGTTAAACCAAGCTGCACGTAAGGCTGAAATTACGAAATTTTGCTCCCGAATACAGTAGGAATTATGAGGTGGTATGAGGTAGACCGTCTATGATCAATTATCTACTTAGACTTAAATAATATTTCTTCTTTTTTAGCAGGGCGGAATACTTAGTAGAGTTTATTTTTATTTTTTTACTGTATCTCTCTCTAATCTCTTCTGGCCTTCTAAGGGGGCAGTAACACATTAAATGTGACTGTGTGTGGGGGTATTTCTGACCATGTGCGATGCCCATTAGTTCTAAGCCTGGCCGGCATATGTGTTTTCGACTCCTGAGTGGACCGAATTTGACTCTCTGCCAGACCTGGAACGAGGGTAAGGAGCTAACCCCACCCGCAGTATGTTCCACTGTCGGATTAGCGGCGTACACTTTAAAGCAGCGGCCGCGCGTGGGTGTGCTGACGAGTGTGTCAATTGTGCAAGGGTGTGTGTAGCGCGATTGAACACATTTGTGTCGGCGAGTGGATTTTGAGTTTGTGTGTGTGTATCCCACACGCTGATTCACCGCGTAATAGCCCAATATTATGCAGGAGTTGTTTTGCATAATTTCATACATATGGATTGCTAAACCTATCATGATTTTATCTCGGAGTCATTCATCACTCATTTCATGCACAGTAACCTCACTGATGAAGGGGTTGGGGCACGGTGATAGGAAACTGCTTAGCACGAGGACCAGCATGGACATGAATATTTCACTGGCGGAGCTGGAGTGACTCTAAGGGCCTTTGGAGTGGTCTCCTGTGCCACCCCTGACAGATGAAAACTTGATTGGGTATTGGTATCCGGGCCGCTGCTCTGAAAATATTGTGTTCGACTCCTCCTCCTTTGCCTTTTATCACAGATTCATATCACATTATCAGATCATCACCACTGTGTCCAAATGAACGGTTTGTTTTCCTTATGTTTTGTGCGAATGGATATAAGCATTTTTTTAAATGAAGAAAAATTACAGTCTTGTGTG

SQANTI Annotation Gene Symbol: LOC106569973
SQANTI Annotation Transcript ID: XM_014141769.1

BLAST Annotation Gene Symbol: LOC106569973
BLAST Annotation Description: poliovirus receptor-like isoform X1

GO Terms: integral component of membrane
GO IDs: GO:0016021

UTRScan Motifs [Position in 3'UTR] Sequence:
ADH_DRE [1380,1387] AAGGCTGA

Teiresias Motifs [Position in 3'UTR] Linguistic Complexity(Threshold 0.27):
CATTTGGGA [792,801] 0.75

Target prediction supported by: PITA, miRanda, RNAhybrid

RNAhybrid output:
mfe: -23.0 kcal/mol

Position in 3'UTR: 1668
Target 5' C        U  AC        A 3'
           UCCUG AG GG  CGAAUUUG 
           AGGGC UC CC  GCUUAAAC 
miRNA  3'       A  U              5'

Transcript 29:

Accession Number; GIYK01038500
SeqID in TSA: SS14448.1
3'UTR length: 2881

3'UTR Sequence: AAACCACACACAGTACAGTCCGATTCACACTGACAGTCCGATACGAATGGAAGGACACGACGGACGGACCAGCGCAGAAGAGAACAGAATGACCTGGCTGAAAAAATCTGGAGCTCAAACCAAATCAGCACAACTCTACTTAGCCCAGTCCAACTATGACAATTGATCCCCAGCCCAGTCCACTCCAGCCCTGCGCAACAGATGTCAATGGCACAGGACGTTATGGCATGACCAAACATGACATTGTTTCCCTCACCCCACCTCCCTATCCCTCTGTCCTGCTCTCGCTGTCTTGTGAAAGTGGTGCCCCCTTTTGGTAATTTCTCTCAGGTTTTCTTTTCTTGTTTTTATTTGTTGGTTTGTTTCTGTTCTTTTTCTCTTATTAATGATGACATGTGCTTTGGCAATTGGACTGGCGAACAGACATGTATTATAGGCACAATCTGTACGTAATGGGCGGAGGAAGAAGCAGCTTGGTTGAGGACCACTTTATTTTCTTCCCATCTCTCTCTACTTGAGCATAGAAAGGAAAACTCTGTACTTCTTCCTCAGAGCCCCATTACAGCTGCTTTTGCCATGAGCTTTACCCTTCTCTCTCTGTGTGCATTTTTCTTTGTTCTGCTATGATTTGATAGGAGGGGAAGCAAGGGGGACAGTCGGCGGACTGTCTGTTGGTCAACAGACGTTGTTCTAATGAAGTTGTGGGGATTTAAATGTGCTGGCCTGAGGAAGGTTGAGGCTGAGGGACAGGAAGAGGGGCTCTTCTGTCCTCCACTGGACATCTGCTGGTCTGTACAAACATAGTTTGGTGCCAACTTCACTTTCTTTTTTTATCTGAATGATATTGTAGGCAATACATTGACCCAGGTTGCAGTGTGTTTGGGTTGTTCACACAATGGTCAATGGTTTTCTGGATCCATTGGAGTTTACTGTCCATGTAAAAACAAAAGACACAGACTCTGTCTGTGCACTTCACAATCCCCACCAGTCTTTTATTCTTCATTAATATTGATCAATGATATCCAACTTCTGTCATGTTATTGATGTGAAAACTCCAAGGTCTAATTTTGTAGTTCAGTGTTTACAGACTCCCATTTTGAGTTTGTGTGTGAGTGGGACAAGAGGAACTGAACTGGGCTACACACAGAGGAATACTCATTGCTGGTTTTTCTACTTTTCATAACCAAAACCCCTTCCTTTCTGATGTTGCTGTTATGTGTTAGCAAGTAGTAGGCTAGTTCAGTCATATAAAGACCATTCTTTCTGGAGAAACCGAGTCGAATTTGAACACAAGCCTTTCTTTTCATAGTGCCTTTATTGTACATGGGGGACATCGGCTAAACTGAGAAAGAAGAGTAACGTTGAATTCATCATTAGCTTCCCAACAGACCAGAGAGACGCGTCGAAACACACACTGCCCCAGAGTATTCCGTGTTTATTTACATCTGTGTCGAGTGCAAAACGCATATGAGCTGTTTAGCTTCAGTTGCATGCCTTGTTAAATCTACAAAGCAGATGATGGTGGTCAAGCTAGAGAGGAGGGGAGTAGCCCCAACGACTTAACATGGAAGGACTTCCTGATTTTTAGAACTTGAATAATAAAAATATCCAAAATGAGTCAGTCATGCTGTGTGGTCTGGTCGGTTCTGTCAGTCCCTCTGTGTGCCTGATATATAACGTGTATAGAAGGATGCTTCCCAATTAACCTCTTATTCCCCGTTCCATTTAGGATCTGTCCCAAATGGATACTTGTTCCCCTAGAGCCCAATAGACCTTGATCAAAAGTACTGCACTATATAGGAAGTAGTGTGCCATTTGAGACGCTATCAAGAGTATTGATGTGTCTGTTGCAGTACCATTGTTTGCTCCCCCAGACAGACAAGGACTCTGGCTGTATCCCTTTAGAGATGCTCACCATCCAGGTGGTGCTGCTGTGTATGTGTGTGTGAGACACTGCTTCAGGATGCTTGCAAGGTCTATTCCTTTGCCTGCAAAAACTCTGATGTTCAAATTGAATGTGCAAATTGTAAATATACTACAATTACTACCATGATCACGTTTTGCGGTTTCTTTTTCGTTTCTTTTTTTTAAGGAATAACATTCACCAATTTATGCCATCCCCTTCCACTCCCAACAATTTTGCTGTACAATTACTAGAAGGAAGTCTAGAGTGCTTTACAGATGGCACAAACAACTGGATGGCTGCAGGGTTGTGGTCAATTCACTTACAATTTCATACATTTAAGGAAGTAAACTTAAATTCCAATTCATTGCTTCTCAAAGAGGAGAATTGGCTCTTCAGTTGACTTCCTGAATTGACAAAGTAGAATGGATCCCAACCCTGTCTGTTCCAATGTCCTGAGAACAGAGGACTTCACTTTGGTGACTGTTGTTCTTCATCAAATGGCTTTAATATTATAGTTTCTTTGGAGCCCTCTTTATTTTACATAAGCACATTTTTTTTCTATTTCAAAATAATAATATTGCAAGTGTCCTTTTAGTAGACATCCTGTACTAAATGGCTTAATCTACTATTGTACATATAATGTACTTTTATTTGATGTTCTGTGTATTATTAAATGGTAGATGCTCCTGTGTACATACAGGAAACAAAGGCTATTAGCTATTGCAGACAGTTGGGATGTGGCACATACTACAATACGTGACTATTTTGCATTTAGAGCAGTTAAGAATTTGAATTATAATATTTTTTTATCGATTTGTAATTAAACATTTCGTTTGTTACAGCATTTAAAAAATATAAGAGATCCTACATTAGCATTTTGTGAGCGCTTTTATAAAAAAAAAACAGCTGTGTACATCAACATATGGTCAATAAAGAATGTTTTTTTTTAATATATTTTCATCCAAGAACAGCCAG

SQANTI Annotation Gene Symbol: LOC106571593
SQANTI Annotation Transcript ID: XM_014144840.1

BLAST Annotation Gene Symbol: LOC106571593
BLAST Annotation Description: serine/threonine-protein phosphatase 2A 56 kDa regulatory subunit gamma isoform-like isoform X3

GO Terms: protein phosphatase type 2A complex,signal transduction,protein phosphatase regulator activity,regulation of phosphoprotein phosphatase activity
GO IDs: GO:0000159,GO:0007165,GO:0019888,GO:0043666

UTRScan Motifs [Position in 3'UTR] Sequence:
BRD-BOX [580,586] AGCTTTA
CPE [2709,2881] TTTTTTAT CGATTTGTAATTAAACATTTCGTTTGTTACAGCATTTAAAAAATATAAGAGATCCTACATTAGCATTTTGTGAGCGCTTTTATAAAAAAAAAACAGCTGTGTACATCAACATATGGTC AATAAA GAATGTTTTTTTTTAATATATTTTCATCCAAGAACAGCCAG 
IRES [2794,2881] TTTTA TAAA AAAAAA AC AGCTGTGT ACATCAAC ATATGGTC AATAA AGA ATGTT  TTTTTT  TAATA TA TTTTC ATC CAAGA ACAGCCAG 

Teiresias Motifs [Position in 3'UTR] Linguistic Complexity(Threshold 0.27):
CCCAAATGG [1737,1746] 0.75
CCTGTCTGT [2341,2350] 0.27901785714285715
TCCCAAATG [1736,1745] 0.75
TGCCATTTG [1810,1819] 0.75

Target prediction supported by: PITA, miRanda, RNAhybrid

RNAhybrid output:
mfe: -19.1 kcal/mol

Position in 3'UTR: 1260
Target 5' U     GAGAAACC   U        A 3'
           UUCUG        GAG CGAAUUUG 
           AGGGC        CUC GCUUAAAC 
miRNA  3'       AU         C          5'

RNAhybrid output:
mfe: -19.1 kcal/mol

Position in 3'UTR: 2082
Target 5' U     GAGAAACC   U        A 3'
           UUCUG        GAG CGAAUUUG 
           AGGGC        CUC GCUUAAAC 
miRNA  3'       AU         C          5'

RNAhybrid output:
mfe: -19.1 kcal/mol

Position in 3'UTR: 2108
Target 5' U     GAGAAACC   U        A 3'
           UUCUG        GAG CGAAUUUG 
           AGGGC        CUC GCUUAAAC 
miRNA  3'       AU         C          5'

RNAhybrid output:
mfe: -19.1 kcal/mol

Position in 3'UTR: 1928
Target 5' U     GAGAAACC   U        A 3'
           UUCUG        GAG CGAAUUUG 
           AGGGC        CUC GCUUAAAC 
miRNA  3'       AU         C          5'

Transcript 30:

Accession Number; GIYK01038503
SeqID in TSA: SS14448.10
3'UTR length: 3692

3'UTR Sequence: GATGTTACCTGACCAAGCGTTCCTTGTGTGTCAGGTGGCAGAGAGAGCGCTGTACTACTGGAACAACGAGTACATCATGAGTCTGATCAGTGACAATGCCGCCAGAATCCTCCCTATCATGTTCCCCTCGCTCTACCGCAACTCCAAGACCCACTGGAACAAGACGATCCACGGTCTGATCTACAACGCCCTGAAGCTCTTCATGGAGATGAACCAGAAGCTATTCGACGACTGCACTCAGCAGTTCCGAGCAGAGAAGAACAAAGAGAAGGCCAAGTGGAAAGAGCGAGAAGAAGCGTGGGTGAAGATCGAGACTCTGGCCAAGTCCAACCCTCAGGTGAGCACGCATCGTCACTATTCGTCTCTGTGCGGGCATGTTACTCCAGCCCCGGTGTCTCTTCCCCTCTCAACCCAGTAGTACGGCACCTAGTCCCCCATCTCAGGACAGAACAGCCCAGGCAGCAACAGATAAATGGATGTACGCAATGGCTGTACTCTGTGTATTGCTCAGAGCCCAACAAGCACCTAGCAGAACTGGACACAGCCATCATATATTTTGACCAAATGATCTGAAAAGTTCCTGGTGTACGTGGACCCGTCAGGCCTGGGTAGTCCCATGGAGACAGACGGACCAATGATAGAGGACTTCAACATGCTGAAGAAGACTATAGAGGAAGAGGCCACACAGCTCCAGAGGAACGAGCGTAAGGAGCGTCCGCTGGTCAGGAGGAAGTCTGAGCTGCCTCAAGACATTTCCACCGTCAATGCCCTGGAGACACACCGGAGGGCTGAGAACATGGTCACACCACACGACGGCCACTAGAAACCACACACAGTACAGTCCGATTCACACTGACAGTCCGATACGAATGGAAGGACACGACGGACGGACCAGCGCAGAAGAGAACAGAATGACCTGGCTGAAAAAATCTGGAGCTCAAACCAAATCAGCACAACTCTACTTAGCCCAGTCCAACTATGACAATTGATCCCCAGCCCAGTCCACTCCAGCCCTGCGCAACAGATGTCAATGGCACAGGACGTTATGGCATGACCAAACATGACATTGTTTCCCTCACCCCACCTCCCTATCCCTCTGTCCTGCTCTCGCTGTCTTGTGAAAGTGGTGCCCCCTTTTGGTAATTTCTCTCAGGTTTTCTTTTCTTGTTTTTATTTGTTGGTTTGTTTCTGTTCTTTTTCTCTTATTAATGATGACATGTGCTTTGGCAATTGGACTGGCGAACAGACATGTATTATAGGCACAATCTGTACGTAATGGGCGGAGGAAGAAGCAGCTTGGTTGAGGACCACTTTATTTTCTTCCCATCTCTCTCTACTTGAGCATAGAAAGGAAAACTCTGTACTTCTTCCTCAGAGCCCCATTACAGCTGCTTTTGCCATGAGCTTTACCCTTCTCTCTCTGTGTGCATTTTTCTTTGTTCTGCTATGATTTGATAGGAGGGGAAGCAAGGGGGACAGTCGGCGGACTGTCTGTTGGTCAACAGACGTTGTTCTAATGAAGTTGTGGGGATTTAAATGTGCTGGCCTGAGGAAGGTTGAGGCTGAGGGACAGGAAGAGGGGCTCTTCTGTCCTCCACTGGACATCTGCTGGTCTGTACAAACATAGTTTGGTGCCAACTTCACTTTCTTTTTTTATCTGAATGATATTGTAGGCAATACATTGACCCAGGTTGCAGTGTGTTTGGGTTGTTCACACAATGGTCAATGGTTTTCTGGATCCATTGGAGTTTACTGTCCATGTAAAAACAAAAGACACAGACTCTGTCTGTGCACTTCACAATCCCCACCAGTCTTTTATTCTTCATTAATATTGATCAATGATATCCAACTTCTGTCATGTTATTGATGTGAAAACTCCAAGGTCTAATTTTGTAGTTCAGTGTTTACAGACTCCCATTTTGAGTTTGTGTGTGAGTGGGACAAGAGGAACTGAACTGGGCTACACACAGAGGAATACTCATTGCTGGTTTTTCTACTTTTCATAACCAAAACCCCTTCCTTTCTGATGTTGCTGTTATGTGTTAGCAAGTAGTAGGCTAGTTCAGTCATATAAAGACCATTCTTTCTGGAGAAACCGAGTCGAATTTGAACACAAGCCTTTCTTTTCATAGTGCCTTTATTGTACATGGGGGACATCGGCTAAACTGAGAAAGAAGAGTAACGTTGAATTCATCATTAGCTTCCCAACAGACCAGAGAGACGCGTCGAAACACACACTGCCCCAGAGTATTCCGTGTTTATTTACATCTGTGTCGAGTGCAAAACGCATATGAGCTGTTTAGCTTCAGTTGCATGCCTTGTTAAATCTACAAAGCAGATGATGGTGGTCAAGCTAGAGAGGAGGGGAGTAGCCCCAACGACTTAACATGGAAGGACTTCCTGATTTTTAGAACTTGAATAATAAAAATATCCAAAATGAGTCAGTCATGCTGTGTGGTCTGGTCGGTTCTGTCAGTCCCTCTGTGTGCCTGATATATAACGTGTATAGAAGGATGCTTCCCAATTAACCTCTTATTCCCCGTTCCATTTAGGATCTGTCCCAAATGGATACTTGTTCCCCTAGAGCCCAATAGACCTTGATCAAAAGTACTGCACTATATAGGAAGTAGTGTGCCATTTGAGACGCTATCAAGAGTATTGATGTGTCTGTTGCAGTACCATTGTTTGCTCCCCCAGACAGACAAGGACTCTGGCTGTATCCCTTTAGAGATGCTCACCATCCAGGTGGTGCTGCTGTGTATGTGTGTGTGAGACACTGCTTCAGGATGCTTGCAAGGTCTATTCCTTTGCCTGCAAAAACTCTGATGTTCAAATTGAATGTGCAAATTGTAAATATACTACAATTACTACCATGATCACGTTTTGCGGTTTCTTTTTCGTTTCTTTTTTTTAAGGAATAACATTCACCAATTTATGCCATCCCCTTCCACTCCCAACAATTTTGCTGTACAATTACTAGAAGGAAGTCTAGAGTGCTTTACAGATGGCACAAACAACTGGATGGCTGCAGGGTTGTGGTCAATTCACTTACAATTTCATACATTTAAGGAAGTAAACTTAAATTCCAATTCATTGCTTCTCAAAGAGGAGAATTGGCTCTTCAGTTGACTTCCTGAATTGACAAAGTAGAATGGATCCCAACCCTGTCTGTTCCAATGTCCTGAGAACAGAGGACTTCACTTTGGTGACTGTTGTTCTTCATCAAATGGCTTTAATATTATAGTTTCTTTGGAGCCCTCTTTATTTTACATAAGCACATTTTTTTTCTATTTCAAAATAATAATATTGCAAGTGTCCTTTTAGTAGACATCCTGTACTAAATGGCTTAATCTACTATTGTACATATAATGTACTTTTATTTGATGTTCTGTGTATTATTAAATGGTAGATGCTCCTGTGTACATACAGGAAACAAAGGCTATTAGCTATTGCAGACAGTTGGGATGTGGCACATACTACAATACGTGACTATTTTGCATTTAGAGCAGTTAAGAATTTGAATTATAATATTTTTTTATCGATTTGTAATTAAACATTTCGTTTGTTACAGCATTTAAAAAATATAAGAGATCCTACATTAGCATTTTGTGAGCGCTTTTATAAAAAAAAAACAGCTGTGTACATCAACATATGGTCAATAAAGAATGTTTTTTTTTAATATATTTTCATCC

SQANTI Annotation Gene Symbol: LOC106571593
SQANTI Annotation Transcript ID: novel

BLAST Annotation Gene Symbol: 
BLAST Annotation Description: protein phosphatase 2, regulatory subunit B', gamma b isoform X7

GO Terms: protein phosphatase type 2A complex,signal transduction,protein phosphatase regulator activity
GO IDs: GO:0000159,GO:0007165,GO:0019888

UTRScan Motifs [Position in 3'UTR] Sequence:
BRD-BOX [1403,1409] AGCTTTA
CPE [3532,3692] TTTTTTAT CGATTTGTAATTAAACATTTCGTTTGTTACAGCATTTAAAAAATATAAGAGATCCTACATTAGCATTTTGTGAGCGCTTTTATAAAAAAAAAACAGCTGTGTACATCAACATATGGTC AATAAA GAATGTTTTTTTTTAATATATTTTCATCC 

Teiresias Motifs [Position in 3'UTR] Linguistic Complexity(Threshold 0.27):
CCCAAATGG [2560,2569] 0.75
CCTGTCTGT [3164,3173] 0.27901785714285715
TCCCAAATG [2559,2568] 0.75
TGCCATTTG [2633,2642] 0.75

Target prediction supported by: PITA, miRanda, RNAhybrid

RNAhybrid output:
mfe: -19.1 kcal/mol

Position in 3'UTR: 2082
Target 5' U     GAGAAACC   U        A 3'
           UUCUG        GAG CGAAUUUG 
           AGGGC        CUC GCUUAAAC 
miRNA  3'       AU         C          5'

Transcript 31:

Accession Number; GIYK01038504
SeqID in TSA: SS14448.14
3'UTR length: 3714

3'UTR Sequence: AGAAGGACAGCACCCTCACAGAACCGACAGTGATGGCTCTGTTGAAGTACTGGCCAAAGACCCACAGTCCAAAAGAGGTGATGTTCCTCAACGAGCTGGAGGAGATTTTGGACGTCATCGAACCCTCTGAGTTTGTCAAGGTCATGGAGCCCCTCTTCAGACAGCTGGCCAAGTGTGTGTCCAGCCCACACTTCCAGGTGTGTTATGTTGTTTGCTCAGGTGTTATGTGTTGCGTGCTTGTGTGTGTTAGTGGTTATGTGTGCTAAGATGTTACCTGACCAAGCGTTCCTTGTGTGTCAGGTGGCAGAGAGAGCGCTGTACTACTGGAACAACGAGTACATCATGAGTCTGATCAGTGACAATGCCGCCAGAATCCTCCCTATCATGTTCCCCTCGCTCTACCGCAACTCCAAGACCCACTGGAACAAGACGATCCACGGTCTGATCTACAACGCCCTGAAGCTCTTCATGGAGATGAACCAGAAGCTATTCGACGACTGCACTCAGCAGTTCCGAGCAGAGAAGAACAAAGAGAAGGCCAAGTGGAAAGAGCGAGAAGAAGCGTGGGTGAAGATCGAGACTCTGGCCAAGTCCAACCCTCAGTTCCTGGTGTACGTGGACCCGTCAGGCCTGGGTAGTCCCATGGAGACAGACGGACCAATGATAGAGGACTTCAACATGCTGAAGAAGACTATAGAGGAAGAGGCCACACAGCTCCAGAGGAACGAGCGTAAGGAGCGTCCGCTGGTCAGGAGGAAGTCTGAGCTGCCTCAAGACATTTCCACCGTCAATGCCCTGGAGACACACCGGAGGGCTGAGAACATGGTCACACCACACGACGGCCACTAGAAACCACACACAGTACAGTCCGATTCACACTGACAGTCCGATACGAATGGAAGGACACGACGGACGGACCAGCGCAGAAGAGAACAGAATGACCTGGCTGAAAAAATCTGGAGCTCAAACCAAATCAGCACAACTCTACTTAGCCCAGTCCAACTATGACAATTGATCCCCAGCCCAGTCCACTCCAGCCCTGCGCAACAGATGTCAATGGCACAGGACGTTATGGCATGACCAAACATGACATTGTTTCCCTCACCCCACCTCCCTATCCCTCTGTCCTGCTCTCGCTGTCTTGTGAAAGTGGTGCCCCCTTTTGGTAATTTCTCTCAGGTTTTCTTTTCTTGTTTTTATTTGTTGGTTTGTTTCTGTTCTTTTTCTCTTATTAATGATGACATGTGCTTTGGCAATTGGACTGGCGAACAGACATGTATTATAGGCACAATCTGTACGTAATGGGCGGAGGAAGAAGCAGCTTGGTTGAGGACCACTTTATTTTCTTCCCATCTCTCTCTACTTGAGCATAGAAAGGAAAACTCTGTACTTCTTCCTCAGAGCCCCATTACAGCTGCTTTTGCCATGAGCTTTACCCTTCTCTCTCTGTGTGCATTTTTCTTTGTTCTGCTATGATTTGATAGGAGGGGAAGCAAGGGGGACAGTCGGCGGACTGTCTGTTGGTCAACAGACGTTGTTCTAATGAAGTTGTGGGGATTTAAATGTGCTGGCCTGAGGAAGGTTGAGGCTGAGGGACAGGAAGAGGGGCTCTTCTGTCCTCCACTGGACATCTGCTGGTCTGTACAAACATAGTTTGGTGCCAACTTCACTTTCTTTTTTTATCTGAATGATATTGTAGGCAATACATTGACCCAGGTTGCAGTGTGTTTGGGTTGTTCACACAATGGTCAATGGTTTTCTGGATCCATTGGAGTTTACTGTCCATGTAAAAACAAAAGACACAGACTCTGTCTGTGCACTTCACAATCCCCACCAGTCTTTTATTCTTCATTAATATTGATCAATGATATCCAACTTCTGTCATGTTATTGATGTGAAAACTCCAAGGTCTAATTTTGTAGTTCAGTGTTTACAGACTCCCATTTTGAGTTTGTGTGTGAGTGGGACAAGAGGAACTGAACTGGGCTACACACAGAGGAATACTCATTGCTGGTTTTTCTACTTTTCATAACCAAAACCCCTTCCTTTCTGATGTTGCTGTTATGTGTTAGCAAGTAGTAGGCTAGTTCAGTCATATAAAGACCATTCTTTCTGGAGAAACCGAGTCGAATTTGAACACAAGCCTTTCTTTTCATAGTGCCTTTATTGTACATGGGGGACATCGGCTAAACTGAGAAAGAAGAGTAACGTTGAATTCATCATTAGCTTCCCAACAGACCAGAGAGACGCGTCGAAACACACACTGCCCCAGAGTATTCCGTGTTTATTTACATCTGTGTCGAGTGCAAAACGCATATGAGCTGTTTAGCTTCAGTTGCATGCCTTGTTAAATCTACAAAGCAGATGATGGTGGTCAAGCTAGAGAGGAGGGGAGTAGCCCCAACGACTTAACATGGAAGGACTTCCTGATTTTTAGAACTTGAATAATAAAAATATCCAAAATGAGTCAGTCATGCTGTGTGGTCTGGTCGGTTCTGTCAGTCCCTCTGTGTGCCTGATATATAACGTGTATAGAAGGATGCTTCCCAATTAACCTCTTATTCCCCGTTCCATTTAGGATCTGTCCCAAATGGATACTTGTTCCCCTAGAGCCCAATAGACCTTGATCAAAAGTACTGCACTATATAGGAAGTAGTGTGCCATTTGAGACGCTATCAAGAGTATTGATGTGTCTGTTGCAGTACCATTGTTTGCTCCCCCAGACAGACAAGGACTCTGGCTGTATCCCTTTAGAGATGCTCACCATCCAGGTGGTGCTGCTGTGTATGTGTGTGTGAGACACTGCTTCAGGATGCTTGCAAGGTCTATTCCTTTGCCTGCAAAAACTCTGATGTTCAAATTGAATGTGCAAATTGTAAATATACTACAATTACTACCATGATCACGTTTTGCGGTTTCTTTTTCGTTTCTTTTTTTTAAGGAATAACATTCACCAATTTATGCCATCCCCTTCCACTCCCAACAATTTTGCTGTACAATTACTAGAAGGAAGTCTAGAGTGCTTTACAGATGGCACAAACAACTGGATGGCTGCAGGGTTGTGGTCAATTCACTTACAATTTCATACATTTAAGGAAGTAAACTTAAATTCCAATTCATTGCTTCTCAAAGAGGAGAATTGGCTCTTCAGTTGACTTCCTGAATTGACAAAGTAGAATGGATCCCAACCCTGTCTGTTCCAATGTCCTGAGAACAGAGGACTTCACTTTGGTGACTGTTGTTCTTCATCAAATGGCTTTAATATTATAGTTTCTTTGGAGCCCTCTTTATTTTACATAAGCACATTTTTTTTCTATTTCAAAATAATAATATTGCAAGTGTCCTTTTAGTAGACATCCTGTACTAAATGGCTTAATCTACTATTGTACATATAATGTACTTTTATTTGATGTTCTGTGTATTATTAAATGGTAGATGCTCCTGTGTACATACAGGAAACAAAGGCTATTAGCTATTGCAGACAGTTGGGATGTGGCACATACTACAATACGTGACTATTTTGCATTTAGAGCAGTTAAGAATTTGAATTATAATATTTTTTTATCGATTTGTAATTAAACATTTCGTTTGTTACAGCATTTAAAAAATATAAGAGATCCTACATTAGCATTTTGTGAGCGCTTTTATAAAAAAAAAACAGCTGTGTACATCAACATATGGTCAATAAAGAATGTTTTTTTTTAATATATTTTC

SQANTI Annotation Gene Symbol: LOC106571593
SQANTI Annotation Transcript ID: novel

BLAST Annotation Gene Symbol: 
BLAST Annotation Description: ---NA---

GO Terms: protein phosphatase type 2A complex,signal transduction,protein phosphatase regulator activity
GO IDs: GO:0000159,GO:0007165,GO:0019888

UTRScan Motifs [Position in 3'UTR] Sequence:
BRD-BOX [1429,1435] AGCTTTA
CPE [3558,3714] TTTTTTAT CGATTTGTAATTAAACATTTCGTTTGTTACAGCATTTAAAAAATATAAGAGATCCTACATTAGCATTTTGTGAGCGCTTTTATAAAAAAAAAACAGCTGTGTACATCAACATATGGTC AATAAA GAATGTTTTTTTTTAATATATTTTC 
IRES [3609,3714] TATAA GAGATC CTACAT T AGCAT TTTGTGA GCGCT TTTAT AAAAA AAAAA CAGCT GTGTAC ATCAAC ATATG GTCAA TAAAGA ATGTTTT TTTTTA ATATATTTTC 

Teiresias Motifs [Position in 3'UTR] Linguistic Complexity(Threshold 0.27):
CCCAAATGG [2586,2595] 0.75
CCTGTCTGT [3190,3199] 0.27901785714285715
TCCCAAATG [2585,2594] 0.75
TGCCATTTG [2659,2668] 0.75

Target prediction supported by: PITA, miRanda, TargetSpy, RNAhybrid

RNAhybrid output:
mfe: -19.1 kcal/mol

Position in 3'UTR: 2108
Target 5' U     GAGAAACC   U        A 3'
           UUCUG        GAG CGAAUUUG 
           AGGGC        CUC GCUUAAAC 
miRNA  3'       AU         C          5'

Transcript 32:

Accession Number; GIYK01038505
SeqID in TSA: SS14448.17
3'UTR length: 3530

3'UTR Sequence: GATGTTACCTGACCAAGCGTTCCTTGTGTGTCAGGTGGCAGAGAGAGCGCTGTACTACTGGAACAACGAGTACATCATGAGTCTGATCAGTGACAATGCCGCCAGAATCCTCCCTATCATGTTCCCCTCGCTCTACCGCAACTCCAAGACCCACTGGAACAAGACGATCCACGGTCTGATCTACAACGCCCTGAAGCTCTTCATGGAGATGAACCAGAAGCTATTCGACGACTGCACTCAGCAGTTCCGAGCAGAGAAGAACAAGTAAGAAGCCTTAAACTTACAACGTCCACCCACATGTTGCCCATGACTCTGAAATGACTGTTCCCCTGTCGTCGTGTGTACGCAGAGAGAAGGCCAAGTGGAAAGAGCGAGAAGAAGCGTGGGTGAAGATCGAGACTCTGGCCAAGTCCAACCCTCAGTTCCTGGTGTACGTGGACCCGTCAGGCCTGGGTAGTCCCATGGAGACAGACGGACCAATGATAGAGGACTTCAACATGCTGAAGAAGACTATAGAGGAAGAGGCCACACAGCTCCAGAGGAACGAGCGTAAGGAGCGTCCGCTGGTCAGGAGGAAGTCTGAGCTGCCTCAAGACATTTCCACCGTCAATGCCCTGGAGACACACCGGAGGGCTGAGAACATGGTCACACCACACGACGGCCACTAGAAACCACACACAGTACAGTCCGATTCACACTGACAGTCCGATACGAATGGAAGGACACGACGGACGGACCAGCGCAGAAGAGAACAGAATGACCTGGCTGAAAAAATCTGGAGCTCAAACCAAATCAGCACAACTCTACTTAGCCCAGTCCAACTATGACAATTGATCCCCAGCCCAGTCCACTCCAGCCCTGCGCAACAGATGTCAATGGCACAGGACGTTATGGCATGACCAAACATGACATTGTTTCCCTCACCCCACCTCCCTATCCCTCTGTCCTGCTCTCGCTGTCTTGTGAAAGTGGTGCCCCCTTTTGGTAATTTCTCTCAGGTTTTCTTTTCTTGTTTTTATTTGTTGGTTTGTTTCTGTTCTTTTTCTCTTATTAATGATGACATGTGCTTTGGCAATTGGACTGGCGAACAGACATGTATTATAGGCACAATCTGTACGTAATGGGCGGAGGAAGAAGCAGCTTGGTTGAGGACCACTTTATTTTCTTCCCATCTCTCTCTACTTGAGCATAGAAAGGAAAACTCTGTACTTCTTCCTCAGAGCCCCATTACAGCTGCTTTTGCCATGAGCTTTACCCTTCTCTCTCTGTGTGCATTTTTCTTTGTTCTGCTATGATTTGATAGGAGGGGAAGCAAGGGGGACAGTCGGCGGACTGTCTGTTGGTCAACAGACGTTGTTCTAATGAAGTTGTGGGGATTTAAATGTGCTGGCCTGAGGAAGGTTGAGGCTGAGGGACAGGAAGAGGGGCTCTTCTGTCCTCCACTGGACATCTGCTGGTCTGTACAAACATAGTTTGGTGCCAACTTCACTTTCTTTTTTTATCTGAATGATATTGTAGGCAATACATTGACCCAGGTTGCAGTGTGTTTGGGTTGTTCACACAATGGTCAATGGTTTTCTGGATCCATTGGAGTTTACTGTCCATGTAAAAACAAAAGACACAGACTCTGTCTGTGCACTTCACAATCCCCACCAGTCTTTTATTCTTCATTAATATTGATCAATGATATCCAACTTCTGTCATGTTATTGATGTGAAAACTCCAAGGTCTAATTTTGTAGTTCAGTGTTTACAGACTCCCATTTTGAGTTTGTGTGTGAGTGGGACAAGAGGAACTGAACTGGGCTACACACAGAGGAATACTCATTGCTGGTTTTTCTACTTTTCATAACCAAAACCCCTTCCTTTCTGATGTTGCTGTTATGTGTTAGCAAGTAGTAGGCTAGTTCAGTCATATAAAGACCATTCTTTCTGGAGAAACCGAGTCGAATTTGAACACAAGCCTTTCTTTTCATAGTGCCTTTATTGTACATGGGGGACATCGGCTAAACTGAGAAAGAAGAGTAACGTTGAATTCATCATTAGCTTCCCAACAGACCAGAGAGACGCGTCGAAACACACACTGCCCCAGAGTATTCCGTGTTTATTTACATCTGTGTCGAGTGCAAAACGCATATGAGCTGTTTAGCTTCAGTTGCATGCCTTGTTAAATCTACAAAGCAGATGATGGTGGTCAAGCTAGAGAGGAGGGGAGTAGCCCCAACGACTTAACATGGAAGGACTTCCTGATTTTTAGAACTTGAATAATAAAAATATCCAAAATGAGTCAGTCATGCTGTGTGGTCTGGTCGGTTCTGTCAGTCCCTCTGTGTGCCTGATATATAACGTGTATAGAAGGATGCTTCCCAATTAACCTCTTATTCCCCGTTCCATTTAGGATCTGTCCCAAATGGATACTTGTTCCCCTAGAGCCCAATAGACCTTGATCAAAAGTACTGCACTATATAGGAAGTAGTGTGCCATTTGAGACGCTATCAAGAGTATTGATGTGTCTGTTGCAGTACCATTGTTTGCTCCCCCAGACAGACAAGGACTCTGGCTGTATCCCTTTAGAGATGCTCACCATCCAGGTGGTGCTGCTGTGTATGTGTGTGTGAGACACTGCTTCAGGATGCTTGCAAGGTCTATTCCTTTGCCTGCAAAAACTCTGATGTTCAAATTGAATGTGCAAATTGTAAATATACTACAATTACTACCATGATCACGTTTTGCGGTTTCTTTTTCGTTTCTTTTTTTTAAGGAATAACATTCACCAATTTATGCCATCCCCTTCCACTCCCAACAATTTTGCTGTACAATTACTAGAAGGAAGTCTAGAGTGCTTTACAGATGGCACAAACAACTGGATGGCTGCAGGGTTGTGGTCAATTCACTTACAATTTCATACATTTAAGGAAGTAAACTTAAATTCCAATTCATTGCTTCTCAAAGAGGAGAATTGGCTCTTCAGTTGACTTCCTGAATTGACAAAGTAGAATGGATCCCAACCCTGTCTGTTCCAATGTCCTGAGAACAGAGGACTTCACTTTGGTGACTGTTGTTCTTCATCAAATGGCTTTAATATTATAGTTTCTTTGGAGCCCTCTTTATTTTACATAAGCACATTTTTTTTCTATTTCAAAATAATAATATTGCAAGTGTCCTTTTAGTAGACATCCTGTACTAAATGGCTTAATCTACTATTGTACATATAATGTACTTTTATTTGATGTTCTGTGTATTATTAAATGGTAGATGCTCCTGTGTACATACAGGAAACAAAGGCTATTAGCTATTGCAGACAGTTGGGATGTGGCACATACTACAATACGTGACTATTTTGCATTTAGAGCAGTTAAGAATTTGAATTATAATATTTTTTTATCGATTTGTAATTAAACATTTCGTTTGTTACAGCATTTAAAAAATATAAGAGATCCTACATTAGCATTTTGTGAGCGCTTTTATAAAAAAAAAAACAGCTGTGTACATCAACATATGGTCAATAAAGAATGTTTTTTTTTAATATAT

SQANTI Annotation Gene Symbol: LOC106571593
SQANTI Annotation Transcript ID: novel

BLAST Annotation Gene Symbol: 
BLAST Annotation Description: protein phosphatase 2, regulatory subunit B', gamma b isoform X7

GO Terms: protein phosphatase type 2A complex,signal transduction,protein phosphatase regulator activity
GO IDs: GO:0000159,GO:0007165,GO:0019888

UTRScan Motifs [Position in 3'UTR] Sequence:
BRD-BOX [1248,1254] AGCTTTA
CPE [3377,3530] TTTTTTAT CGATTTGTAATTAAACATTTCGTTTGTTACAGCATTTAAAAAATATAAGAGATCCTACATTAGCATTTTGTGAGCGCTTTTATAAAAAAAAAAACAGCTGTGTACATCAACATATGGTC AATAAA GAATGTTTTTTTTTAATATAT 
IRES [3428,3530] TATAA GAGATC CTACAT TA GCATT TTGTG AGCGC TTTTAT AAAAA AAAAAA CAGCT GTGTAC ATCAAC ATATG GTC AATAA AGAATGT TTTTT TTTAATATAT 

Teiresias Motifs [Position in 3'UTR] Linguistic Complexity(Threshold 0.27):
CCCAAATGG [2405,2414] 0.75
CCTGTCTGT [3009,3018] 0.27901785714285715
TCCCAAATG [2404,2413] 0.75
TGCCATTTG [2478,2487] 0.75

Target prediction supported by: PITA, miRanda, RNAhybrid

RNAhybrid output:
mfe: -19.1 kcal/mol

Position in 3'UTR: 1928
Target 5' U     GAGAAACC   U        A 3'
           UUCUG        GAG CGAAUUUG 
           AGGGC        CUC GCUUAAAC 
miRNA  3'       AU         C          5'

Transcript 33:

Accession Number; GIYK01038506
SeqID in TSA: SS14448.18
3'UTR length: 2861

3'UTR Sequence: AAACCACACACAGTACAGTCCGATTCACACTGACAGTCCGATACGAATGGAAGGACACGACGGACGGACCAGCGCAGAAGAGAACAGAATGACCTGGCTGAAAAAATCTGGAGCTCAAACCAAATCAGCACAACTCTACTTAGCCCAGTCCAACTATGACAATTGATCCCCAGCCCAGTCCACTCCAGCCCTGCGCAACAGATGTCAATGGCACAGGACGTTATGGCATGACCAAACATGACATTGTTTCCCTCACCCCACCTCCCTATCCCTCTGTCCTGCTCTCGCTGTCTTGTGAAAGTGGTGCCCCCTTTTGGTAATTTCTCTCAGGTTTTCTTTTCTTGTTTTTATTTGTTGGTTTGTTTCTGTTCTTTTTCTCTTATTAATGATGACATGTGCTTTGGCAATTGGACTGGCGAACAGACATGTATTATAGGCACAATCTGTACGTAATGGGCGGAGGAAGAAGCAGCTTGGTTGAGGACCACTTTATTTTCTTCCCATCTCTCTCTACTTGAGCATAGAAAGGAAAACTCTGTACTTCTTCCTCAGAGCCCCATTACAGCTGCTTTTGCCATGAGCTTTACCCTTCTCTCTCTGTGTGCATTTTTCTTTGTTCTGCTATGATTTGATAGGAGGGGAAGCAAGGGGGACAGTCGGCGGACTGTCTGTTGGTCAACAGACGTTGTTCTAATGAAGTTGTGGGGATTTAAATGTGCTGGCCTGAGGAAGGTTGAGGCTGAGGGACAGGAAGAGGGGCTCTTCTGTCCTCCACTGGACATCTGCTGGTCTGTACAAACATAGTTTGGTGCCAACTTCACTTTCTTTTTTTATCTGAATGATATTGTAGGCAATACATTGACCCAGGTTGCAGTGTGTTTGGGTTGTTCACACAATGGTCAATGGTTTTCTGGATCCATTGGAGTTTACTGTCCATGTAAAAACAAAAGACACAGACTCTGTCTGTGCACTTCACAATCCCCACCAGTCTTTTATTCTTCATTAATATTGATCAATGATATCCAACTTCTGTCATGTTATTGATGTGAAAACTCCAAGGTCTAATTTTGTAGTTCAGTGTTTACAGACTCCCATTTTGAGTTTGTGTGTGAGTGGGACAAGAGGAACTGAACTGGGCTACACACAGAGGAATACTCATTGCTGGTTTTTCTACTTTTCATAACCAAAACCCCTTCCTTTCTGATGTTGCTGTTATGTGTTAGCAAGTAGTAGGCTAGTTCAGTCATATAAAGACCATTCTTTCTGGAGAAACCGAGTCGAATTTGAACACAAGCCTTTCTTTTCATAGTGCCTTTATTGTACATGGGGGACATCGGCTAAACTGAGAAAGAAGAGTAACGTTGAATTCATCATTAGCTTCCCAACAGACCAGAGAGACGCGTCGAAACACACACTGCCCCAGAGTATTCCGTGTTTATTTACATCTGTGTCGAGTGCAAAACGCATATGAGCTGTTTAGCTTCAGTTGCATGCCTTGTTAAATCTACAAAGCAGATGATGGTGGTCAAGCTAGAGAGGAGGGGAGTAGCCCCAACGACTTAACATGGAAGGACTTCCTGATTTTTAGAACTTGAATAATAAAAATATCCAAAATGAGTCAGTCATGCTGTGTGGTCTGGTCGGTTCTGTCAGTCCCTCTGTGTGCCTGATATATAACGTGTATAGAAGGATGCTTCCCAATTAACCTCTTATTCCCCGTTCCATTTAGGATCTGTCCCAAATGGATACTTGTTCCCCTAGAGCCCAATAGACCTTGATCAAAAGTACTGCACTATATAGGAAGTAGTGTGCCATTTGAGACGCTATCAAGAGTATTGATGTGTCTGTTGCAGTACCATTGTTTGCTCCCCCAGACAGACAAGGACTCTGGCTGTATCCCTTTAGAGATGCTCACCATCCAGGTGGTGCTGCTGTGTATGTGTGTGTGAGACACTGCTTCAGGATGCTTGCAAGGTCTATTCCTTTGCCTGCAAAAACTCTGATGTTCAAATTGAATGTGCAAATTGTAAATATACTACAATTACTACCATGATCACGTTTTGCGGTTTCTTTTTCGTTTCTTTTTTTTAAGGAATAACATTCACCAATTTATGCCATCCCCTTCCACTCCCAACAATTTTGCTGTACAATTACTAGAAGGAAGTCTAGAGTGCTTTACAGATGGCACAAACAACTGGATGGCTGCAGGGTTGTGGTCAATTCACTTACAATTTCATACATTTAAGGAAGTAAACTTAAATTCCAATTCATTGCTTCTCAAAGAGGAGAATTGGCTCTTCAGTTGACTTCCTGAATTGACAAAGTAGAATGGATCCCAACCCTGTCTGTTCCAATGTCCTGAGAACAGAGGACTTCACTTTGGTGACTGTTGTTCTTCATCAAATGGCTTTAATATTATAGTTTCTTTGGAGCCCTCTTTATTTTACATAAGCACATTTTTTTTCTATTTCAAAATAATAATATTGCAAGTGTCCTTTTAGTAGACATCCTGTACTAAATGGCTTAATCTACTATTGTACATATAATGTACTTTTATTTGATGTTCTGTGTATTATTAAATGGTAGATGCTCCTGTGTACATACAGGAAACAAAGGCTATTAGCTATTGCAGACAGTTGGGATGTGGCACATACTACAATACGTGACTATTTTGCATTTAGAGCAGTTAAGAATTTGAATTATAATATTTTTTTATCGATTTGTAATTAAACATTTCGTTTGTTACAGCATTTAAAAAATATAAGAGATCCTACATTAGCATTTTGTGAGCGCTTTTATAAAAAAAAAACAGCTGTGTACATCAACATATGGTCAATAAAGAATGTTTTTTTTTAATATAC

SQANTI Annotation Gene Symbol: LOC106571593
SQANTI Annotation Transcript ID: novel

BLAST Annotation Gene Symbol: 
BLAST Annotation Description: ---NA---

GO Terms: protein phosphatase type 2A complex,signal transduction,protein phosphatase regulator activity
GO IDs: GO:0000159,GO:0007165,GO:0019888

UTRScan Motifs [Position in 3'UTR] Sequence:
BRD-BOX [580,586] AGCTTTA
CPE [2709,2881] TTTTTTAT CGATTTGTAATTAAACATTTCGTTTGTTACAGCATTTAAAAAATATAAGAGATCCTACATTAGCATTTTGTGAGCGCTTTTATAAAAAAAAAACAGCTGTGTACATCAACATATGGTC AATAAA GAATGTTTTTTTTTAATATATTTTCATCCAAGAACAGCCAG 
IRES [2794,2881] TTTTA TAAA AAAAAA AC AGCTGTGT ACATCAAC ATATGGTC AATAA AGA ATGTT  TTTTTT  TAATA TA TTTTC ATC CAAGA ACAGCCAG 

Teiresias Motifs [Position in 3'UTR] Linguistic Complexity(Threshold 0.27):
CCCAAATGG [1737,1746] 0.75
CCTGTCTGT [2341,2350] 0.27901785714285715
TCCCAAATG [1736,1745] 0.75
TGCCATTTG [1810,1819] 0.75

Target prediction supported by: PITA, miRanda, RNAhybrid

RNAhybrid output:
mfe: -19.1 kcal/mol

Position in 3'UTR: 1260
Target 5' U     GAGAAACC   U        A 3'
           UUCUG        GAG CGAAUUUG 
           AGGGC        CUC GCUUAAAC 
miRNA  3'       AU         C          5'

Transcript 34:

Accession Number; GIYK01038507
SeqID in TSA: SS14448.21
3'UTR length: 3442

3'UTR Sequence: GATGTTACCTGACCAAGCGTTCCTTGTGTGTCAGGTGGCAGAGAGAGCGCTGTACTACTGGAACAACGAGTACATCATGAGTCTGATCAGTGACAATGCCGCCAGAATCCTCCCTATCATGTTCCCCTCGCTCTACCGCAACTCCAAGACCCACTGGAACAAGACGATCCACGGTCTGATCTACAACGCCCTGAAGCTCTTCATGGAGATGAACCAGAAGCTATTCGACGACTGCACTCAGCAGTTCCGAGCAGAGAAGAACAAAGAGAAGGCCAAGTGGAAAGAGCGAGAAGAAGCGTGGGTGAAGATCGAGACTCTGGCCAAGTCCAACCCTCAGTTCCTGGTGTACGTGGACCCGTCAGGCCTGGGTAGTCCCATGGAGACAGACGGACCAATGATAGAGGACTTCAACATGCTGAAGAAGACTATAGAGGAAGAGGCCACACAGCTCCAGAGGAACGAGCGTAAGGAGCGTCCGCTGGTCAGGAGGAAGTCTGAGCTGCCTCAAGACATTTCCACCGTCAATGCCCTGGAGACACACCGGAGGGCTGAGAACATGGTCACACCACACGACGGCCACTAGAAACCACACACAGTACAGTCCGATTCACACTGACAGTCCGATACGAATGGAAGGACACGACGGACGGACCAGCGCAGAAGAGAACAGAATGACCTGGCTGAAAAAATCTGGAGCTCAAACCAAATCAGCACAACTCTACTTAGCCCAGTCCAACTATGACAATTGATCCCCAGCCCAGTCCACTCCAGCCCTGCGCAACAGATGTCAATGGCACAGGACGTTATGGCATGACCAAACATGACATTGTTTCCCTCACCCCACCTCCCTATCCCTCTGTCCTGCTCTCGCTGTCTTGTGAAAGTGGTGCCCCCTTTTGGTAATTTCTCTCAGGTTTTCTTTTCTTGTTTTTATTTGTTGGTTTGTTTCTGTTCTTTTTCTCTTATTAATGATGACATGTGCTTTGGCAATTGGACTGGCGAACAGACATGTATTATAGGCACAATCTGTACGTAATGGGCGGAGGAAGAAGCAGCTTGGTTGAGGACCACTTTATTTTCTTCCCATCTCTCTCTACTTGAGCATAGAAAGGAAAACTCTGTACTTCTTCCTCAGAGCCCCATTACAGCTGCTTTTGCCATGAGCTTTACCCTTCTCTCTCTGTGTGCATTTTTCTTTGTTCTGCTATGATTTGATAGGAGGGGAAGCAAGGGGGACAGTCGGCGGACTGTCTGTTGGTCAACAGACGTTGTTCTAATGAAGTTGTGGGGATTTAAATGTGCTGGCCTGAGGAAGGTTGAGGCTGAGGGACAGGAAGAGGGGCTCTTCTGTCCTCCACTGGACATCTGCTGGTCTGTACAAACATAGTTTGGTGCCAACTTCACTTTCTTTTTTTATCTGAATGATATTGTAGGCAATACATTGACCCAGGTTGCAGTGTGTTTGGGTTGTTCACACAATGGTCAATGGTTTTCTGGATCCATTGGAGTTTACTGTCCATGTAAAAACAAAAGACACAGACTCTGTCTGTGCACTTCACAATCCCCACCAGTCTTTTATTCTTCATTAATATTGATCAATGATATCCAACTTCTGTCATGTTATTGATGTGAAAACTCCAAGGTCTAATTTTGTAGTTCAGTGTTTACAGACTCCCATTTTGAGTTTGTGTGTGAGTGGGACAAGAGGAACTGAACTGGGCTACACACAGAGGAATACTCATTGCTGGTTTTTCTACTTTTCATAACCAAAACCCCTTCCTTTCTGATGTTGCTGTTATGTGTTAGCAAGTAGTAGGCTAGTTCAGTCATATAAAGACCATTCTTTCTGGAGAAACCGAGTCGAATTTGAACACAAGCCTTTCTTTTCATAGTGCCTTTATTGTACATGGGGGACATCGGCTAAACTGAGAAAGAAGAGTAACGTTGAATTCATCATTAGCTTCCCAACAGACCAGAGAGACGCGTCGAAACACACACTGCCCCAGAGTATTCCGTGTTTATTTACATCTGTGTCGAGTGCAAAACGCATATGAGCTGTTTAGCTTCAGTTGCATGCCTTGTTAAATCTACAAAGCAGATGATGGTGGTCAAGCTAGAGAGGAGGGGAGTAGCCCCAACGACTTAACATGGAAGGACTTCCTGATTTTTAGAACTTGAATAATAAAAATATCCAAAATGAGTCAGTCATGCTGTGTGGTCTGGTCGGTTCTGTCAGTCCCTCTGTGTGCCTGATATATAACGTGTATAGAAGGATGCTTCCCAATTAACCTCTTATTCCCCGTTCCATTTAGGATCTGTCCCAAATGGATACTTGTTCCCCTAGAGCCCAATAGACCTTGATCAAAAGTACTGCACTATATAGGAAGTAGTGTGCCATTTGAGACGCTATCAAGAGTATTGATGTGTCTGTTGCAGTACCATTGTTTGCTCCCCCAGACAGACAAGGACTCTGGCTGTATCCCTTTAGAGATGCTCACCATCCAGGTGGTGCTGCTGTGTATGTGTGTGTGAGACACTGCTTCAGGATGCTTGCAAGGTCTATTCCTTTGCCTGCAAAAACTCTGATGTTCAAATTGAATGTGCAAATTGTAAATATACTACAATTACTACCATGATCACGTTTTGCGGTTTCTTTTTCGTTTCTTTTTTTTAAGGAATAACATTCACCAATTTATGCCATCCCCTTCCACTCCCAACAATTTTGCTGTACAATTACTAGAAGGAAGTCTAGAGTGCTTTACAGATGGCACAAACAACTGGATGGCTGCAGGGTTGTGGTCAATTCACTTACAATTTCATACATTTAAGGAAGTAAACTTAAATTCCAATTCATTGCTTCTCAAAGAGGAGAATTGGCTCTTCAGTTGACTTCCTGAATTGACAAAGTAGAATGGATCCCAACCCTGTCTGTTCCAATGTCCTGAGAACAGAGGACTTCACTTTGGTGACTGTTGTTCTTCATCAAATGGCTTTAATATTATAGTTTCTTTGGAGCCCTCTTTATTTTACATAAGCACATTTTTTTTCTATTTCAAAATAATAATATTGCAAGTGTCCTTTTAGTAGACATCCTGTACTAAATGGCTTAATCTACTATTGTACATATAATGTACTTTTATTTGATGTTCTGTGTATTATTAAATGGTAGATGCTCCTGTGTACATACAGGAAACAAAGGCTATTAGCTATTGCAGACAGTTGGGATGTGGCACATACTACAATACGTGACTATTTTGCATTTAGAGCAGTTAAGAATTTGAATTATAATATTTTTTTATCGATTTGTAATTAAACATTTCGTTTGTTACAGCATTTAAAAAATATAAGAGATCCTACATTAGCATTTTGTGAGCGCTTTTATAAAAAAAAAACAGCTGTGTACATCAACATATGGTCAATAAAGAATGTTTTTTTTTAATAC

SQANTI Annotation Gene Symbol: LOC106571593
SQANTI Annotation Transcript ID: novel

BLAST Annotation Gene Symbol: 
BLAST Annotation Description: ---NA---

GO Terms: protein phosphatase type 2A complex,signal transduction,protein phosphatase regulator activity
GO IDs: GO:0000159,GO:0007165,GO:0019888

UTRScan Motifs [Position in 3'UTR] Sequence:
BRD-BOX [1163,1169] AGCTTTA
CPE [3292,3447] TTTTTTAT CGATTTGTAATTAAACATTTCGTTTGTTACAGCATTTAAAAAATATAAGAGATCCTACATTAGCATTTTGTGAGCGCTTTTATAAAAAAAAAACAGCTGTGTACATCAACATATGGTC AATAAA GAATGTTTTTTTTTAATATATTTT 
IRES [3343,3447] TATAA GAGATC CTACAT T AGCAT TTTGTGA GCGCT TTTAT AAAAA AAAAA CAGCT GTGTAC ATCAAC ATATG GTC AATAAA GAATGTTT TTTTTT AATATATTTT 

Teiresias Motifs [Position in 3'UTR] Linguistic Complexity(Threshold 0.27):
CCCAAATGG [2320,2329] 0.75
CCTGTCTGT [2924,2933] 0.27901785714285715
TCCCAAATG [2319,2328] 0.75
TGCCATTTG [2393,2402] 0.75

Target prediction supported by: PITA, miRanda, RNAhybrid

RNAhybrid output:
mfe: -19.1 kcal/mol

Position in 3'UTR: 1843
Target 5' U     GAGAAACC   U        A 3'
           UUCUG        GAG CGAAUUUG 
           AGGGC        CUC GCUUAAAC 
miRNA  3'       AU         C          5'

Transcript 35:

Accession Number; GIYK01038508
SeqID in TSA: SS14448.29
3'UTR length: 2024

3'UTR Sequence: GAAGCCTTAAACTTACAACGTCCACCCACATGTTGCCCATGACTCTGAAATGACTGTTCCCCTGTCGTCGTGTGTACGCAGAGAGAAGGCCAAGTGGAAAGAGCGAGAAGAAGCGTGGGTGAAGATCGAGACTCTGGCCAAGTCCAACCCTCAGTTCCTGGTGTACGTGGACCCGTCAGGCCTGGGTAGTCCCATGGAGACAGACGGACCAATGATAGAGGACTTCAACATGCTGAAGAAGACTATAGAGGAAGAGGCCACACAGCTCCAGAGGAACGAGCGTAAGGAGCGTCCGCTGGTCAGGAGGAAGTCTGAGCTGCCTCAAGACATTTCCACCGTCAATGCCCTGGAGACACACCGGAGGGCTGAGAACATGGTCACACCACACGACGGCCACTAGAAACCACACACAGTACAGTCCGATTCACACTGACAGTCCGATACGAATGGAAGGACACGACGGACGGACCAGCGCAGAAGAGAACAGAATGACCTGGCTGAAAAAATCTGGAGCTCAAACCAAATCAGCACAACTCTACTTAGCCCAGTCCAACTATGACAATTGATCCCCAGCCCAGTCCACTCCAGCCCTGCGCAACAGATGTCAATGGCACAGGACGTTATGGCATGACCAAACATGACATTGTTTCCCTCACCCCACCTCCCTATCCCTCTGTCCTGCTCTCGCTGTCTTGTGAAAGTGGTGCCCCCTTTTGGTAATTTCTCTCAGGTTTTCTTTTCTTGTTTTTATTTGTTGGTTTGTTTCTGTTCTTTTTCTCTTATTAATGATGACATGTGCTTTGGCAATTGGACTGGCGAACAGACATGTATTATAGGCACAATCTGTACGTAATGGGCGGAGGAAGAAGCAGCTTGGTTGAGGACCACTTTATTTTCTTCCCATCTCTCTCTACTTGAGCATAGAAAGGAAAACTCTGTACTTCTTCCTCAGAGCCCCATTACAGCTGCTTTTGCCATGAGCTTTACCCTTCTCTCTCTGTGTGCATTTTTCTTTGTTCTGCTATGATTTGATAGGAGGGGAAGCAAGGGGGACAGTCGGCGGACTGTCTGTTGGTCAACAGACGTTGTTCTAATGAAGTTGTGGGGATTTAAATGTGCTGGCCTGAGGAAGGTTGAGGCTGAGGGACAGGAAGAGGGGCTCTTCTGTCCTCCACTGGACATCTGCTGGTCTGTACAAACATAGTTTGGTGCCAACTTCACTTTCTTTTTTTATCTGAATGATATTGTAGGCAATACATTGACCCAGGTTGCAGTGTGTTTGGGTTGTTCACACAATGGTCAATGGTTTTCTGGATCCATTGGAGTTTACTGTCCATGTAAAAACAAAAGACACAGACTCTGTCTGTGCACTTCACAATCCCCACCAGTCTTTTATTCTTCATTAATATTGATCAATGATATCCAACTTCTGTCATGTTATTGATGTGAAAACTCCAAGGTCTAATTTTGTAGTTCAGTGTTTACAGACTCCCATTTTGAGTTTGTGTGTGAGTGGGACAAGAGGAACTGAACTGGGCTACACACAGAGGAATACTCATTGCTGGTTTTTCTACTTTTCATAACCAAAACCCCTTCCTTTCTGATGTTGCTGTTATGTGTTAGCAAGTAGTAGGCTAGTTCAGTCATATAAAGACCATTCTTTCTGGAGAAACCGAGTCGAATTTGAACACAAGCCTTTCTTTTCATAGTGCCTTTATTGTACATGGGGGACATCGGCTAAACTGAGAAAGAAGAGTAACGTTGAATTCATCATTAGCTTCCCAACAGACCAGAGAGACGCGTCGAAACACACACTGCCCCAGAGTATTCCGTGTTTATTTACATCTGTGTCGAGTGCAAAACGCATATGAGCTGTTTAGCTTCAGTTGCATGCCTTGTTAAATCTACAAAGCAGATGATGGTGGTCAAGCTAGAGAGGAGGGGAGTAGCCCCAACGACTTAACATGGAAGGACTTCCTGATTTTTAGAACTTGAATAATAAAAATATCCAAAATGAGTCAGTC

SQANTI Annotation Gene Symbol: LOC106571593
SQANTI Annotation Transcript ID: novel

BLAST Annotation Gene Symbol: A0A3P8Y4P9
BLAST Annotation Description: serine/threonine-protein phosphatase 2A 56 kDa regulatory subunit gamma isoform-like isoform X3

GO Terms: protein phosphatase type 2A complex,signal transduction,protein phosphatase regulator activity,regulation of phosphoprotein phosphatase activity
GO IDs: GO:0000159,GO:0007165,GO:0019888,GO:0043666

UTRScan Motifs [Position in 3'UTR] Sequence:
BRD-BOX [980,986] AGCTTTA

Teiresias Motifs [Position in 3'UTR] Linguistic Complexity(Threshold 0.27):
No hits

Target prediction supported by: PITA, miRanda, RNAhybrid

RNAhybrid output:
mfe: -19.1 kcal/mol

Position in 3'UTR: 1660
Target 5' U     GAGAAACC   U        A 3'
           UUCUG        GAG CGAAUUUG 
           AGGGC        CUC GCUUAAAC 
miRNA  3'       AU         C          5'

Transcript 36:

Accession Number; GIYK01038501
SeqID in TSA: SS14448.7
3'UTR length: 3268

3'UTR Sequence: TACGGCACCTAGTCCCCCATCTCAGGACAGAACAGCCCAGGCAGCAACAGATAAATGGATGTACGCAATGGCTGTACTCTGTGTATTGCTCAGAGCCCAACAAGCACCTAGCAGAACTGGACACAGCCATCATATATTTTGACCAAATGATCTGAAAAGTTCCTGGTGTACGTGGACCCGTCAGGCCTGGGTAGTCCCATGGAGACAGACGGACCAATGATAGAGGACTTCAACATGCTGAAGAAGACTATAGAGGAAGAGGCCACACAGCTCCAGAGGAACGAGCGTAAGGAGCGTCCGCTGGTCAGGAGGAAGTCTGAGCTGCCTCAAGACATTTCCACCGTCAATGCCCTGGAGACACACCGGAGGGCTGAGAACATGGTCACACCACACGACGGCCACTAGAAACCACACACAGTACAGTCCGATTCACACTGACAGTCCGATACGAATGGAAGGACACGACGGACGGACCAGCGCAGAAGAGAACAGAATGACCTGGCTGAAAAAATCTGGAGCTCAAACCAAATCAGCACAACTCTACTTAGCCCAGTCCAACTATGACAATTGATCCCCAGCCCAGTCCACTCCAGCCCTGCGCAACAGATGTCAATGGCACAGGACGTTATGGCATGACCAAACATGACATTGTTTCCCTCACCCCACCTCCCTATCCCTCTGTCCTGCTCTCGCTGTCTTGTGAAAGTGGTGCCCCCTTTTGGTAATTTCTCTCAGGTTTTCTTTTCTTGTTTTTATTTGTTGGTTTGTTTCTGTTCTTTTTCTCTTATTAATGATGACATGTGCTTTGGCAATTGGACTGGCGAACAGACATGTATTATAGGCACAATCTGTACGTAATGGGCGGAGGAAGAAGCAGCTTGGTTGAGGACCACTTTATTTTCTTCCCATCTCTCTCTACTTGAGCATAGAAAGGAAAACTCTGTACTTCTTCCTCAGAGCCCCATTACAGCTGCTTTTGCCATGAGCTTTACCCTTCTCTCTCTGTGTGCATTTTTCTTTGTTCTGCTATGATTTGATAGGAGGGGAAGCAAGGGGGACAGTCGGCGGACTGTCTGTTGGTCAACAGACGTTGTTCTAATGAAGTTGTGGGGATTTAAATGTGCTGGCCTGAGGAAGGTTGAGGCTGAGGGACAGGAAGAGGGGCTCTTCTGTCCTCCACTGGACATCTGCTGGTCTGTACAAACATAGTTTGGTGCCAACTTCACTTTCTTTTTTTATCTGAATGATATTGTAGGCAATACATTGACCCAGGTTGCAGTGTGTTTGGGTTGTTCACACAATGGTCAATGGTTTTCTGGATCCATTGGAGTTTACTGTCCATGTAAAAACAAAAGACACAGACTCTGTCTGTGCACTTCACAATCCCCACCAGTCTTTTATTCTTCATTAATATTGATCAATGATATCCAACTTCTGTCATGTTATTGATGTGAAAACTCCAAGGTCTAATTTTGTAGTTCAGTGTTTACAGACTCCCATTTTGAGTTTGTGTGTGAGTGGGACAAGAGGAACTGAACTGGGCTACACACAGAGGAATACTCATTGCTGGTTTTTCTACTTTTCATAACCAAAACCCCTTCCTTTCTGATGTTGCTGTTATGTGTTAGCAAGTAGTAGGCTAGTTCAGTCATATAAAGACCATTCTTTCTGGAGAAACCGAGTCGAATTTGAACACAAGCCTTTCTTTTCATAGTGCCTTTATTGTACATGGGGGACATCGGCTAAACTGAGAAAGAAGAGTAACGTTGAATTCATCATTAGCTTCCCAACAGACCAGAGAGACGCGTCGAAACACACACTGCCCCAGAGTATTCCGTGTTTATTTACATCTGTGTCGAGTGCAAAACGCATATGAGCTGTTTAGCTTCAGTTGCATGCCTTGTTAAATCTACAAAGCAGATGATGGTGGTCAAGCTAGAGAGGAGGGGAGTAGCCCCAACGACTTAACATGGAAGGACTTCCTGATTTTTAGAACTTGAATAATAAAAATATCCAAAATGAGTCAGTCATGCTGTGTGGTCTGGTCGGTTCTGTCAGTCCCTCTGTGTGCCTGATATATAACGTGTATAGAAGGATGCTTCCCAATTAACCTCTTATTCCCCGTTCCATTTAGGATCTGTCCCAAATGGATACTTGTTCCCCTAGAGCCCAATAGACCTTGATCAAAAGTACTGCACTATATAGGAAGTAGTGTGCCATTTGAGACGCTATCAAGAGTATTGATGTGTCTGTTGCAGTACCATTGTTTGCTCCCCCAGACAGACAAGGACTCTGGCTGTATCCCTTTAGAGATGCTCACCATCCAGGTGGTGCTGCTGTGTATGTGTGTGTGAGACACTGCTTCAGGATGCTTGCAAGGTCTATTCCTTTGCCTGCAAAAACTCTGATGTTCAAATTGAATGTGCAAATTGTAAATATACTACAATTACTACCATGATCACGTTTTGCGGTTTCTTTTTCGTTTCTTTTTTTTAAGGAATAACATTCACCAATTTATGCCATCCCCTTCCACTCCCAACAATTTTGCTGTACAATTACTAGAAGGAAGTCTAGAGTGCTTTACAGATGGCACAAACAACTGGATGGCTGCAGGGTTGTGGTCAATTCACTTACAATTTCATACATTTAAGGAAGTAAACTTAAATTCCAATTCATTGCTTCTCAAAGAGGAGAATTGGCTCTTCAGTTGACTTCCTGAATTGACAAAGTAGAATGGATCCCAACCCTGTCTGTTCCAATGTCCTGAGAACAGAGGACTTCACTTTGGTGACTGTTGTTCTTCATCAAATGGCTTTAATATTATAGTTTCTTTGGAGCCCTCTTTATTTTACATAAGCACATTTTTTTTCTATTTCAAAATAATAATATTGCAAGTGTCCTTTTAGTAGACATCCTGTACTAAATGGCTTAATCTACTATTGTACATATAATGTACTTTTATTTGATGTTCTGTGTATTATTAAATGGTAGATGCTCCTGTGTACATACAGGAAACAAAGGCTATTAGCTATTGCAGACAGTTGGGATGTGGCACATACTACAATACGTGACTATTTTGCATTTAGAGCAGTTAAGAATTTGAATTATAATATTTTTTTATCGATTTGTAATTAAACATTTCGTTTGTTACAGCATTTAAAAAATATAAGAGATCCTACATTAGCATTTTGTGAGCGCTTTTATAAAAAAAAAAACAGCTGTGTACATCAACATATGGTCAATAAAGAATGTTTTTTTTTAATATATT

SQANTI Annotation Gene Symbol: LOC106571593
SQANTI Annotation Transcript ID: novel

BLAST Annotation Gene Symbol: LOC106608134
BLAST Annotation Description: serine/threonine-protein phosphatase 2A 56 kDa regulatory subunit gamma isoform-like isoform X3

GO Terms: protein phosphatase type 2A complex,signal transduction,protein phosphatase regulator activity,regulation of phosphoprotein phosphatase activity
GO IDs: GO:0000159,GO:0007165,GO:0019888,GO:0043666

UTRScan Motifs [Position in 3'UTR] Sequence:
BRD-BOX [985,991] AGCTTTA
CPE [3114,3268] TTTTTTAT CGATTTGTAATTAAACATTTCGTTTGTTACAGCATTTAAAAAATATAAGAGATCCTACATTAGCATTTTGTGAGCGCTTTTATAAAAAAAAAAACAGCTGTGTACATCAACATATGGTC AATAAA GAATGTTTTTTTTTAATATATT 
IRES [3165,3268] TATAA GAGATC CTACAT TA GCATT TTGTG AGCGC TTTTAT AAAAA AAAAAA CAGCT GTGTAC ATCAAC ATATG GTC AATAA AGAATGTT TTTTT TTAATATATT 

Teiresias Motifs [Position in 3'UTR] Linguistic Complexity(Threshold 0.27):
CCCAAATGG [2142,2151] 0.75
CCTGTCTGT [2746,2755] 0.27901785714285715
TCCCAAATG [2141,2150] 0.75
TGCCATTTG [2215,2224] 0.75

Target prediction supported by: PITA, miRanda, RNAhybrid

RNAhybrid output:
mfe: -19.1 kcal/mol

Position in 3'UTR: 1665
Target 5' U     GAGAAACC   U        A 3'
           UUCUG        GAG CGAAUUUG 
           AGGGC        CUC GCUUAAAC 
miRNA  3'       AU         C          5'

Transcript 37:

Accession Number; GIYK01038502
SeqID in TSA: SS14448.8
3'UTR length: 3447

3'UTR Sequence: GATGTTACCTGACCAAGCGTTCCTTGTGTGTCAGGTGGCAGAGAGAGCGCTGTACTACTGGAACAACGAGTACATCATGAGTCTGATCAGTGACAATGCCGCCAGAATCCTCCCTATCATGTTCCCCTCGCTCTACCGCAACTCCAAGACCCACTGGAACAAGACGATCCACGGTCTGATCTACAACGCCCTGAAGCTCTTCATGGAGATGAACCAGAAGCTATTCGACGACTGCACTCAGCAGTTCCGAGCAGAGAAGAACAAAGAGAAGGCCAAGTGGAAAGAGCGAGAAGAAGCGTGGGTGAAGATCGAGACTCTGGCCAAGTCCAACCCTCAGTTCCTGGTGTACGTGGACCCGTCAGGCCTGGGTAGTCCCATGGAGACAGACGGACCAATGATAGAGGACTTCAACATGCTGAAGAAGACTATAGAGGAAGAGGCCACACAGCTCCAGAGGAACGAGCGTAAGGAGCGTCCGCTGGTCAGGAGGAAGTCTGAGCTGCCTCAAGACATTTCCACCGTCAATGCCCTGGAGACACACCGGAGGGCTGAGAACATGGTCACACCACACGACGGCCACTAGAAACCACACACAGTACAGTCCGATTCACACTGACAGTCCGATACGAATGGAAGGACACGACGGACGGACCAGCGCAGAAGAGAACAGAATGACCTGGCTGAAAAAATCTGGAGCTCAAACCAAATCAGCACAACTCTACTTAGCCCAGTCCAACTATGACAATTGATCCCCAGCCCAGTCCACTCCAGCCCTGCGCAACAGATGTCAATGGCACAGGACGTTATGGCATGACCAAACATGACATTGTTTCCCTCACCCCACCTCCCTATCCCTCTGTCCTGCTCTCGCTGTCTTGTGAAAGTGGTGCCCCCTTTTGGTAATTTCTCTCAGGTTTTCTTTTCTTGTTTTTATTTGTTGGTTTGTTTCTGTTCTTTTTCTCTTATTAATGATGACATGTGCTTTGGCAATTGGACTGGCGAACAGACATGTATTATAGGCACAATCTGTACGTAATGGGCGGAGGAAGAAGCAGCTTGGTTGAGGACCACTTTATTTTCTTCCCATCTCTCTCTACTTGAGCATAGAAAGGAAAACTCTGTACTTCTTCCTCAGAGCCCCATTACAGCTGCTTTTGCCATGAGCTTTACCCTTCTCTCTCTGTGTGCATTTTTCTTTGTTCTGCTATGATTTGATAGGAGGGGAAGCAAGGGGGACAGTCGGCGGACTGTCTGTTGGTCAACAGACGTTGTTCTAATGAAGTTGTGGGGATTTAAATGTGCTGGCCTGAGGAAGGTTGAGGCTGAGGGACAGGAAGAGGGGCTCTTCTGTCCTCCACTGGACATCTGCTGGTCTGTACAAACATAGTTTGGTGCCAACTTCACTTTCTTTTTTTATCTGAATGATATTGTAGGCAATACATTGACCCAGGTTGCAGTGTGTTTGGGTTGTTCACACAATGGTCAATGGTTTTCTGGATCCATTGGAGTTTACTGTCCATGTAAAAACAAAAGACACAGACTCTGTCTGTGCACTTCACAATCCCCACCAGTCTTTTATTCTTCATTAATATTGATCAATGATATCCAACTTCTGTCATGTTATTGATGTGAAAACTCCAAGGTCTAATTTTGTAGTTCAGTGTTTACAGACTCCCATTTTGAGTTTGTGTGTGAGTGGGACAAGAGGAACTGAACTGGGCTACACACAGAGGAATACTCATTGCTGGTTTTTCTACTTTTCATAACCAAAACCCCTTCCTTTCTGATGTTGCTGTTATGTGTTAGCAAGTAGTAGGCTAGTTCAGTCATATAAAGACCATTCTTTCTGGAGAAACCGAGTCGAATTTGAACACAAGCCTTTCTTTTCATAGTGCCTTTATTGTACATGGGGGACATCGGCTAAACTGAGAAAGAAGAGTAACGTTGAATTCATCATTAGCTTCCCAACAGACCAGAGAGACGCGTCGAAACACACACTGCCCCAGAGTATTCCGTGTTTATTTACATCTGTGTCGAGTGCAAAACGCATATGAGCTGTTTAGCTTCAGTTGCATGCCTTGTTAAATCTACAAAGCAGATGATGGTGGTCAAGCTAGAGAGGAGGGGAGTAGCCCCAACGACTTAACATGGAAGGACTTCCTGATTTTTAGAACTTGAATAATAAAAATATCCAAAATGAGTCAGTCATGCTGTGTGGTCTGGTCGGTTCTGTCAGTCCCTCTGTGTGCCTGATATATAACGTGTATAGAAGGATGCTTCCCAATTAACCTCTTATTCCCCGTTCCATTTAGGATCTGTCCCAAATGGATACTTGTTCCCCTAGAGCCCAATAGACCTTGATCAAAAGTACTGCACTATATAGGAAGTAGTGTGCCATTTGAGACGCTATCAAGAGTATTGATGTGTCTGTTGCAGTACCATTGTTTGCTCCCCCAGACAGACAAGGACTCTGGCTGTATCCCTTTAGAGATGCTCACCATCCAGGTGGTGCTGTTGTGTATGTGTGTGTGAGACACTGCTTCAGGATGCTTGCAAGGTCTATTCCTTTGCCTGCAAAAACTCTGATGTTCAAATTGAATGTGCAAATTGTAAATATACTACAATTACTACCATGATCACGTTTTGCGGTTTCTTTTTCGTTTCTTTTTTTTAAGGAATAACATTCACCAATTTATGCCATCCCCTTCCACTCCCAACAATTTTGCTGTACAATTACTAGAAGGAAGTCTAGAGTGCTTTACAGATGGCACAAACAACTGGATGGCTGCAGGGTTGTGGTCAATTCACTTACAATTTCATACATTTAAGGAAGTAAACTTAAATTCCAATTCATTGCTTCTCAAAGAGGAGAATTGGCTCTTCAGTTGACTTCCTGAATTGACAAAGTAGAATGGATCCCAACCCTGTCTGTTCCAATGTCCTGAGAACAGAGGACTTCACTTTGGTGACTGTTGTTCTTCATCAAATGGCTTTAATATTATAGTTTCTTTGGAGCCCTCTTTATTTTACATAAGCACATTTTTTTTCTATTTCAAAATAATAATATTGCAAGTGTCCTTTTAGTAGACATCCTGTACTAAATGGCTTAATCTACTATTGTACATATAATGTACTTTTATTTGATGTTCTGTGTATTATTAAATGGTAGATGCTCCTGTGTACATACAGGAAACAAAGGCTATTAGCTATTGCAGACAGTTGGGATGTGGCACATACTACAATACGTGACTATTTTGCATTTAGAGCAGTTAAGAATTTGAATTATAATATTTTTTTATCGATTTGTAATTAAACATTTCGTTTGTTACAGCATTTAAAAAATATAAGAGATCCTACATTAGCATTTTGTGAGCGCTTTTATAAAAAAAAAACAGCTGTGTACATCAACATATGGTCAATAAAGAATGTTTTTTTTTAATATATTTT

SQANTI Annotation Gene Symbol: LOC106571593
SQANTI Annotation Transcript ID: novel

BLAST Annotation Gene Symbol: 
BLAST Annotation Description: protein phosphatase 2, regulatory subunit B', gamma b isoform X7

GO Terms: protein phosphatase type 2A complex,signal transduction,protein phosphatase regulator activity
GO IDs: GO:0000159,GO:0007165,GO:0019888

UTRScan Motifs [Position in 3'UTR] Sequence:
BRD-BOX [1163,1169] AGCTTTA
CPE [3292,3447] TTTTTTAT CGATTTGTAATTAAACATTTCGTTTGTTACAGCATTTAAAAAATATAAGAGATCCTACATTAGCATTTTGTGAGCGCTTTTATAAAAAAAAAACAGCTGTGTACATCAACATATGGTC AATAAA GAATGTTTTTTTTTAATATATTTT 
IRES [3343,3447] TATAA GAGATC CTACAT T AGCAT TTTGTGA GCGCT TTTAT AAAAA AAAAA CAGCT GTGTAC ATCAAC ATATG GTC AATAAA GAATGTTT TTTTTT AATATATTTT 

Teiresias Motifs [Position in 3'UTR] Linguistic Complexity(Threshold 0.27):
CCCAAATGG [2320,2329] 0.75
CCTGTCTGT [2924,2933] 0.27901785714285715
TCCCAAATG [2319,2328] 0.75
TGCCATTTG [2393,2402] 0.75

Target prediction supported by: PITA, miRanda, RNAhybrid

RNAhybrid output:
mfe: -19.1 kcal/mol

Position in 3'UTR: 1843
Target 5' U     GAGAAACC   U        A 3'
           UUCUG        GAG CGAAUUUG 
           AGGGC        CUC GCUUAAAC 
miRNA  3'       AU         C          5'

Transcript 38:

Accession Number; GIYK01038607
SeqID in TSA: SS14473.1
3'UTR length: 3594

3'UTR Sequence: GACAGCCAGGTTTACCCTGAACACACACACACAAGCGGGACAGAGACAAGCCTTTGAGCCAAGTACTTACACACAGAGCAAATATAGAGCCCTGGTCTTAAAATGAACGACAGAACGAGGAGAGACTTTTCTATGGTGCTATAGTCTCAGGTACCCTGGTCGGACCCAAATCCAGTCTACAACCAAACAGACTCCTAGACACGCACACACGAACAGTGAAACGGGCATTCCTGGTGCTATTCAGGTGCTATCCTAATCCTTGCTGCTGTTGGGAGTAACTCGGAAAATAACCAACAAAACAGATTGGGTGATGTCATATCTCAACGACGGCCTACTTTTAAACTGGCCATGTGCGCGCGCACACACACAAACTACATATGTGCTTAGTTATGCACACACCGTAATCCCATTCACAGATTGTCACCAGCAGTGCGAGTATGTGCAGTTAGCTTGGAGGTTGAGACAGTCTCCTGTCTTGTCACCATTGCTGAGCCCATGTCATCTCTCAGTACACTAGTGAATCAAGATTATAGGCCAGTCATCTCATAGATACAACAGCTTACAGATCATACTTAGTCATTAAAACAGCTTGGTTCGATTAGCATCTAATCAATTATGATTTAGTTTTTTTATTGATATGGATCTTATAACCACCGTTCTCGCTCCAAACATTGTCCAATGTTCATTAAAATGTTTTTAGCATGACCATACTGTAGGGTAAAGTTGGCACTGCTGGGCTAGAATCAATTGCCAGCATGTACATGCATTACAAAAACATCAAATCCCCATTAATAAGGGTGTTACTGAAATACATCAACGTGAACTGAGGAAGCATTTGTTCGAAGTTTGCAGTGAACATCAAAATAACATTCACTGACAAGACTTTTATCACAGTCGTAGCAAACAAATTGACGTGCTGCTTCTGCTAGCTCTATCACAGTTCTGTCTAATTCTGTGTAATTTTTTTCTTCCACACAAGCTGTGCCCTGCTAATTTTTATTTCCTGTCAATCCACACCTAACTGGAGTAACTAGAAGCAATTCAAATGAAATTGGACACCTTTTGTAGTTTGCACTGACTAGCATGTGCCTTATTTAACCCCCATAAAGAACAGCTGTTAAGGTTTTTATCAACTGCTCTGTTCCATGTAATGCAGTATAGTAAGTTGGATGTAGAAGTTCCCCTTAACTAAGCACATATCTAGGATCAAATGACCAAACTCTCAATCCTAACTTTAACCTTGACAGTGGTGTAATATCTGACCCAGGACCAGTGGATAGAAGTCACTTCTACAGTAGGAAAGCAGATCTACTCTTAGTCAGTCTTTTCCTGCCCACGTGAGTAAAAAAGGATTTTGAGGACCGTAAGGTTTTTATTACTTTCATGTCAACGGATGCCACAAATTAGTCACAGCAAACGTGGTGCGAATTTTCCCCAAAATAAGTGCGACCGTTTGTAGTCGACATTCATAGGAAAACAAATCTTATAAACTCTATAAAGATTTAGATAAGCAACTTACACAGTTTGCTATGTATTATGATGTGCATTTGATTCATGAAAAATGTTTTTTTTTTATTGTATGATACATTGGAAACGATGTTTTGAATTGTTATTGATTGTGAAGCTTCTGACCATGAACAAGGCCATTCATTCAAGGCAGTGCCCTGTTGAGGTATAAAACAGCATTCTATTGTTTGTTTAATTATTTTGTTGATGCTTTTGACTGTCTGTCTAATGGCAGTGGGAGGGGTGTAATTAACTATAGCCAGCCCATCCATGTTCACCTTGTGGTAAAGATAAGCATTTTTGTTTTTCAACTTTTTCTGGTCTTTCCTTGGCCATGGATGAGTCCATGTTTTGACGAGATGTGGCCAGCCTCAGTCTTTCACATTCACAGCACTTTTAAAAGGTGGACTCCGATATGACATGGTTGCAGAAAGTAAACCGCATAAAGGGACAGCTTCCGCAACAACTTAAAGTGTTAAAGCACAAGGCTCATCTTCTCCACTGTTTTGGTGCTGTGAACAGCGTGAAGCAGATACTGTGTGTGAGCGAAGTCTTGCGTCTCGCTCGTCTCAATATCTGCGGCAGTGGGATTTCGCTGTATACCTTTTAATGCCTGGGTTCTTCAGGTCCTGGAGAACCACTAGGCATGCAGGCTTGTGTTCCAACCAAATCAACTAATTGTGGTGCTCTTCACGCTTGACTACGATTGGGCTGTAACAAAATCCTGTATGCCTAGTACTTCTCCAGGATTGGAGAGTTGTAGAGCCCTGCTTTATGCTGATCCAACCTCCGGTGCTTTCCACCCTAACTCCACATCTGCCTTCTCTTGGATTGCCAGGTGATGATTTAACAATTAAAATAAATAAAAATGAACATATGCAAACTAGCATTGGAATACTGCAGAGATAGAGAAACAAAGCTACCTCAGCTTAATTTATTTTAATGCTAATAAGACAAACTGTTTACTGGGCGCAAACAGTATTTTGCCATGTCCCAACACTCAGTACAGCTAAGGTACTGGATAATCAGCACAAGTTCTGTGGCTGCTGCGGTAACCCAACAGTTTGTTTGGTTGGTTCCTCTGTTTTTTTGTCTATATTGCATTTGAGCCGAGACGAAACATACAGCATTTAATTTCAAGGAAATGTCAAACTGTATATTTCAGTTCTGTAGACCGAGACGTCCTAAGATTGCTTTCCTTTCAGATCGCACTACTACACATATTCGCTAGTCTTGTCCATCAAGCCACAATCTCCTTTTTTTCATTTGAGGGTGATTGTTTTTGCAGACTTCAATCTCTTTCTCGTGGTGATTACATTTTTATTTTATTTATTAACAATTAGACATGTTTTTACATCTATCCATTAAAACAGTATTTTTGTACATTAAACAAATTGGCAATAGTTGTTACTCGGTTATGAGTTTAGTGCTGAAGTGAGGTAGCGGATTAGCGTGTATTGGAGAATAAAGAAGTTTACAGGTGTCTCAGGTTTCTTCAGGCTACACATGACCTTTCAACTTTCCTATTTATTCCATTGTGGTGTTTGTTTTTCTTTAGTTTTGTGGTTATGGACTGTGGGATACTGGATGAGGCTAACGTTGACTTATTGGAATTTTTTACATCAAAACAATAGCGTGTTGGTAGTTTAAATCTTATTCACGTTGCTGACACAATTTGGCAACCATCTTATAAAATAACATCCGTCAAAGTTTGTCAGACATTTTTGTCCCTTTAACATTTGTTTGTTTTTAAGAATTGGGTTTTAAAATGTTATACATTTTTGTCATCCTCTCTTGTTCTTGTCTATACATTTGTCAGTTTGGACAAACAACCAATTTTTGTCTGGTAGTTAAAGATTTAGTCCAGTATGCACACAATTTTCCATCACTACTTACTGAGTTTCTCTTGTGCGGGATTTATTTAGTAGGTTTTGTTTTCGTAGCATCGCCATGTTAATGATTTTCTTGAGGTTAAAGTTTATTGAACATCCTCTTCCCCATCAAATGTTACTTTGTAAGTTATTTGAAAAACTTTTACTGTATTTCTAAAACACTGCTGTGATATACTTGAATAAAGGTGCAAATTGT

SQANTI Annotation Gene Symbol: LOC106571770_LOC106571751
SQANTI Annotation Transcript ID: novel

BLAST Annotation Gene Symbol: LOC106571770
BLAST Annotation Description: ATPase family AAA domain-containing protein 2B-like isoform X1

GO Terms: protein binding,ATP binding
GO IDs: GO:0005515,GO:0005524

UTRScan Motifs [Position in 3'UTR] Sequence:
K-BOX [3563,3570] CTGTGATA

Teiresias Motifs [Position in 3'UTR] Linguistic Complexity(Threshold 0.27):
AAAATGTTTT [1559,1569] 0.3125
AAAATGTTTT [688,698] 0.3125
AAATGTTTT [1560,1569] 0.40178571428571425
AAATGTTTT [689,698] 0.40178571428571425
TAAAATGTTT [687,697] 0.4375
TTTAAAATGT [3269,3279] 0.4375
TTTTAAAATG [3268,3278] 0.3125

Target prediction supported by: PITA, miRanda, TargetSpy, RNAhybrid

RNAhybrid output:
mfe: -20.1 kcal/mol

Position in 3'UTR: 1416
Target 5'   A     U         U 3'
             CGUGG  GCGAAUUU 
             GCAUC  CGCUUAAA 
miRNA  3' AGG     UC        C 5'

Transcript 39:

Accession Number; GIYK01038935
SeqID in TSA: SS14589.1
3'UTR length: 3991

3'UTR Sequence: GAGCCTCCAACCGTAGGGAAGAGGCATGTGGGTTGTAGGGGACAGTTAGTGGGTTGTTGGTGCTAGGAGATCTGGAGAGGAAAGGAAGGGACAATCAAGCCCCATCCACCTCCACTAGCCCTTTTCCCCATCCCAAGTGCAACATGCACGCCGTTCAGAAAACGAGTCTATTGGAATATAACACAAACTGGACAAAGCAACAAATCCTTATGCTGAATATCTAATTTAAAAATAAGAAAATAGAAGAACTGAGCACGAGAGAGAACGTAGATGAAAAGGAAACGGACTTGGGGCTTCCAAAATGTTCTGTTCTGTCTGTCCTGTTCAAATCACTGAAGCGACAGCTGGGTTTGAACCTGCAGTGACCCTGAATCGCCACCAGGGTGTACTGTTTGTTCAGAAGACTGACTAATTCGCTTGGTTGTCTTCTATAACTTTTTTGCATTTTTCCAACAGTTGATGATAGACTAGATTAATAACTAACTGACAATAGACTAGAGTTAATAAATCAAATTGAGAGACATAGTTGGTAGTAATTATGGTATGGCACAAAATATCTGTTAGATGATATTGTTCTTGATTGTCATTATTTGCTACTGAATATTATTTTATATGGTAGTCCTACTCTAAAACTGTTTTCAAAATCAATTTGATTTGCTCTTGAATTAACTGCCAGGACAGAAGTGTTGAGTTTTTTGAGAAATTGGATGATAATCAGAAAATGGACTAGTTGAGACTGAAGTCAAGAAACAGTTAGGCTCTTTGTTGGGTGAAAACTTTAAAGGAAGAACCTTCAACTCAAAGAATGTACGCTTATTTACACCTTTAACGCAGATCTTTGGGACAGGCATCACTTTTGGGAAGATCTGATTTCCACGTTTTATGTCATCTTCTGCATTTTTCTAATTGATTACCTGTCTATAGGTGATGATGTGAAACTGTGCTCTTGCGAAGCGCCAACTGTCCAAAGGGACGGTGAATTGAAAATGCCTTGCCTCTGTCTCTAAATGTTACCTAGTGGGAATAGAGAAACAGCGAGACGGGCAGTCCTAGGACCTGGATCTCACCCATAGTCTTACTGTAGCTTTTCTAAGTGATACAAATATGACCTGTGACCCCTCTGTGTGCGTCTCCTTCCCTGTCTGTTTCTGCATTGGGTACCCAAGTGTTCTAGAGGAGAGAACTTGTCTCATAATGTCTCGCTTTGTCTCGGTGGATAGCTTGAACACTTGTTTTCTGTTCCTTTGTCTCATCTCTGGCATATGTGATTTCAACTGAAAAACAAACAGCGTTCAAGAGGTCATTGTCAAACCAAAATAATTTGAGCAAATTCAAAAATGGCTGTGCCAAAAAAACTTAAAGCAAACTTAGAGGATAATTCTCTGACGCGACCAAATGTCACCAACTGCTATTGGCCTAAAGAAGAGAGGGTGTCTTTCGAATTTGGTCACAGAATGTCATTACAGACTTCGTTGTGAGCTCATTGTAAAGGGGGGGGGGGGCGGTCAGGTGTGTGTGAGACCTGGTTCTGTTTGATAACCAGCACTTTTTCATTTTCGTTACTTCTGACTGTTACTGCCCCTCTCATTACTTACATAGACTTACTGTCTCAATTCAACCCACTTTGGGAAGAGGGAAGGCCAGCACACCACCTCCACCAAGTCCCTAGCCTTGAGTCTCTTCAGCAGGAGCTTTAAACTCCAATTCTTGCATTGATTACGATACCCTAGTATCATCAGACTTGTTCTTCTTTTCATTCATACCATACTTAATGTACTTTTTCTTTTTTCAATGTTTGCATTTACCAAGTTAATGTATTTATGACAGTGCATATTTATTCATTGTTATTTTAAATGTTTGTACTTTTTTTGTTCTGTTTTTGTTTAAGGGGAATTTTTTTAATGTTATTTTACTGGAACACGTCGATTTATTGTGTTCCGTGACTTGAGAAATGGGATATTAGACATCTGACTCAGTGTGTGAGTTTCTGGACCAACCAGTCACGGGCGGTCAAACCACTCATTAGCAGAGAGAAAATGTCACCCAGTGCTTTTGTTTTTGTTCATGTCCATATCATCCAGATGTTCATTTGAATCTATATATCCTAATGGCAAATGAAAGGTAGTTCCCTCAGTTTTCAATGTTTTCAGTTGTTGTACCAACTGATCTTTTTCATAGCTTTCTACTTGAATTTCAGTATTTATTTATAAATCGATTCAGTCAGCAACCAACTGACTGTCAAGTAAATTCCATTTAGTTAAAGGGATAGTTCGGGAAGTTAGAGGTATTTTTTTGCGAGCCAATGCTAACTAGCGTTGGCACGATGACAGGAAGTCTGAGTATGTGCTAGCATGGTTAGCAAAGCCTGTACAGTACATCGTTTGTGAATGGACATGTAACAATGGATGGCTTTAAGATCTTTTGTAAATAAAATGTTTTGAATGGCATTTCAAGTTCATTTACTTTGATAAAAACGCAAATGTTTAATCGCACACTAGTATCTTATCTCACACACAGATTCTCAAGCACTATCTGAACATAAGTAACTCTTTCGCTTCACTTTTGGAGGGGACTGAGCATTTGGTCTAGAGACCTGTCCAGAGTCATATCCATCAGATGACATGACCTGAAATCAGATGAAGAGGGCAAAATTGAGAATAGCTGTCAGCCACTCGTCCTAGATGACAATGCGTTAAAAGTAGAAACAAACACGTTCGATCAAAACTGTTATCTTTACACGGAGACAGGTTTACTGTTTTGTATGTAGTATTAATTTATAGTTGTCTGGTGCATGCTTTTAGTGTTTACATCAGCTTTGGTGAAATGAGCAGTCTGCCAGCCTTCAAGTTGATAATGTTTACATGTTTTGACAATGAAACTGAAATTCTGTACATCGACTTCGCCAGTGATATCTTAAATTACTTAGCCTTAGATTTTCATCATCAGCTATGCAAGCAGATTCTGTTCAGTTGTATCTGGGAACAATAAAAAGGAATTCCATGATGTCTGCTTATTCCAGGAAGCTTGGCCACGGTGGACTGGATGTCACTTGATGGGTTTACCGCTCTTTGGTGTTGTAGCTCTGCGTTGCCGTCTGATCTATAATGTAAAGTTGGAACGGCTTGGGAATGGGAGATGCAGGCAAAGATCTGGGACTGTCACACTGCCATGGTTTTCTGTCCCAGTATGGGTCCTCTTACATGACCAAGATGCGTGGAAATTTGTGTGTTTTTGAATTGAAGACTCTGTTTTTGGGTTGCCTAACCTTGGTCTTTTACATAAACCAACCCTTTTACATAAGTCAAGCGTTCACAGGGATTTGGTTCATGCAAATTGTCTCCCTCACCACCATCGCACACTCACAATTTAACCTCACAGGTCCAGTGGTTTGTCTTTTGATTCTGTAAAAGCAGAACTGTTATTCAGAGAGATGCATAAATATTCCAAAATGCTGACATTGCCATTTGAAACACTATCAGAGCAGTACAATTGCGTCGAGTGTTGTGGCTCTTGTTCTCCATAAGGAAAGTTCCACTGAGGCATCCCAGATCCAAGCATGTCTCATCTGGGTCTCGATAAAAACAGCCTTTGTCTCGTGTTTTTATCACTGTAAGTGGACAAGCGCATTATAACTCTGCTTACTTTACACATTTTTGTTAGTTTGTTTGCGGGTGTGTCCATTTGTATGCCTGTCTTCAGAGGACAACGTTGTTCTTTGCCAGTCAAAGGTCCCTCACTTGTTTTGTTTTTTTGGTAGCCAACCATTGTCCACTGCGTTTTCTGCCAGTGAGCTATTCACGTTGTCTTGGTTTGATTTCAGATCAGATTTTGCTGTGCTCTCTCTTTATCTGTGATGTTTGATTCTCATAGAGTTCTGCTGGCAGAGGGTTTTGTCTTTTTTTACACCTGAGAAATGTGAATTCTTTAGTGTAATATTTTTTATGCCAATTAATTACTGAATAAAATGAATGTGTATGCAGTTATCCCAGTC

SQANTI Annotation Gene Symbol: LOC106572303
SQANTI Annotation Transcript ID: novel

BLAST Annotation Gene Symbol: LOC106572303
BLAST Annotation Description: helicase ARIP4-like isoform X2

GO Terms: helicase activity,ATP binding
GO IDs: GO:0004386,GO:0005524

UTRScan Motifs [Position in 3'UTR] Sequence:
BRD-BOX [1690,1696] AGCTTTA
CPE [3936,3991] TTTTTTAT GCCAATTAATTACTG AATAAA ATGAATGTGTATGCAGTTATCCCAGTC 
IRES [3914,3991] ATGTG  AATTC TT TAGTG TAA TATTT TTTAT GCCA ATTAA TTACT GAATA AAA TGAAT GT GTATG CAGT TATCC CAGTC 
K-BOX [3849,3856] CTGTGATG
UNR-bs [273,286] GAAAAGGAAACGGA

Teiresias Motifs [Position in 3'UTR] Linguistic Complexity(Threshold 0.27):
AAAATGTTTT [2430,2440] 0.3125
AAATGTTTT [2431,2440] 0.40178571428571425
AAATGTTTTG [2431,2441] 0.3645833333333333
AATAAAATGT [2427,2437] 0.3125
CCTGTCTGT [1138,1147] 0.27901785714285715
TAAAATGTTT [2429,2439] 0.4375
TGCCATTTG [3459,3468] 0.75
TGTACAGTA [2367,2376] 0.6428571428571429
TTTTAAATGT [1848,1858] 0.4375

Target prediction supported by: PITA, miRanda, TargetSpy, RNAhybrid

RNAhybrid output:
mfe: -19.7 kcal/mol

Position in 3'UTR: 1414
Target 5' G   AAAGAAG     GUGUCUUU        G 3'
           CCU       AGAGG        CGAAUUUG 
           GGG       UCUCC        GCUUAAAC 
miRNA  3' A   CA                            5'

Transcript 40:

Accession Number; GIYK01038936
SeqID in TSA: SS14589.3
3'UTR length: 2443

3'UTR Sequence: GAGCCTCCAACCGTAGGGAAGAGGCATGTGGGTTGTAGGGGACAGTTAGTGGGTTGTTGGTGCTAGGAGATCTGGAGAGGAAAGGAAGGCACAATCAAGCCCCATCCACCTCCACTAGCCCTTTTCCCCATCCCAAGTGCAACATGCACGCCGTTCAGAAAACGAGTCTATTGGAATATAACACAAACTGGACAAAGCAACAAATCCTTATGCTGAATATCTAATTTAAAAATAAGAAAATAGAAGAACTGAGCACGAGAGAGAACGTAGATGAAAAGGAAACGGACTTGGGGCTTCCAAAATGTTCTGTCCTGTCCTTGTTCAAATCACTGAAGCGACAGCTGGGTTTGAACCTGCAGTGACCCTGAATCGCCACCAGGGTGTACTGTTTGTTCAGAAGACTGACTAATTCGCTTGGTTGTCTTCTATAACTTTTTTGCATTTTTCCAACAGTTGATGATAGACTAGATTAATAACTAACTGACAATAGACTAGAGTTAATAAATCAAATTGAGAGACATAGTTGGTAGTAATTATGGTATGGCACAAAATATCTGTTAGATGATATTGTTCTTGATTGTCATTATTTGCTACTGAATATTATTTTATATGGTAGTCCTACTCTAAAACTGTTTTCAAAATCAATTTGATTTGCTCTTGAATTAACTGCCAGGACAGAAGTGTTGAGTTTTTTGAGAAATTGGATGATAATCAGAAAATGGACTAGTTGAGACTGAAGTCAAGAAACAGTTAGGCTCTTTGTTGGGTGAAAACTTTAAAGGAAGAACCTTCAACTCAAAGAATGTACGCTTATTTACACCTTTAACGCAGATCTTTGGGACAGGCATCACTTTTGGGAAGATCTGATTTCCACGTTTTATGTCATCTTCTGCATTTTTCTAATTGATTACCTGTCTATAGGTGATGATGTGAAACTGTGCTCTTGCGAAGCGCCAACTGTCCAAAGGGACGGTGAATTGAAAATGCCTTGCCTCTGTCTCTAAATGTTACCTAGTGGGAATAGAGAAACAGCGAGACGGGCAGTCCTAGGACCTGGATCTCACCCATAGTCTTACTGTAGCTTTTCTAAGTGATACAAATATGACCTGTGACCCCTCTGTGTGCGTCTCCTTCCCTGTCTGTTTCTGCATTGGGTACCCAAGTGTTCTAGAGGAGAGAACTTGTCTCATAATGTCTCGCTTTGTCTCGGTGGATAGCTTGAACACTTGTTTTCTGTTCCTTTGTCTCATCTCTGGCATATGTGATTTCAACTGAAAAACAAACAGCGTTCAAGAGGTCATTGTCAAACCAAAATAATTTGAGCAAATTCAAAAATGGCTGTGCCAAAAAAACTTAAAGCAAACTTAGAGGATAATTCTCTGACGCGACCAAATGTCACCAACTGCTATTGGCCTAAAGAAGAGAGGGTGTCTTTCGAATTTGGTCACAGAATGTCATTACAGACTTCGTTGTGAGCTCATTGTAAAGGGGGGGGGGGGCGGTCAGGTGTGTGTGAGACCTGGTTCTGTTTGATAACCAGCACTTTTTCATTTTCGTTACTTCTGACTGTTACTGCCCCTCTCATTACTTACATAGACTTACTGTCTCAATTCAACCCACTTTGGGAAGAGGGAAGGCCAGCACACCACCTCCACCAAGTCCCTAGCCTTGAGTCTCTTCAGCAGGAGCTTTAAACTCCAATTCTTGCATTGATTACGATACCCTAGTATCATCAGACTTGTTCTTCTTTTCATTCATACCATACTTAATGTACTTTTTCTTTTTTCAATGTTTGCATTTACCAAGTTAATGTATTTATGACAGTGCATATTTATTCATTGTTATTTTAAATGTTTGTACTTTTTTTGTTCTGTTTTTGTTTAAGGGGAATTTTTTTAATGTTATTTTACTGGAACACGTCGATTTATTGTGTTCCGTGACTTGAGAAATGGGATATTAGACATCTGACTCAGTGTGTGAGTTTCTGGACCAACCAGTCACGGGCGGTCAAACCACTCATTAGCAGAGAGAAAATGTCACCCAGTGCTTTTGTTTTTGTTCATGTCCATATCATCCAGATGTTCATTTGAATCTATATATCCTAATGGCAAATGAAAGGTAGTTCCCTCAGTTTTCAATGTTTTCAGTTGTTGTACCAACTGATCTTTTTCATAGCTTTCTACTTGAATTTCAGTATTTATTTATAAATCGATTCAGTCAGCAACCAACTGACTGTCAAGTAAATTCCATTTAGTTAAAGGGATAGTTCGGGAAGTTAGAGGTATTTTTTTGCGAGCCAATGCTAACTAGCGTTGGCACGATGACAGGAAGTCTGAGTATGTGCTAGCATGGTTAGCAAAGCCTGTACAGTACATCGTTTGTGAATGGACATGTAACAATGGATGGCTTTAAGATCTTTTGTAAATAAAATGTTTTGAATGGC

SQANTI Annotation Gene Symbol: LOC106572303
SQANTI Annotation Transcript ID: novel

BLAST Annotation Gene Symbol: LOC106572303
BLAST Annotation Description: helicase ARIP4-like isoform X2

GO Terms: helicase activity,ATP binding
GO IDs: GO:0004386,GO:0005524

UTRScan Motifs [Position in 3'UTR] Sequence:
BRD-BOX [1687,1693] AGCTTTA
IRES [2355,2443] AGCAAA GCCTG TACAGT AC ATCGT TTGTGA ATGGA CATGTA ACAA TGGATG  GCTTTA AGATCT TTTGTA AA TAAAA TGT TTTGA ATGGC 
UNR-bs [273,286] GAAAAGGAAACGGA

Teiresias Motifs [Position in 3'UTR] Linguistic Complexity(Threshold 0.27):
AAAATGTTTT [2427,2437] 0.3125
AAATGTTTT [2428,2437] 0.40178571428571425
AAATGTTTTG [2428,2438] 0.3645833333333333
AATAAAATGT [2424,2434] 0.3125
CCTGTCTGT [1135,1144] 0.27901785714285715
TAAAATGTTT [2426,2436] 0.4375
TGTACAGTA [2364,2373] 0.6428571428571429
TTTTAAATGT [1845,1855] 0.4375

Target prediction supported by: PITA, miRanda, TargetSpy, RNAhybrid

RNAhybrid output:
mfe: -19.7 kcal/mol

Position in 3'UTR: 1411
Target 5' G   AAAGAAG     GUGUCUUU        G 3'
           CCU       AGAGG        CGAAUUUG 
           GGG       UCUCC        GCUUAAAC 
miRNA  3' A   CA                            5'

Transcript 41:

Accession Number; GIYK01039011
SeqID in TSA: SS14622.2
3'UTR length: 567

3'UTR Sequence: GAAAATTGAGATTGAGAGCTTTTAATGTAACAAATGGATGAAGGGGGTTGTGAACACTTTTTTTCTCTTTTTTTTGGCCCCCACCCCTCACATTTTTGGGCATTTTTATCAGTATGCCGGTCGGGTATCTTATGAAAAGTGTGCAGTAGTATTTTTGGTAACCAGAGAGACATTTTGGAAAACCTTTGATCAGCACTGTAAAGAAGGATCAGAATTTTTTCCCCCCTGTCAAAGTACATCATGTTTCCAAGAGTTGTCTTGCGAATTTATATATATATGGCAAAGATGACATTTGTTTAGAGATTATTTTGAACATGTTATTTTTTTCTTTGAACATAATGGCCTACTATTTCCAAGTGTTCAATTTATCATATGCCATTAAAAAAAAATGAATGATAACAAAACTGGTAAAATTGGATTCTAGATTTATAAACACTTTCTCAAGAAAGAGATTGCATGTTCTTGTTTTTTCTTGTGCTGCAATTATAAACAAAACTTGATTTTAATAACTTTAAGTGTATTTTTTTCACTCCAAATGCTATTAAAGAAACTGTGTCCCTTCTAATG

SQANTI Annotation Gene Symbol: rer1
SQANTI Annotation Transcript ID: XM_014145622.1

BLAST Annotation Gene Symbol: RER1
BLAST Annotation Description: protein RER1 isoform X1

GO Terms: integral component of membrane,cilium assembly
GO IDs: GO:0016021,GO:0060271

UTRScan Motifs [Position in 3'UTR] Sequence:
No hits

Teiresias Motifs [Position in 3'UTR] Linguistic Complexity(Threshold 0.27):
No hits

Target prediction supported by: PITA, miRanda, TargetSpy, RNAhybrid

RNAhybrid output:
mfe: -18.3 kcal/mol

Position in 3'UTR: 245
Target 5' U   A      UUGUCUU        A 3'
           UCC   AGAG       GCGAAUUU 
           AGG   UCUC       CGCUUAAA 
miRNA  3'     GCA                   C 5'

Transcript 42:

Accession Number; GIYK01039010
SeqID in TSA: SS14622.3
3'UTR length: 2502

3'UTR Sequence: AATAACCCCCCCCCCCTCCCCCATTTTGAAAATTTAAAAGTTGTGGAAAAATAGTATATGGTGGGGAACAGGGGTCAGTGATTGTCTGTGAGGGGATTGAAAAAAAAAAGAAAAATGGGATAAGAGTTTTGATCCAAAATGGTGACAGTGATGGATGTTATTAGTGCTGAGGATTGCTGTAGTCACGAGAACTCTGCCTTTGGTTATTATGGGGATATGAGTTGGCGAGCCATCTCGCAGCCGCGGGATAACATTGTCTTAAGTCAGTGGATGAAACGCAGTGTCGCCCTTTGCCTTGTAACCCCATGGGGTAAGTATAAACTCTGCTAGAGGGGGCGGCACTGGATGAATTTCAGTAGAAATTTCAGTTGTGGATTCTTAACGACTATCCCTTTTCAACTGCTGTGCACTGCTCTGTCTCCAAGCGAAGTAACTACTTTTGATTGAAGACTTGGTACCTACTCGTTTATAACGTGTAATTATGGGAAGTCCTTAGGTTTAGATTGAAATAACAATAAGATGTAACATTTTGAAATTGAAGTAAATATGAAATATTTAAATTGATGAATGATGTGTCTCTGAGATCAAGTGTATTTTTGCGCCGGCTTGAACCCCCCCACCCACCCACCAATTTAAATTTGTCCACTGTATTTTAATGCAGTTAATTTTCAATGACTGGTTATGCTTCACTTGAACAAGGATTCACTAGCTACATACAATACCTATCATACTGTAACTATTCGGAACCATAATCCAACCATCTCTTTATGGCAAAAGCAGTGATTTATGTATAGGAGGTTGGCTAGATAACAAGTCAGCTAAGAGTGCAATTCACTGCATGGCCAAGACCGAGTTAGTGTACTCTCCAGAGAATAAACCATCATGGAGGATTATGAAATGTTTCATGTCATGTTTTTTTTAAGACATTATGTACAGTGAGGTTTAAGAATGCCTCGTTCTCAAGTTAAGTGTGGCTGATTTTATTAAAATGTGTTCTTGTTTTGCCCTATGTAGGCATATAATCCCTTTTTGTGTTTAGTCCATCTGCTTTCCCATCATGTCAAAAGACGCTTTGCTTGTACAGTTGAAGATAAATATAATACTGTGTCATTCAGCACTCCTGGAAACTAAATGATAGGGATTACTTTATGGAGGTGGCATCTAGCTATGGACTTGCCAATCAAGTTAAACCTCAGATTTTTGCAATGCGCCCCCCTTTGAATATATCATTTTAAATTGTTCATTTTTCAATATTAGAATTCTTAAAGTAACTGTCCAGTGTTTCCAGATTTCTATGAAATATGACCTATAATTAATTACAATAGGGGTGAAATAGTTTTCCTTCTAAAAAATGGTTATTAAATATGTAAAACAGCAACTTTTCTGTGTTGGAATGATGTGGGCATATCCCAACAGAATGGTGTGGGCATATCCCAACAGAATGGTGTGGGCATATCCCAACAGAATGGTGTGGGCGTATACCGGTCCTAAAAAATATGAATTCAAGTAGACCACTGATTGGCCAGCTCATCCTCAGGAGGATGTCAACATCCTCCATGAGGAAATGACTAGTATTTTCTTTTAAAGGTGTGTATGACAAATTTGAGGTGTGGTTTTTGAAGTGTACGAGTATAGAATGAGTCATCAACATTATTTTTATATGAGTTAACAGAAAAGTTAGATTTTCTCTGGACAGTTACTTTAAAATGTACTTTATAGTATCATACCTGTGTTATAATTATTATTTCCTTCCAAAAATAAAATGAAATACCTTATACACTGAGGCCAACTGTTTAGAAACTGGGGTCCATTCCATGCAAATATAGCACCCTTGATAAACTCATATTCTGTATTTTACTTTAGACAAATATGTGGTAATAATCTAATCATTCCAAACAAAAATATTTTCTCTCTCTCTTCTTTTGCAGAGGAAACATAAGAAAATTGAGATTGAGAGCTTTTAATGTAACAAATGGATGAAGGGGGTTGTGAACACTTTTTTTCTCTTTTTTTTGGCCCCCACCCCTCACATTTTTGGGCATTTTTATCAGTATGCCGGTCGGGTATCTTATGAAAAGTGTGCAGTAGTATTTTTGGTAACCAGAGAGACATTTTGGAAAACCTTTGATCAGCACTGTAAAGAAGGATCAGAATTTTTTCCCCCCTGTCAAAGTACATCATGTTTCCAAGAGTTGTCTTGCGAATTTATATATATATGGCAAAGATGACATTTGTTTAGAGATTATTTTGAACATGTTATTTTTTTCTTTGAACATAATGGCCTACTATTTCCAAGTGTTCAATTTATCATATGCCATTAAAAAAAAATGAATGATAACAAAACTGGTAAAATTGGATTCTAGATTTATAAACACTTTCTCAAGAAAGAGATTGCATGTTCTTGTTTTTTCTTGTGCTGCAATTATAAACAAAACTTGATTTTAATAACTTTAAGTGTATTTTTTTCACTCCAAATGCTATTAAAGAGACTGTGTCCCTTCT

SQANTI Annotation Gene Symbol: rer1
SQANTI Annotation Transcript ID: NM_001140220.1

BLAST Annotation Gene Symbol: RER1
BLAST Annotation Description: protein RER1 isoform X1

GO Terms: integral component of membrane,cilium assembly
GO IDs: GO:0016021,GO:0060271

UTRScan Motifs [Position in 3'UTR] Sequence:
IRES [2423,2502] TTATA AACAAA ACTTG AT TTTAA TAAC TTTAA GTGTA TTTTT TTCAC TC CAAAT GC TATTA AA GAGAC TGT GTCCC TTCT 
SECIS1 [1383,1451] TCTG TGTTGGA A TGAT GTGGGCATAT CCC AAC AGAATGGTGTGGGC ATATCCCAAC AGAA TGGTG TGGG
SECIS2 [1383,1451] TCTG TGTTGGA A TGAT GTGGGCATAT CCC AAC AGAATGGTGTGGGC ATATCCCAAC AGAA TGGTG TGGG

Teiresias Motifs [Position in 3'UTR] Linguistic Complexity(Threshold 0.27):
TTTAAAATGT [1701,1711] 0.4375

Target prediction supported by: PITA, miRanda, TargetSpy, RNAhybrid

RNAhybrid output:
mfe: -18.3 kcal/mol

Position in 3'UTR: 2182
Target 5' U   A      UUGUCUU        A 3'
           UCC   AGAG       GCGAAUUU 
           AGG   UCUC       CGCUUAAA 
miRNA  3'     GCA                   C 5'

Transcript 43:

Accession Number; GIYK01003735
SeqID in TSA: SS1472.3
3'UTR length: 484

3'UTR Sequence: ACACTCCCTCACTCTTCCTCCTCCTCCTCCTCCTCTCTGACGCTCTCCACCTTCATCTGGCACCCCTGGGGTTCAGACATCCTCCACTTCCTTTCTGTCCTTTTTTTTTTTTCATTCCACAACTTTTCAGACAGAACTGTGATTGATCTCTCAATACCCTTGGTTACGAAATTTGTATGGCGAATTTGAAAAAAATGTGGTCGTACTAGGTTTACAAGACTTGCTGATTCAAAATACCAAGGGATATAAATGTGGCCCCAGGCAGATTGTCCCCCCTTTTAGTTCCGCTCCCTACTGTTGTCAGATGTCAACATTGTTCAGTGATCCTCGTACATTTCTATAGATGTATATAGGAAAAGCCAGTGGTGTTGTCTGGCACGGTGTCCATACCTCTCCAAAGATCTGGGTTAGGCTTGGTCTTCTGTATTGAGATATATACTTGTCCCCTGTTTTCCCTTTCTCTGTAATAAATGTCCTGAAACCG

SQANTI Annotation Gene Symbol: LOC106571564
SQANTI Annotation Transcript ID: XM_014144758.1

BLAST Annotation Gene Symbol: 
BLAST Annotation Description: tropomyosin beta chain isoform X1

GO Terms: 
GO IDs: 

UTRScan Motifs [Position in 3'UTR] Sequence:
K-BOX [137,144] CTGTGATT
SXL_BS [101,112] TTTTTTTTTTTT

Teiresias Motifs [Position in 3'UTR] Linguistic Complexity(Threshold 0.27):
No hits

Target prediction supported by: PITA, miRanda, RNAhybrid

RNAhybrid output:
mfe: -24.5 kcal/mol

Position in 3'UTR: 171
Target 5' A UU   U           A 3'
           U  GUA  GGCGAAUUUG 
           G  CAU  CCGCUUAAAC 
miRNA  3' A GG   CU            5'

Transcript 44:

Accession Number; GIYK01003738
SeqID in TSA: SS1472.7
3'UTR length: 484

3'UTR Sequence: ACACTCCCTCACTCTTCCTCCTCCTCCTCCTCCTCTCTGACGCTCTCCACCTTCATCTGGCACCCCTGGGGTTCAGACATCCTCCACTTCCTTTCTGTCCTTTTTTTTTTCATTCCACAACTTTTCAGACAGAACTGTGATTGATCTCTCAATACCCTTGGTTACGAAATTTGTATGGCGAATTTGAAAAAAATGTGGTCGTACTAGGTTTACAAGACTTGCTGATTCAAAATACCAAGGGATATAAATGTGGCCCCAGGCAGATTGTCCCCCCTTTTAGTTCCGCTCCCTACTGTTGTCAGATGTCAACATTGTTCAGTGATCCTCGTACATTTCTATAGATGTATATAGGAAAAGCCAGTGGTGTTGTCTGGCACGGTGTCCATACCTCTCCAAAGATCTGGGTTAGGCTTGGTCTTCTGTATTGAGATATATACTTGTCCCCTGTTTTCCCTTTCTCTGTAATAAATGTCCTGAAACCGCT

SQANTI Annotation Gene Symbol: LOC106571564
SQANTI Annotation Transcript ID: XM_014144815.1

BLAST Annotation Gene Symbol: 
BLAST Annotation Description: tropomyosin alpha-3 chain isoform X7

GO Terms: 
GO IDs: 

UTRScan Motifs [Position in 3'UTR] Sequence:
K-BOX [137,144] CTGTGATT
SXL_BS [101,112] TTTTTTTTTTTT

Teiresias Motifs [Position in 3'UTR] Linguistic Complexity(Threshold 0.27):
No hits

Target prediction supported by: PITA, miRanda, RNAhybrid

RNAhybrid output:
mfe: -24.5 kcal/mol

Position in 3'UTR: 171
Target 5' A UU   U           A 3'
           U  GUA  GGCGAAUUUG 
           G  CAU  CCGCUUAAAC 
miRNA  3' A GG   CU            5'

Transcript 45:

Accession Number; GIYK01039911
SeqID in TSA: SS14931.1
3'UTR length: 778

3'UTR Sequence: ACCTACCCACACGGAGACTCAACACACACACACAATTTAGACTTGCGTACTTTGACAGATTCAAGCTGATGACACACACACACACAGACACATTGTCACACACACACTCGCACTATCATAGACATTACTGGATGACTGGAAATGGCCTCTAGACATACAACTGGTTCCTAATCCATATAAAGAAACAGACGGACCAGCAGAGCGGTATGATTAACTGACTGATATTACCTACTACACACAGAGCCTCATGTCAATAGACACAGACCTGTGCCTGGTATGTCTCCCTCCCCTTCCACATTACAATGGCAGAAAGGATAAAAACCTGGACTAATATAAGACATTTTCTCCATTTAGTTTGATTTCTCTGTACAAAAGGTTTGGGAGTTTATTTTTCTTTGTTGTTCTTCTCTGGCTGTGTAAAAAAAAAAGGAGAAGTTTGTTTGTGTGTGAGAACAGGATGGTTATAAAACCTTTGGGGAAAAAATGTTGGCTGTTTCTTTTTGCGAATTTGTGACCTCCACAAGCCTTGAGGGGGAGGGGGGTGGCATTTTTATGGGGAAGAAGGAAGAAGTTTTGAAGAAATTCAAAGAAATGCACTTTTCAAAGTTTTGTGGCATTTTTAAGGAAGGAAAACAAATGATGAGAGTAAGAAAGGAAAGGAGATGATGAAATTAACCACAAATTCTAGAGTATTTTTAGCTATTAAATCGCTGACCCCGCCTTGAGCCTTTGAATCAGAGTGAAATAACTACATGAATAAATGCATAAAATGGAGTCC

SQANTI Annotation Gene Symbol: LOC100380641
SQANTI Annotation Transcript ID: XM_014147122.1

BLAST Annotation Gene Symbol: 
BLAST Annotation Description: ---NA---

GO Terms: ubiquitin-dependent protein catabolic process,ubiquitin protein ligase activity
GO IDs: GO:0006511,GO:0061630

UTRScan Motifs [Position in 3'UTR] Sequence:
UNR-bs [624,637] GGAAGGAAAACAAA

Teiresias Motifs [Position in 3'UTR] Linguistic Complexity(Threshold 0.27):
No hits

Target prediction supported by: PITA, miRanda, TargetSpy, RNAhybrid

RNAhybrid output:
mfe: -18.0 kcal/mol

Position in 3'UTR: 490
Target 5'  G    UUCUUUUU         U 3'
            CUGU        GCGAAUUUG 
            GGCA        CGCUUAAAC 
miRNA  3' AG    UCUC               5'

Transcript 46:

Accession Number; GIYK01041306
SeqID in TSA: SS15489.1
3'UTR length: 1378

3'UTR Sequence: TGGACAGAAGAGGCCTTTGCACTGAGATGTCTATGAGTATCTTACTGGCCACACTTTGCATTGTGTGCACACCTGCACTACCACAGTAAACTTTTTTTGTTTTGATAAAGGGTTACAGTAAATCAAGTTGAATAGTTTTTGTTTCTTTGCATTTACACTGGGACATGTTTGCTTACTAAGTAAGGCTACGTTACTGTTTTAGTTTCTGCCATAGGGAATACTCCCATGTTCCTGCCATTGGGTAGCAATAGTAAAGTGAGTCACTTTGACAGTATACTTTTGCATGTGTTGCCAGACACATGATTACATCTCATGTAGAGATATTAAGAAAAGTACGCATTTCAAGTAAAGACACGGTTGTCTTATTGGCATTTTGCAAGACAAGTGAAGTGATAACCTACTTATAACATAAAGTTGTATAACTACTGTATCCCTAATCAAATATAAGAACCAGTTCCCTGGAAACCTTTTGAGTAGCCTGTTGTATGGTCCTGATATCTATCGTCCGAGATTAAATCCATGGTTTGCTTTTCAAGTTTTTATTGTATTTTAAACATTATACATTTTAACAGGGAGTCACATTGAGAACCATGTATCTTTTTATAAATGATGGGGTACAGGTTTTATGGGTAGTAGAAGGTCTATTATATTTAATATTTTGTTTTAATGATCATAAAGTATGGGAAGACCACTGTGGTCTCTACTGTACACTGTTGTCACTTTTGTGCTGTTTGCAAATAATGGGATCCCTGTGACTGAAACCTTCAGACTTGGAGCTCTTGTTCGTATTATGTGTTAGGTGTCTTTACCACAGTTCGCTATGATAGATCATTTTATACAGCTTCTCAGAGGAATTCGAATTTAGCCATTTTCAACTAAACACTCCCATTTCAAATATTGCCCAGGAGTATCCTTGTTCGTTGAATTTTTAATTTTTAATTTTTATTTTTCTTCTCCTAATGTGAATGTGTAGAACTTGTTTTGCAGAAGCCACTTACTGGAGGAAGCCTACAGATAAAGGTACATTTATCAAGTTCAGAACTTACTGCACTCCCTAAAATCTACATAAGATCAATTCAATTGTTGTTGGTCACATACACATATTTAGCAGATGTTATTGCGGGTGTAGCAAAATGCTTCTGATTATATAAACATATAGTAGGCTAGGTCAGTTTGAATTTGTCCATGTCAATTTGTGCTTTTAGAGACTTTAAACAAAAGGAAACATTAATTGCTATTTTACTGCTGTATTCCAAAATAAATCGTACTGCTAAATTCTTCAGTGGCAACCAGATTTCCTTATAATGAGCAGTGGAAATGCACATAAGTTATGACTTGTATTGCAACATGATAATGGTTTAATAAACGACTTTATGTT

SQANTI Annotation Gene Symbol: LOC106573935
SQANTI Annotation Transcript ID: XM_014149401.1

BLAST Annotation Gene Symbol: SLC39A3
BLAST Annotation Description: zinc transporter ZIP3-like

GO Terms: zinc ion transmembrane transporter activity,plasma membrane,integral component of membrane,zinc ion transmembrane transport
GO IDs: GO:0005385,GO:0005886,GO:0016021,GO:0071577

UTRScan Motifs [Position in 3'UTR] Sequence:
IRES [1293,1378] GATTT CCTT ATAATG A GCAGT GGA AATGC ACATAAGT TATG ACTTGTAT TGCAA CATGAT AA TGGTT TA ATAAA CGAC TTTAT GTT 

Teiresias Motifs [Position in 3'UTR] Linguistic Complexity(Threshold 0.27):
No hits

Target prediction supported by: PITA, miRanda, TargetSpy, RNAhybrid

RNAhybrid output:
mfe: -18.6 kcal/mol

Position in 3'UTR: 843
Target 5' U           AAUU       A 3'
           UCUC  AGAGG    CGAAUUU 
           AGGG  UCUCC    GCUUAAA 
miRNA  3'      CA                C 5'

Transcript 47:

Accession Number; GIYK01042134
SeqID in TSA: SS15814.1
3'UTR length: 2026

3'UTR Sequence: GGCCATGACTGCCACACTGAAAAAGGACTCCTTTTCACAATCTCCCTCCTTCCCCCATATCAGAAAAAATAAACGAAAGATGACCAACCCACAAAATCGTTTAAGATTCGAGATGAGAAAAGCCGAAAATCAACACAATGGTTCATATAAAGGTAGAGCGCTCTAGTAGTCGAATTTGTCCGTGCCAGCTTCCCGATCTCTTGGAGCAGCTTCATTGAACTTCATGTGATCAAACGTACGTTTCCTTTCCCACGTTGTGTGAATGTGTTCTGAACGCATCCTTTATCTTATTTGATTATGTACAGAGGATTGTTTTCCCCCTTACTATTTATTTTAAGGTTGAAATCGGTTATTTTGATGCTTGACTGGATTAACACCTTTTTTTGTTGGGAAAGGGGAGGGCTGGGATTATTTAATAATCTGGATTGTGACAATGACAATGTAGAAACCTTTTACCATTTGTGAGACAGAAAAGGCTGCATTCATTCATGCATCGCAGTCCTCATTGCAATCTGTTACTTTGCGATCGTTCGGTAGCATCGCTGTAGTCAGATGCTGATGTGTCGAGGGAAACCGTGAGCTCTTGGAGTGTATATGATGTCCTGCCCCCCCCCCCCACACCTTCCATATTATTTAGCCAATCGAACCAGACTCCGTTTTTTTATGGAAGTGTTTGGAACTTGGGAAGTAATTTCATTCAGACAGCATCTTCAGAAAATGTTTACCTTGAGCATCTGTCCTAAATGACATCCTATTCCCTATCTAGTGTTCTACTGTTGACTAGGGCCCATTAGGGTGCCATTTGGGACACATACCATTATTTTCACCATTGGAGCACTGAGAGTAGACTGAAACTTTGTCGGAGCTGTTGTAAGTGCACTTAGACATTTTCAGAATGTTCATTTCTTTTGGCCACAAGTACATGATTGTTCTCAAATATTTTTTTTCTAAAGTCTTCCTGTGTTGCCCTTGTCTAACCAGTATTATATTGTAATCCTCAGTACATTTATATAATCAGAATAGCATTTATTCTGGTTGTCTACACTTCTAGAAGACCAACCCCAAATATGTCCCAGGTTTAGCTAGGGCATCTTCCTTTTAGAATCAAGGCATTTTGTACTAAATGAAATGTCTACAGACATTTGCCAAGTGTCAGTGACAAATCTTTGCTCTCCAGTGATCCTCTTCAGCGATCTAGAAGATTTGTCTCCGGGTAGAAAATAACTTACGACAGCCCTTTTTTAAAATTGTTAATTTTTTATTTGGAAAATGCTAGCTCTGAAAATTCCCTCAGCACTGGCACAGTAAACAGTTGATTTGTTTCTTTGTCTTTAAGTTTCTGGACAATTCCATAGGGATGTAATCACTGCTTAGGAATGTCAATGAATCCTGATGCCGTCTTTCAGTCTGTTGGGGCATAAGCAGTCAGCCAGCTCGCAGTAATGCCACTTAACAACGGTGCTCAGGGCTGCTTGTGAAGAACCTGCCCCAACAAATACATTTCAGATATTGTGGCCTGAGCCTTCCCCTCCATCGCTTCTTTGGGTTTCTGCTGTACCTCATTTATTTGTATCTCTGTTTTGTACTGCTGAAGTTGCTGCTCGCCTGTACATTGAAAAGGACTCCAGGGCCCAGAGAATGGAAAACGTTCACCCTGGTCTTGGAATGGAAGCAGTCAGTTTATAGGTTGGTTTGAATTAACTGTTACCTTTTTTTTTAAACTGTAATTGATAAGAAGGCTTAAAATCAAGTGTTATGAAAACATGCTAAATAAAAGTGACTGCTTTTTTCCAACTTGTACTTGAAGTTAATTTAAACATGCGAAAAGATGGATTTGTAAGACTTTTGAGGAATTGAATGTGTCATTTATGATTCTGAAATACTTTCCCACTTTTTTACTGTCTCGTACCCCAGTGAAGTTAATCAAGACCATACATTCAGTCGATTGGCTTAAAAGAGCTGAGTTGTTCAACCTCTGAAAAGAGAGAACATATTACTGAAAGTTCAAATAAATACGTTTGCATTT

SQANTI Annotation Gene Symbol: LOC106574742
SQANTI Annotation Transcript ID: XM_014150768.1

BLAST Annotation Gene Symbol: LOC106574742
BLAST Annotation Description: ubiquitin-protein ligase E3A isoform X1

GO Terms: proteasome complex,nucleus,cytosol,ubiquitin-dependent protein catabolic process,ligase activity,ubiquitin protein ligase activity,protein K48-linked ubiquitination
GO IDs: GO:0000502,GO:0005634,GO:0005829,GO:0006511,GO:0016874,GO:0061630,GO:0070936

UTRScan Motifs [Position in 3'UTR] Sequence:
GY-BOX [953,959] GTCTTCC
IRES [1943,2026] CGATT GGCT TAAAA GA GCTGA GTTGT TCAAC CTCTG AAAA GAGAG AACA TATTA CTGAA AGTTC AA ATAAA TACG TTTGC ATTT 

Teiresias Motifs [Position in 3'UTR] Linguistic Complexity(Threshold 0.27):
AAATACATTT [1494,1504] 0.5
AGGGTGCCA [793,802] 0.875
CATTTGGGA [800,809] 0.75
CCATTTGGG [799,808] 0.75
CCCCTCCA [1526,1534] 0.35714285714285715
CCTATTCCC [751,760] 0.5625
TGCCATTTG [797,806] 0.75

Target prediction supported by: PITA, miRanda, TargetSpy, RNAhybrid

RNAhybrid output:
mfe: -19.4 kcal/mol

Position in 3'UTR: 161
Target 5' C  UA    U          U 3'
           UC  GUAG   CGAAUUUG 
           AG  CAUC   GCUUAAAC 
miRNA  3'    GG    UCC          5'

RNAhybrid output:
mfe: -19.4 kcal/mol

Position in 3'UTR: 161
Target 5' C  UA    U          U 3'
           UC  GUAG   CGAAUUUG 
           AG  CAUC   GCUUAAAC 
miRNA  3'    GG    UCC          5'

Transcript 48:

Accession Number; GIYK01042139
SeqID in TSA: SS15814.12
3'UTR length: 1794

3'UTR Sequence: GGCCATGACTGCCACACTGAAAAAGGACTCCTTTTCACAATCTCCCTCCTTCCCCCATATCAGAAAAAATAAACGAAAGATGACCAACCCACAAAATCGTTTAAGATTCGAGATGAGAAAAGCCGAAAATCAACACAATGGTTCATATAAAGGTAGAGCGCTCTAGTAGTCGAATTTGTCCGTGCCAGCTTCCCGATCTCTTGGAGCAGCTTCATTGAACTTCATGTGATCAAACGTACGTTTCCTTTCCCACGTTGTGTGAATGTGTTCTGAACGCATCCTTTATCTTATTTGATTATGTACAGAGGATTGTTTTCCCCCTTACTATTTATTTTAAGGTTGAAATCGGTTATTTTGATGCTTGACTGGATTAACACCTTTTTTTGTTGGGAAAGGGGAGGGCTGGGATTATTTAATAATCTGGATTGTGACAATGACAATGTAGAAACCTTTTACCATTTGTGAGACAGAAAAGGCTGCATTCATTCATGCATCGCAGTCCTCATTGCAATCTGTTACTTTGCGATCGTTCGGTAGCATCGCTGTAGTCAGATGCTGATGTGTCGAGGGAAACCGTGAGCTCTTGGAGTGTATATGATGTCCTGCCCCCCCCCCCCCACACCTTCCATATTATTTAGCCAATCGAACCAGACTCCGTTTTTTTATGGAAGTGTTTGGAACTTGGGAAGTAATTTCATTCAGACAGCATCTTCAGAAAATGTTTACCTTGAGCATCTGTCCTAAATGACATCCTATTCCCTATCTAGTGTTCTACTGTTGACTAGGGCCCATTAGGGTGCCATTTGGGACACATACCATTATTTTCACCATTGGAGCACTGAGAGTAGACTGAAACTTTGTCGGAGCTGTTGTAAGTGCACTTAGACATTTTCAGAATGTTCATTTCTTTTGGCCACAAGTACATGATTGTTCTCAAATATTTTTTTTCTAAAGTCTTCCTGTGTTGCCCTTGTCTAACCAGTATTATATTGTAATCCTCAGTACATTTATATAATCAGAATAGCATTTATTCTGGTTGTCTACACTTCTAGAAGACCAACCCCAAATATGTCCCAGGTTTAGCTAGGGCATCTTCCTTTTAGAATCAAGGCATTTTGTACTAAATGAAATGTCTACAGACATTTGCCAAGTGTCAGTGACAAATCTTTGCTCTCCAGTGATCCTCTTCAGCGATCTAGAAGATTTGTCTCCGGGTAGAAAATAACTTACGACAGCCCTTTTTTAAAATTGTTAATTTTTTATTTGGAAAATGCTAGCTCTGAAAATTCCCTCAGCACTGGCACAGTAAACAGTTGATTTGTTTCTTTGTCTTTAAGTTTCTGGACAATTCCATAGGGATGTAATCACTGCTTAGGAATGTCAATGAATCCTGATGCCGTCTTTCAGTCTGTTGGGGCATAAGCAGTCAGCCAGCTCGCAGTAATGCCACTTAACAACGGTGCTCAGGGCTGCTTGTGAAGAACCTGCCCCAACAAATACATTTCAGATATTGTGGCCTGAGCCTTCCCCTCCATCGCTTCTTTGGGTTTCTGCTGTACCTCATTTATTTGTATCTCTGTTTTGTACTGCTGAAGTTGCTGCTCGCCTGTACATTGAAAAGGACTCCAGGGCCCAGAGAATGGAAAACGTTCACCCTGGTCTTGGAATGGAAGCAGTCAGTTTATAGGTTGGTTTGAATTAACTGTTACCTTTTTTTTTAAACTGTAATTGATAAGAAGGCTTAAAATCAAGTGTTATGAAAACATGCTAAATAAAAGTGACTGCTTTTTTTCC

SQANTI Annotation Gene Symbol: LOC106574742
SQANTI Annotation Transcript ID: novel

BLAST Annotation Gene Symbol: LOC106574742
BLAST Annotation Description: ubiquitin-protein ligase E3A isoform X1

GO Terms: proteasome complex,nucleus,cytosol,ubiquitin-dependent protein catabolic process,ligase activity,ubiquitin protein ligase activity,protein K48-linked ubiquitination
GO IDs: GO:0000502,GO:0005634,GO:0005829,GO:0006511,GO:0016874,GO:0061630,GO:0070936

UTRScan Motifs [Position in 3'UTR] Sequence:
GY-BOX [952,958] GTCTTCC

Teiresias Motifs [Position in 3'UTR] Linguistic Complexity(Threshold 0.27):
AAATACATTT [1493,1503] 0.5
AGGGTGCCA [792,801] 0.875
CATTTGGGA [799,808] 0.75
CCATTTGGG [798,807] 0.75
CCCCTCCA [1525,1533] 0.35714285714285715
CCTATTCCC [750,759] 0.5625
TGCCATTTG [796,805] 0.75

Target prediction supported by: PITA, miRanda, TargetSpy, RNAhybrid

RNAhybrid output:
mfe: -19.4 kcal/mol

Position in 3'UTR: 161
Target 5' C  UA    U          U 3'
           UC  GUAG   CGAAUUUG 
           AG  CAUC   GCUUAAAC 
miRNA  3'    GG    UCC          5'

Transcript 49:

Accession Number; GIYK01042135
SeqID in TSA: SS15814.5
3'UTR length: 1793

3'UTR Sequence: GGCCATGACTGCCACACTGAAAAAGGACTCCTTTTCACAATCTCCCTCCTTCCCCCATATCAGAAAAAATAAACGAAAGATGACCAACCCACAAAATCGTTTAAGATTCGAGATGAGAAAAGCCGAAAATCAACACAATGGTTCATATAAAGGTAGAGCGCTCTAGTAGTCGAATTTGTCCGTGCCAGCTTCCCGATCTCTTGGAGCAGCTTCATTGAACTTCATGTGATCAAACGTACGTTTCCTTTCCCACGTTGTGTGAATGTGTTCTGAACGCATCCTTTATCTTATTTGATTATGTACAGAGGATTGTTTTCCCCCTTACTATTTATTTTAAGGTTGAAATCGGTTATTTTGATGCTTGACTGGATTAACACCTTTTTTTGTTGGGAAAGGGGAGGGCTGGGATTATTTAATAATCTGGATTGTGACAATGACAATGTAGAAACCTTTTACCATTTGTGAGACAGAAAAGGCTGCATTCATTCATGCATCGCAGTCCTCATTGCAATCTGTTACTTTGCGATCGTTCGGTAGCATCGCTGTAGTCAGATGCTGATGTGTCGAGGGAAACCGTGAGCTCTTGGAGTGTATATGATGTCCTGCCCCCCCCCCCCACACCTTCCATATTATTTAGCCAATCGAACCAGACTCCGTTTTTTTATGGAAGTGTTTGGAACTTGGGAAGTAATTTCATTCAGACAGCATCTTCAGAAAATGTTTACCTTGAGCATCTGTCCTAAATGACATCCTATTCCCTATCTAGTGTTCTACTGTTGACTAGGGCCCATTAGGGTGCCATTTGGGACACATACCATTATTTTCACCATTGGAGCACTGAGAGTAGACTGAAACTTTGTCGGAGCTGTTGTAAGTGCACTTAGACATTTTCAGAATGTTCATTTCTTTTGGCCACAAGTACATGATTGTTCTCAAATATTTTTTTTCTAAAGTCTTCCTGTGTTGCCCTTGTCTAACCAGTATTATATTGTAATCCTCAGTACATTTATATAATCAGAATAGCATTTATTCTGGTTGTCTACACTTCTAGAAGACCAACCCCAAATATGTCCCAGGTTTAGCTAGGGCATCTTCCTTTTAGAATCAAGGCATTTTGTACTAAATGAAATGTCTACAGACATTTGCCAAGTGTCAGTGACAAATCTTTGCTCTCCAGTGATCCTCTTCAGCGATCTAGAAGATTTGTCTCCGGGTAGAAAATAACTTACGACAGCCCTTTTTTAAAATTGTTAATTTTTTATTTGGAAAATGCTAGCTCTGAAAATTCCCTCAGCACTGGCACAGTAAACAGTTGATTTGTTTCTTTGTCTTTAAGTTTCTGGACAATTCCATAGGGATGTAATCACTGCTTAGGAATGTCAATGAATCCTGATGCCGTCTTTCAGTCTGTTGGGGCATAAGCAGTCAGCCAGCTCGCAGTAATGCCACTTAACAACGGTGCTCAGGGCTGCTTGTGAAGAACCTGCCCCAACAAATACATTTCAGATATTGTGGCCTGAGCCTTCCCCTCCATCGCTTCTTTGGGTTTCTGCTGTACCTCATTTATTTGTATCTCTGTTTTGTACTGCTGAAGTTGCTGCTCGCCTGTACATTGAAAAGGACTCCAGGGCCCAGAGAATGGAAAACGTTCACCCTGGTCTTGGAATGGAAGCAGTCAGTTTATAGGTTGGTTTGAATTAACTGTTACCTTTTTTTTTAAACTGTAATTGATAAGAAGGCTTAAAATCAAGTGTTATGAAAACATGCTAAATAAAAGTGACTGCTTTTTTCCT

SQANTI Annotation Gene Symbol: LOC106574742
SQANTI Annotation Transcript ID: novel

BLAST Annotation Gene Symbol: LOC106574742
BLAST Annotation Description: ubiquitin-protein ligase E3A isoform X2

GO Terms: proteasome complex,nucleus,cytosol,ubiquitin-dependent protein catabolic process,ligase activity,ubiquitin protein ligase activity,protein K48-linked ubiquitination
GO IDs: GO:0000502,GO:0005634,GO:0005829,GO:0006511,GO:0016874,GO:0061630,GO:0070936

UTRScan Motifs [Position in 3'UTR] Sequence:
GY-BOX [952,958] GTCTTCC

Teiresias Motifs [Position in 3'UTR] Linguistic Complexity(Threshold 0.27):
AAATACATTT [1493,1503] 0.5
AGGGTGCCA [792,801] 0.875
CATTTGGGA [799,808] 0.75
CCATTTGGG [798,807] 0.75
CCCCTCCA [1525,1533] 0.35714285714285715
CCTATTCCC [750,759] 0.5625
TGCCATTTG [796,805] 0.75

Target prediction supported by: PITA, miRanda, TargetSpy, RNAhybrid

RNAhybrid output:
mfe: -19.4 kcal/mol

Position in 3'UTR: 161
Target 5' C  UA    U          U 3'
           UC  GUAG   CGAAUUUG 
           AG  CAUC   GCUUAAAC 
miRNA  3'    GG    UCC          5'

Transcript 50:

Accession Number; GIYK01042136
SeqID in TSA: SS15814.6
3'UTR length: 1795

3'UTR Sequence: GGCCATGACTGCCACACTGAAAAAGGACTCCTTTTCACAATCTCCCTCCTTCCCCCATATCAGAAAAAATAAACGAAAGATGACCAACCCACAAAATCGTTTAAGATTCGAGATGAGAAAAGCCGAAAATCAACACAATGGTTCATATAAAGGTAGAGCGCTCTAGTAGTCGAATTTGTCCGTGCCAGCTTCCCGATCTCTTGGAGCAGCTTCATTGAACTTCATGTGATCAAACGTACGTTTCCTTTCCCACGTTGTGTGAATGTGTTCTGAACGCATCCTTTATCTTATTTGATTATGTACAGAGGATTGTTTTCCCCCTTACTATTTATTTTAAGGTTGAAATCGGTTATTTTGATGCTTGACTGGATTAACACCTTTTTTTGTTGGGAAAGGGGAGGGCTGGGATTATTTAATAATCTGGATTGTGACAATGACAATGTAGAAACCTTTTACCATTTGTGAGACAGAAAAGGCTGCATTCATTCATGCATCGCAGTCCTCATTGCAATCTGTTACTTTGCGATCGTTCGGTAGCATCGCTGTAGTCAGATGCTGATGTGTCGAGGGAAACCGTGAGCTCTTGGAGTGTATATGATGTCCTGCCCCCCCCCCCCCCACACCTTCCATATTATTTAGCCAATCGAACCAGACTCCGTTTTTTTATGGAAGTGTTTGGAACTTGGGAAGTAATTTCATTCAGACAGCATCTTCAGAAAATGTTTACCTTGAGCATCTGTCCTAAATGACATCCTATTCCCTATCTAGTGTTCTACTGTTGACTAGGGCCCATTAGGGTGCCATTTGGGACACATACCATTATTTTCACCATTGGAGCACTGAGAGTAGACTGAAACTTTGTCGGAGCTGTTGTAAGTGCACTTAGACATTTTCAGAATGTTCATTTCTTTTGGCCACAAGTACATGATTGTTCTCAAATATTTTTTTTCTAAAGTCTTCCTGTGTTGCCCTTGTCTAACCAGTATTATATTGTAATCCTCAGTACATTTATATAATCAGAATAGCATTTATTCTGGTTGTCTACACTTCTAGAAGACCAACCCCAAATATGTCCCAGGTTTAGCTAGGGCATCTTCCTTTTAGAATCAAGGCATTTTGTACTAAATGAAATGTCTACAGACATTTGCCAAGTGTCAGTGACAAATCTTTGCTCTCCAGTGATCCTCTTCAGCGATCTAGAAGATTTGTCTCCGGGTAGAAAATAACTTACGACAGCCCTTTTTTTAAAATTGTTAATTTTTTATTTGGAAAATGCTAGCTCTGAAAATTCCCTCAGCACTGGCACAGTAAACAGTTGATTTGTTTCTTTGTCTTTAAGTTTCTGGACAATTCCATAGGGATGTAATCACTGCTTAGGAATGTCAATGAATCCTGATGCCGTCTTTCAGTCTGTTGGGGCATAAGCAGTCAGCCAGCTCGCAGTAATGCCACTTAACAACGGTGCTCAGGGCTGCTTGTGAAGAACCTGCCCCAACAAATACATTTCAGATATTGTGGCCTGAGCCTTCCCCTCCATCGCTTCTTTGGGTTTCTGCTGTACCTCATTTATTTGTATCTCTGTTTTGTACTGCTGAAGTTGCTGCTCGCCTGTACATTGAAAAGGACTCCAGGGCCCAGAGAATGGAAAACGTTCACCCTGGTCTTGGAATGGAAGCAGTCAGTTTATAGGTTGGTTTGAATTAACTGTTACCTTTTTTTTTAAACTGTAATTGATAAGAAGGCTTAAAATCAAGTGTTATGAAAACATGCTAAATAAAAGTGACTGCTTTTTTCC

SQANTI Annotation Gene Symbol: LOC106574742
SQANTI Annotation Transcript ID: XM_014150773.1

BLAST Annotation Gene Symbol: LOC106574742
BLAST Annotation Description: ubiquitin-protein ligase E3A isoform X2

GO Terms: proteasome complex,nucleus,cytosol,ubiquitin-dependent protein catabolic process,ligase activity,ubiquitin protein ligase activity,protein K48-linked ubiquitination
GO IDs: GO:0000502,GO:0005634,GO:0005829,GO:0006511,GO:0016874,GO:0061630,GO:0070936

UTRScan Motifs [Position in 3'UTR] Sequence:
GY-BOX [952,958] GTCTTCC

Teiresias Motifs [Position in 3'UTR] Linguistic Complexity(Threshold 0.27):
AAATACATTT [1493,1503] 0.5
AGGGTGCCA [792,801] 0.875
CATTTGGGA [799,808] 0.75
CCATTTGGG [798,807] 0.75
CCCCTCCA [1525,1533] 0.35714285714285715
CCTATTCCC [750,759] 0.5625
TGCCATTTG [796,805] 0.75

Target prediction supported by: PITA, miRanda, TargetSpy, RNAhybrid

RNAhybrid output:
mfe: -19.4 kcal/mol

Position in 3'UTR: 161
Target 5' C  UA    U          U 3'
           UC  GUAG   CGAAUUUG 
           AG  CAUC   GCUUAAAC 
miRNA  3'    GG    UCC          5'

Transcript 51:

Accession Number; GIYK01042137
SeqID in TSA: SS15814.8
3'UTR length: 1793

3'UTR Sequence: GGCCATGACTGCCACACTGAAAAAGGACTCCTTTTCACAATCTCCCTCCTTCCCCCATATCAGAAAAAATAAACGAAAGATGACCAACCCACAAAATCGTTTAAGATTCGAGATGAGAAAAGCCGAAAATCAACACAATGGTTCATATAAAGGTAGAGCGCTCTAGTAGTCGAATTTGTCCGTGCCAGCTTCCCGATCTCTTGGAGCAGCTTCATTGAACTTCATGTGATCAAACGTACGTTTCCTTTCCCACGTTGTGTGAATGTGTTCTGAACGCATCCTTTATCTTATTTGATTATGTACAGAGGATTGTTTTCCCCCTTACTATTTATTTTAAGGTTGAAATCGGTTATTTTGATGCTTGACTGGATTAACACCTTTTTTTGTTGGGAAAGGGGAGGGCTGGGATTATTTAATAATCTGGATTGTGACAATGACAATGTAGAAACCTTTTACCATTTGTGAGACAGAAAAGGCTGCATTCATTCATGCATCGCAGTCCTCATTGCAATCTGTTACTTTGCGATCGTTCGGTAGCATCGCTGTAGTCAGATGCTGATGTGTCGAGGGAAACCGTGAGCTCTTGGAGTGTATATGATGTCCTGCCCCCCCCCCCCCACACCTTCCATATTATTTAGCCAATCGAACCAGACTCCGTTTTTTTATGGAAGTGTTTGGAACTTGGGAAGTAATTTCATTCAGACAGCATCTTCAGAAAATGTTTACCTTGAGCATCTGTCCTAAATGACATCCTATTCCCTATCTAGTGTTCTACTGTTGACTAGGGCCCATTAGGGTGCCATTTGGGACACATACCATTATTTTCACCATTGGAGCACTGAGAGTAGACTGAAACTTTGTCGGAGCTGTTGTAAGTGCACTTAGACATTTTCAGAATGTTCATTTCTTTTGGCCACAAGTACATGATTGTTCTCAAATATTTTTTTTCTAAAGTCTTCCTGTGTTGCCCTTGTCTAACCAGTATTATATTGTAATCCTCAGTACATTTATATAATCAGAATAGCATTTATTCTGGTTGTCTACACTTCTAGAAGACCAACCCCAAATATGTCCCAGGTTTAGCTAGGGCATCTTCCTTTTAGAATCAAGGCATTTTGTACTAAATGAAATGTCTACAGACATTTGCCAAGTGTCAGTGACAAATCTTTGCTCTCCAGTGATCCTCTTCAGCGATCTAGAAGATTTGTCTCCGGGTAGAAAATAACTTACGACAGCCCTTTTTTAAAATTGTTAATTTTTTATTTGGAAAATGCTAGCTCTGAAAATTCCCTCAGCACTGGCACAGTAAACAGTTGATTTGTTTCTTTGTCTTTAAGTTTCTGGACAATTCCATAGGGATGTAATCACTGCTTAGGAATGTCAATGAATCCTGATGCCGTCTTTCAGTCTGTTGGGGCATAAGCAGTCAGCCAGCTCGCAGTAATGCCACTTAACAACGGTGCTCAGGGCTGCTTGTGAAGAACCTGCCCCAACAAATACATTTCAGATATTGTGGCCTGAGCCTTCCCCTCCATCGCTTCTTTGGGTTTCTGCTGTACCTCATTTATTTGTATCTCTGTTTTGTACTGCTGAAGTTGCTGCTCGCCTGTACATTGAAAAGGACTCCAGGGCCCAGAGAATGGAAAACGTTCACCCTGGTCTTGGAATGGAAGCAGTCAGTTTATAGGTTGGTTTGAATTAACTGTTACCTTTTTTTTTAAACTGTAATTGATAAGAAGGCTTAAAATCAAGTGTTATGAAAACATGCTAAATAAAAGTGACTGCTTTTTTCC

SQANTI Annotation Gene Symbol: LOC106574742
SQANTI Annotation Transcript ID: XM_014150772.1

BLAST Annotation Gene Symbol: LOC106574742
BLAST Annotation Description: ubiquitin-protein ligase E3A isoform X2

GO Terms: proteasome complex,nucleus,cytosol,ubiquitin-dependent protein catabolic process,ligase activity,ubiquitin protein ligase activity,protein K48-linked ubiquitination
GO IDs: GO:0000502,GO:0005634,GO:0005829,GO:0006511,GO:0016874,GO:0061630,GO:0070936

UTRScan Motifs [Position in 3'UTR] Sequence:
GY-BOX [952,958] GTCTTCC

Teiresias Motifs [Position in 3'UTR] Linguistic Complexity(Threshold 0.27):
AAATACATTT [1493,1503] 0.5
AGGGTGCCA [792,801] 0.875
CATTTGGGA [799,808] 0.75
CCATTTGGG [798,807] 0.75
CCCCTCCA [1525,1533] 0.35714285714285715
CCTATTCCC [750,759] 0.5625
TGCCATTTG [796,805] 0.75

Target prediction supported by: PITA, miRanda, TargetSpy, RNAhybrid

RNAhybrid output:
mfe: -19.4 kcal/mol

Position in 3'UTR: 161
Target 5' C  UA    U          U 3'
           UC  GUAG   CGAAUUUG 
           AG  CAUC   GCUUAAAC 
miRNA  3'    GG    UCC          5'

Transcript 52:

Accession Number; GIYK01042574
SeqID in TSA: SS15962.27
3'UTR length: 4754

3'UTR Sequence: AGGAGCCCCCAGTGACTTTCAGGAATCAGGGAGACATCTATCCACCTATGTTCTGATTGGTGCTCAGATCTGAGGGAGTGTTCTGATTAGTTGTTTCCATGGTGTTTGAGGTGCTTTAAAACACCTCTCAGGGCTGATCTTACAAAGCAATGGTTTGTACACTTAGAAAAAATGGTTCCAAAAGGTTTATTCGGCTGTCCCTATGGGATAACCCTTTTGGGTTCCATGTAGAACTCTTTGGTTCTACCTGGAACCAAACAGGATTCTCCTATAGGACAGATCCTTTTTTTCCTGAGTTTATGCTCCAGTTTTCACTGGGTTAAAGCTAAGGTTAGTACAAAGTTCAGAGGTTTTATCCCTTAAGGAGTGGGTGTGTTCTCATCCCCTCTGACACCCCACCTTTCTCTTTACTTTCTGAAGTCAGTTTCTGAATCATTCCTGTGTGTTGAGCTTATGGGATACTTTCTGAAGTCAGTTTCTGAATCATTCCTGTGTGTTGAGCTTATGGGATACTTTCTGAAGTCAGTTTCTGAATCATTCCTGTGTGTTGAGCTTATGGGATACTTTCTGAAGTCAGTTTCTGAATCATTCCTGTGTGTTGAGCTTATGGGATTCTGTTTTGTAAAATGTTACAGCTATAAGCCTAAAGATAGTGGTTACTGATATTATCAAGGTTATTTTTATTGTCCCCCCCCCCCCCCCCCTGTTTTTGGGCTGCATATTTGGCCACTTGCCAGTGGAAACCACATTTTCCACTGTTAGAATGGTTTTTGAGGCATTCTTATGCATTGCATGTAGTTGTTTCATATGTGTGTTCCTTCTTGTTGTCACAAATGTTGAAGCCGTGTAGAAGAGACCAAACTGCATGCGGAATGTGGATACTCATCTTTTAATATAATTAAGTAAAGTATACACAGAAAACAATAAACACTCACGACAGGCTAACAGGCTACTTACGAACAAAACGAATAGCAGTGTTAACTCAACCACCCACAACCCCAAGTGACAAACATACTCCTAATTATATGACTCCCAATCAGGAACAACGATCACCAGCTGTCCCTGATCGGGAGCCACACAGACCCACATAGAAATACAACACCCAGAACACACATACTCTGCCACGTCCTGACCAAAACTACACAACACCCTCTGCTGGTCAGGACGTGACAGTACCCCCCCTAAAGGTGCATACCCCGAATGCACCTAAAAAAAAGAAACCACAAAATCCCCCAAAACCACAAAAACAAATACCCCCTAAACAATAAGGGAGGGTGGCTGCCGTCAACGACGGCACTGTGCTACACCCCCCCCTCCCCAACCCACCTATCCTGGAGGTGGCTCTGGTTCTGGCCTCCTGCCCTCCAGGTTGTATGCAAACTCATTGGGGTCCGGGTCGCAGACAGACTCACTCCGTTGTGGATCGTGGGCAGATTCCTTCAGTTCCATACTGTAGGCAGACTCAGTTAATTCATAGTTAATTATCCACTTATTCAGTTCCTGATCATAGACAGACTCACTTGGTACCGGATCGCTGACAGACTCCCTCGGTTCCGGGTCACAGGCAGACTCCCTCGGTACCGGACTAGACACTGTTGCCGGATACTCTGGACTGCACACTGGTGCCGGATACTCTGGACTGCACACTGGTGCCGGATACTCTGGACTGCACACTGGTGCAATTAATGCAAAAATAATGATGATATAAAAAGGCTAGAGAAGCCCTCTATGTTTACAAATCTTGAGAATTATTGGTCATAGTCCAGATGTAAAACAGATGTCTGACACTCATGGAAGGTCTTTGTTTGAATGTCCTTCCTGTGTCGCATCTTGTCATAACATGCCCATCGTTACTGTACCCTAAGCCTGTTACTTACTAAGGCTTTTGCAGCCTAGTCCTAACAGCCCCTCACAGAGGCCTAGTCAGAACACATTCCTAGCATAGCCAAACTTCACAGCACTTGGTTAAAACTCTTTTTTTGTGCTAATGTGTTCTAGAACAACCTGACATGCAGTTCTCTCATATTCCAATATTGACTACGTTAATTACTTATTCTGAAACACTGAAGGATATATGTGCTAAGCCAGTAGGGGTTATACACGAATTTAAAAAAAAAAAAAAAATCTTGTGCGTTTACAAATGATTTATGTATCGTGGTAAATGTTCCTGTAAGGTTGGAAGTTGTCTTTCATTGGGGTACGTTTCTTTGGCCACTTGCATTCAAATACAAAATCTTGTTTCCATTACAACGTGTCTTTCCATGTTAGAAGCACGCGGCTACTTCTTTTTCGTACGATGTGCGTGTTACAACAGAGAGGTTAGCTATCAACACATTGCTATTGTCGTCTCTTTGTCTGTTGTTGTATTCCTTCAGATGTTAATAAAGCTGAACGGTGTTCTGATTTATGGTGTTCTGCAGAGGACCTATAACACATAGCGTGCTTTCTGTTGATGGAATCCATGCAACCGGCTCTTGAAGAATGTAGCTTGCATGTGTGACTGTGAGCGAAGGTTATTGGACTGAACTGTACGATTGTAGCCAAAGGCGGTAGGTTGCATTCTTCAGCAGTAAGTCACCGTTTGTTGGGGTTTCATCCAGTTTTTACCCTGGGCACCGCCCTGTTTCAATGCATGATACACTGTTACTCACAGTGGTTCTCTATGGGAAAATCCCGTTTTTACTTGTAAGGTTGATTCATCAAAATTCAAGTGTTTGTTCACTGTAATCCCATGGTGTATTTCTTTCTTTGTTACTTTCTGTGTCCTTGGGAGTTGGGTTTGTGTTATTCCTTCACTGTATCACTGGGTTGTGGCTTTCTCTGAGGTTTCATGGTTTCATGTCTTTTGTCAAGATAGTTTTAAGATGTTTTTAAATAGAAACTCTGGAATATTTCTGTTTCAGCCCCCATAGTATTCTGTTGTTGCACTATTTTCCACCCAGAAATACTTTGCCAGCACATTACAACCAGAGGCCGTCATAAAAACGCTCTCGACCACCACCTTGTGGAATTATGGTATAGTTCCAAAATGTTTTCCATTGGTGTGCAACTAGACTAGAGCCGTATGTTTTTGAAAAAAAAGGCACGTTATGCAACATGAATAATAGCCTCACTCACACACACACACTTTCTTTAATATATTTTTCTAAGAATCACTCAGAGGGAAAACATCTAGCGTAACCTTATCAACTAAACATCCACAATGGATCTTTTTGTTGTGTAGAAGGAGAAGCTGGATCTGGTCAGATCGCTGGCATAGTGAGTGGAATAGGAGTGGCCCTCCTTGGTGCTGCCTCCAGCTACTTTGCCTACCAGAAGAAGAAACTGTGTTTCAAGGTTCAGGGAGGTGAAGACCCAGAAAGTGGAAAGAACGCACATGGAGCTCAGTCTGATCCCCAAGTGATGAGCAACTTGCTCAGGTCATCCTAACTTCGATCAGGTCATCATAGAGGAACCTCACCTTTAGCAAAGAAACACCTTCTTCCATCAGCAGGTATCAACTGTCTGCTGGGGACATCAGTGGGCAAAAAAATACAATAAAATATATAGATTTTTTTTCATTTGGAATTGAACTTTTGGAGAATGTTAGTTATTTGTTTTTGTTTATCTAGCTGTGTAAAGACACTTAGATTTACAACTTGAATACATGTTTTTTTTTTTTGCATTGATCATTTTCATTGTATATTGTTAGGTACCAAACAATTGTCGTTCAACATGCTGATGTGATTTTTCATCAGTTGTCATTTCATTTTCATTTCATACTTTAGTAGGCCAAGCTAGTATCTATAACTGCATTGTACATTTGACCTTGTTTACAACTAAACAAGTGCTTACATTGCACATAGCTTTTGTTGTATTTGTTTTACTTTAACTGTCTCCACATATATTCAATTCTGATTGGCAGTAGGATCTCTCGTTTCATCAAATGTCAGCGCTTGTTTTTCAAATATAACCCAGGCGAGTCTGTAGTTACACTAATCAAAACAAACCATGCACACAAAGGATGCTTTTATAACATGGCACACTCATGTCATTATTAATTGGATTCAAATTTAATAGAAGGATTTAGAACTTTTTGTATAGATGAAGGTATAATGAAAAAAAGTGCCTTAGAGAAAGGGATTATTTTGGTGGATATAAAAAGAATGTGTAGGGTACTATTTGGAGTGAGGAATGGTTTCAAGCTGAACTTTTAGCTGCATCACGTTTTGTCTTCTAGTAAGTTAATTGTTTGGGGTGCAAGCCACTCGTTAGTGTTTATGTGAGGAAAGATACCATAAATGCACATGATAAATAGACATAAATGTTTAAAAAAAATGTTTTGCAAAACAACATTTACACTGAGAAGTGGTTATTGTATGTTTTAAGTTATACTTGTTTAAGATTTGTATGTATGATTGCTTGATTTCTGATGCAATACAGATAAGAATAGAAATTGAAACCTGGGGTTGATACCAAACTAGTAAGTCAGCATATTCTACCATGTCACTTGTGCTGTAAATACTAATGAAGAATGCGTATAAAAGCGCTGCTGCTTTTTTGCTGTGTGATATATGCCATTTTTGTTCTCCTTTAACTTTCAGTACATGTAATTAAAACCTTTTAAGTAACTGCAACTGAAGAAGTGTTACTGCTTGTTCTTTACAAATACAGGAAATCATTTGTTGGCTTAGTTGATTGTAGTTAGTTGTTTTGTGTGTTTTGAAGGCTGTCAGTAATGTACCTTATTGTTATCAATAAAGTTCACTTTTTAC

SQANTI Annotation Gene Symbol: LOC106575202
SQANTI Annotation Transcript ID: novel

BLAST Annotation Gene Symbol: LOC106575202
BLAST Annotation Description: CD99 antigen-like protein 2 isoform X5

GO Terms: integral component of membrane
GO IDs: GO:0016021

UTRScan Motifs [Position in 3'UTR] Sequence:
IRES [4651,4754] CAGGAA ATCAT TTGTTG GC TTAGTTG ATTGTAGT TAGTTGT TTTGTG TGTTT TGAAGG CTGT CAGTAA TGTACC TTATTG TTA TCAAT AAA GTTCA CTTTTTAC 
K-BOX [4545,4552] GTGTGATA
SXL_BS [3650,3661] TTTTTTTTTTTT
TGE [3109,3147] CTCA CTCACACACACAC AC TTTC TT TAATATATT TTTCT

Teiresias Motifs [Position in 3'UTR] Linguistic Complexity(Threshold 0.27):
AAAATGTTTT [3026,3036] 0.3125
AAAATGTTTT [4314,4324] 0.3125
AAATGTTTT [3027,3036] 0.40178571428571425
AAATGTTTT [4315,4324] 0.40178571428571425
AAATGTTTTG [4315,4325] 0.3645833333333333

Target prediction supported by: PITA, miRanda, TargetSpy, RNAhybrid

RNAhybrid output:
mfe: -21.0 kcal/mol

Position in 3'UTR: 2082
Target 5' G  A       UUAUACA       A 3'
           CC GUAGGGG       CGAAUUU 
           GG CAUCUCC       GCUUAAA 
miRNA  3' A  G                     C 5'

Transcript 53:

Accession Number; GIYK01043281
SeqID in TSA: SS16240.1
3'UTR length: 3486

3'UTR Sequence: AAGAAAGAGGGAGATGTTCAGAAAAATCTAAGTATTATTTTTTTGTTTCAACGCACACTAAACGCATATTCCCAATGTTGGGGTTGAGTTTTAAGAATTCAGCAACAATGTTGTTTTCTAGATGTTTTTATCGCTGGAATGGTTGAGAGACTTAAAATCTCTGACAAGCTGAGACTAACATTTTATTTGGTTGAACAATGAAGTAAAATTATTTTTAATTTCTCACACTACTCAATTTGAGGAAATGTTAATTGTTATTGCTGTAGTTATCAAGTGCTGAAGTAGTAGGCTTATGCTTTTTTTTTCTCCTCCTTTTATTGTATAGAATCGTTCGTATTAATAAAACACTACTATGGACAGGCAAATACACAACGCTCTCCATTAAAAATGTGTCGTTTTATTGGAAGAGTTTAAAAGGTTGACGTTTCGGCCTTTAATAGCCTTCTATGTCAATCTTTTAAACTTGTCTAATAAAACTTTGAAAAAATAATGGTGAGCTAGCATTGCACCTTTTCCTGTCCAATGATGTCTACACATTTTTTTGATTTCAAGACTCACTTTGGTTGAGCACCCTCTACTTCTTTCTGTAAAAAAACGACTAGAAAGGTCCTTAGATGATATCAAACAATGAACATACACATTTTTACAATCATATCAAGTTATTCATTAAGGTTAGGCTAATAAGCATACCGTTTTAAAGGTAACCCAACTGCTCAAATGTAAAGTACCACAGCTGCAATAAATGAGTGTCTCTTTCTGTTATCCCAGCCACTGGCACTGGGTTATGTCATAAGGACATCTTTCTTATAACATTACTGAATGTGTTTTTCACAGGTTATTTCCTCAGAACTGCAGTATAGTAATATATTCAAAATACCTCAGTAGCTTTCAAAATATCTGGCTCTGCATTCTAAACAACACCCTTCCTTAGACCTATATAGTGCACTACTTTCACCTTTGTTAGTGGCTAAGAGATGGTTGTCTTAGGAGCTATTATTGGACATTAGTGCATTAGTGACAGAGGTGTGGGTCTGTTGCTATAGGCTTCTGGTTTACTGAAGAAATACAATGGGTTTCAAGGCATTCTGTCTTGTCTCCAGCAGAGCACAGCAGGAATCGGACTGGGCTCGCTCACACAAACGCACGCTGACGCACACACACACACACACACACATCGCCTGGCAAAGCCCTACTCACTGTCACTAGGGTAATATCTGTGGAACAGGGTGTTTTGTGTTGTCTCAGTCTGCAATCTTCACCCCTATAAAAATAAGTCTCATTTTCAGCAAGAGGTTTACATTGTGTTTTACAATAAACACTGTTGTTTTCCGTTGTGGTTCAGTACAGTTTACTTGGTTGCTGAGTTTAATTAACTGTTACCTTGTTAAATCCACCCACAGTAAAATCAATCAAGTTCAGCAATTCATATTTGTGACCAGCGACCTATCTCAGACTTTATACTGTGAACTTTGATTGTTTCTTTTTTTGATAATGTCATAAAATGTATTTTTAATGTAGGGATTTTAGAGTTTGATAATGCCTCTTCAAACTTCAAACCTGTGTATGTACTGTAAATCTTCTGCTGAAAAAAGCTGTCATTTCAGCGCTGCTGAGGTTAATATAGGTAAAATCCAAGACCAGTCCTTCTAGTACTGTAGCCTTATAGCCTGGCTGTGTTAGTGTATCCCCTATACCAGGGTTCTCCAACTGGCGGTCCGCGGCCCGAATTTGGCCCCCCCAAGAGCAAAAAAAAAGTGTATTTTTATTGTTCTACATAAAAGACTGTAAAAACACCAGCAAATCAGCTCCAAGTGATTAACATTTTGAAAATGTCAAATTATTTCCACGCATAATAGAGAGATATATGTAATCATATACAGATGTAAACAAGGTTTGAAATGATTATGTTAAAGTCAAATATTATATCTGTTTGGGCTTCTTGCAGTCAATTTGCAGTCTACAAATTATTTGTAATTATGTTCCGGCTCCCTGACCATCCGCTCAAGAAAAAAATCAGCCCGTGGCTGAATCTAGTTGATCCCTGCCCTATACAGTATTTTCAATCAGTGACACATACTAATGCTGGGTTATTTGATTGGCTTGGTAATGACTGTGACATATCAGAATGAAATCAGTAACCGCAATGGCAGAATATTTACAAGTGTACAACAAGTGCAACTGCAATATTTGTACCACTATATCTCAGACTAAACTGTCTTAAAGAGAAGTGACATGGAAAAGAATGTATGTGAGTTATAAATATGTAAACTATATATTGTAATGTATACTTTGTTAATAATATGGTACTTATATTTGCCTTTGCATGGAATGGGTGAGTGTGAGTGATGCCTCAATCACATGTTATATTTGAACTGTCTCTTTCAATCAATGCTAAACAGAGAGCATTGTGGGAGGATAAATGCAATAATTTGCACCGTGAAGAGTTAGTTGTTCATGGAAATAAAGTATTGAACTTTTGTAATATACTTGGTTATAACTACTGTTATAGATAGGTTATAAGCCTGAAAAGAACCTACATATTCAGGCTTCTTCTCATTCCTTGGGATTCTAACTAATACTTTATGTCTTGAAAAGGACACCTGACATAGTTTGAATCCGGATTTCCTGTACTGTAAAAAAGAAACATCCTGTGTTGCTCAGCCCTGTTGATAGGAAGTATCTACAGTATACTACTGGATGAAACCGCGTCTTAAAGTGACTGAGAATGGTATGGAATGAGTAGAATCAAGAGGTGATGCTTGAAACTGTATACATGAAAGCATGTATACATGACCATGAGTTTAGCTATCTAACCAAGACTATGGATCAAAGTCAAACTAAATCAAATATACTTTGGTATTCTATAAAATTGTAACTGTTAAGTTAGGCCTACTCTAGTATGTTCTCACAACACTGACTTACTAACAATTCTTGATACAATTCTTTTGTCATTTTTCTAATAAGTGGAACATCCAAATGTACTGTATTTGACATGTTTCATAGCGTTTTACTTTGTCATAGGCAATTCATTCAATTTTGACAACTGTAACGATTTAAGTTTGATTTGCAAAACGGTTGTTAATTTCATGGTACCTCTTGTAACTAATGCATGTGTTGAATCATGATTTTATTAAAGAGAGTAACAAACAAATTTATGCTATGTGAATGGGGTCTGTGTTGTGCTGTAGGCCTCTTGATGCTGTTTCAGTCAAGGGAGACATGGGACTGAGGGACAAGAACACGCATTGTCTCCCCCTCTCTTCTAGTCTCCTGAATTTTTGATGGTGAGAAAACAAACAGAACGTTTTAAGCCCACCTGTTCTGGTACTGTTGTTCATTCCGCATGCGAGGTTGTGCACTGAGTGTTCATTTACATCCATGTGAATCCAACATGTACTCTCAAATATGCTTAAAATCATATGCTTGGCTCATGACACTTTTGCTTTTGAAAATGTATTTTCCTGTAAATAAAATAAGACAACCACT

SQANTI Annotation Gene Symbol: LOC106575983
SQANTI Annotation Transcript ID: XM_014152760.1

BLAST Annotation Gene Symbol: LOC106609116
BLAST Annotation Description: ATP-binding cassette sub-family D member 2-like

GO Terms: very long-chain fatty acid metabolic process,ATP binding,peroxisome,fatty acid beta-oxidation,integral component of membrane,ATPase activity,ATPase-coupled transmembrane transporter activity,transmembrane transport
GO IDs: GO:0000038,GO:0005524,GO:0005777,GO:0006635,GO:0016021,GO:0016887,GO:0042626,GO:0055085

UTRScan Motifs [Position in 3'UTR] Sequence:
IRES [3402,3486] AAATA TG CTTAA  AATCA TATGCT TGGCT CATGA CAC TTTTG CTT TTGAA AA TGTAT TT TCCTGT AAATAAA ATAAGA CAACCACT 

Teiresias Motifs [Position in 3'UTR] Linguistic Complexity(Threshold 0.27):
AAAATGTATT [1499,1509] 0.4375
AAAATGTATT [3449,3459] 0.4375
AAATGTATTT [1500,1510] 0.5
AAATGTATTT [3450,3460] 0.5
AATGTATTTT [1501,1511] 0.4375
AATGTATTTT [3451,3461] 0.4375
AGTGCACTA [940,949] 1.0
AGTGCACTAC [940,950] 0.8888888888888887
ATAGTGCAC [938,947] 1.0
CCCTGCCC [2040,2048] 0.35714285714285715
GTGCACTAC [941,950] 0.875
GTGCACTACT [941,951] 0.6805555555555557
TAGTGCACT [939,948] 1.0
TAGTGCACTA [939,949] 0.8888888888888887
TAGTGCACTAC [939,950] 0.8000000000000002
TGCACTACT [942,951] 0.6428571428571429

Target prediction supported by: PITA, miRanda, TargetSpy, RNAhybrid

RNAhybrid output:
mfe: -19.1 kcal/mol

Position in 3'UTR: 1713
Target 5' G    C  CC         G 3'
           UCCG GG   CGAAUUUG 
           GGGC UC   GCUUAAAC 
miRNA  3' A    A  UCC          5'

Transcript 54:

Accession Number; GIYK01044369
SeqID in TSA: SS16630.1
3'UTR length: 737

3'UTR Sequence: CAGACTCCACTAGACAGCAGGCCGTTGGGAATTTGTGTTTTTAGGTAGTTGATGGGATTAGACAGGAACAAGTAGTAACCCACACAAATACTGCTGATTCGGAAACTAAGCCCTGTTAACTTGACGGCCCTAGCAGGCAGCTCGAATTTCAATGGAGTGAAACTTCCACTAAAAGACTTGACTTTCATATTAAGTGATGAATCTTCAGAACTTTAGAAGCTTATTCAAGCCTTTTGACTTGAGAATTTTACTTCTTCGTTCAGCAAAACCTTTCTTTACTTCTTAAAAGGTAATGTACTGTAACATGCATATTGATTACTATTGTTTTTGGTATATCCACCTTCAGACTCTTAAGAAATGTGTTCTTTTCTCTTTAAGTGATTGAAAGGTATTTTAATACAGGAACAAGAACTCACGTTTAAGAAGAAAACAGAATTTGGTAAGGTAGTGCAGCATGGACCAAAAGATATCTGAACATGGCTTTCTTTGACAATTACACCATGTAATATCTGTCACTCTTTACAGCACCCTCCAGAAAAGAAGATGTGGATATAGATACTTATGAACATAACCTTGGAATTGTTGCTTTTTTTTTTTACTTTTCATTTGTTCACTGACTTTACTATGCTCAATGTTATTCTGTGTTAGTTAGTGAAAATTAAAAAATAAAAATAAAAATGGTTGTCCTTTACCTGTTGTTGCTAAAGTAGAGTTCAAATAAATTTCAGTGACCACAT

SQANTI Annotation Gene Symbol: znf318
SQANTI Annotation Transcript ID: XM_014154076.1

BLAST Annotation Gene Symbol: A0A3P9A883
BLAST Annotation Description: zinc finger protein 318

GO Terms: nucleic acid binding,zinc ion binding
GO IDs: GO:0003676,GO:0008270

UTRScan Motifs [Position in 3'UTR] Sequence:
SXL_BS [587,597] TTTTTTTTTTT
UNR-bs [421,434] AAGAAGAAAACAGA

Teiresias Motifs [Position in 3'UTR] Linguistic Complexity(Threshold 0.27):
No hits

Target prediction supported by: PITA, miRanda, RNAhybrid

RNAhybrid output:
mfe: -18.5 kcal/mol

Position in 3'UTR: 127
Target 5' G       C   CAGCU       C 3'
           CCC UAG AGG     CGAAUUU 
           GGG AUC UCC     GCUUAAA 
miRNA  3' A   C                   C 5'

Transcript 55:

Accession Number; GIYK01044370
SeqID in TSA: SS16630.3
3'UTR length: 560

3'UTR Sequence: CAGACTCCACTAGACAGCAGGCCGTTGGGAATTTGTGTTTTTAGGTAGTTGATGGGATTAGACAGGAACAAGTAGTAACCCACACAAATACTGCTGATTCGGAAACTAAGCCCTGTTAACTTGACGGCCCTAGCAGGCAGCTCGAATTTCAATGGAGTGAAACTTCCACTAAAAGACTTGACTTTCATATTAAGTGATGAATCTTCAGAACTTTAGAAGCTTATTCAAGCCTTTTGACTTGAGAATTTTACTTCTTCGTTCAGCAAAACCTTTCTTTACTTCTTAAAAGTGATTGAAAGGTATTTTAATACAGGAACAAGAACTCACGTTTAAGAAGAAAACAGAATTTGCACCCTCCAGAAAAGAAGATGTGGATATAGATACTTATGAACATAACCTTGGAATTGTTGCTTTTTTTTTTTACTTTTCATTTGTTCACTGACTTTACTATGCTCAATGTTATTCTGTGTTAGTTAGTGAAAATTAAAAAATAAAAATAAAAATGGTTGTCCTTTACCTGTTGTTGCTAAAGTAGAGTTCAAATAAATTTCAGTGACCAC

SQANTI Annotation Gene Symbol: znf318
SQANTI Annotation Transcript ID: novel

BLAST Annotation Gene Symbol: A0A3P9A883
BLAST Annotation Description: zinc finger protein 318

GO Terms: nucleic acid binding,zinc ion binding
GO IDs: GO:0003676,GO:0008270

UTRScan Motifs [Position in 3'UTR] Sequence:
SXL_BS [412,422] TTTTTTTTTTT
UNR-bs [332,345] AAGAAGAAAACAGA

Teiresias Motifs [Position in 3'UTR] Linguistic Complexity(Threshold 0.27):
No hits

Target prediction supported by: PITA, miRanda, RNAhybrid

RNAhybrid output:
mfe: -18.5 kcal/mol

Position in 3'UTR: 127
Target 5' G       C   CAGCU       C 3'
           CCC UAG AGG     CGAAUUU 
           GGG AUC UCC     GCUUAAA 
miRNA  3' A   C                   C 5'

Transcript 56:

Accession Number; GIYK01044371
SeqID in TSA: SS16630.4
3'UTR length: 654

3'UTR Sequence: CAGACTCCACTAGACAGCAGGCCGTTGGGAATTTGTGTTTTTAGGTAGTTGATGGGATTAGACAGGAACAAGTAGTAACCCACACAAATACTGCTGATTCGGAAACTAAGCCCTGTTAACTTGACGGCCCTAGCAGGCAGCTCGAATTTCAATGGAGTGAAACTTCCACTAAAAGACTTGACTTTCATATTAAGTGATGAATCTTCAGAACTTTAGAAGCTTATTCAAGCCTTTTGACTTGAGAATTTTACTTCTTCGTTCAGCAAAACCTTTCTTTACTTCTTAAAAGGTAATGTACTGTAACATGCATATTGATTACTATTGTTTTTGGTATATCCACCTTCAGACTCTTAAGAAATGTGTTCTTTTCTCTTTAAGTGATTGAAAGGTATTTTAATACAGGAACAAGAACTCACGTTTAAGAAGAAAACAGAATTTGGTAAGGTAGTGCAGCATGGACCAAAAGATATCTGAACATGGCTTTCTTTGACAATTACACCATGTAATATCTGTCACTCTTTACAGCACCCTCCAGAAAAGAAGATGTGGATATAGATACTTATGAACATAACCTTGGAATTGTTGCTTTTTTTTTTTACTTTTCATTTGTTCACTGACTTTACTATGCTCAATGTTATTCTGTGTTAGTTAGTG

SQANTI Annotation Gene Symbol: znf318
SQANTI Annotation Transcript ID: novel

BLAST Annotation Gene Symbol: 
BLAST Annotation Description: ---NA---

GO Terms: 
GO IDs: 

UTRScan Motifs [Position in 3'UTR] Sequence:
SXL_BS [587,597] TTTTTTTTTTT
UNR-bs [421,434] AAGAAGAAAACAGA

Teiresias Motifs [Position in 3'UTR] Linguistic Complexity(Threshold 0.27):
No hits

Target prediction supported by: PITA, miRanda, RNAhybrid

RNAhybrid output:
mfe: -18.5 kcal/mol

Position in 3'UTR: 127
Target 5' G       C   CAGCU       C 3'
           CCC UAG AGG     CGAAUUU 
           GGG AUC UCC     GCUUAAA 
miRNA  3' A   C                   C 5'

Transcript 57:

Accession Number; GIYK01046963
SeqID in TSA: SS17652.1
3'UTR length: 1268

3'UTR Sequence: AAAAAGACCCCTTTTAAAGTATGCGAATATTGTTCTTTGAATGTTTTTTATTGATACTGTAAAAGTGTGCGATGAAGACCATATCCATGTCCCTCTCATTTAGGTTCACAACCTGTAGTTAAACTATGTGTAAGTAATGCAGCATTCATCTGTCTTTCTCTATCCGTCCCTCTCCTTAACTCTGAAACATTATCATCCAAAAAGGAGCAGAAAATGTAAGTTATTTGGCAGACTCAACTGTATATCATTGAATATCTGTGTTGTGTTGAAGTCCTCCAGTGAAGTATCGATATAAAATAAATACAGATGTATCAAATATGTGAAAGTAATACACTTTGAAACAAGTGATATATGTCTTTGTCAGGTTTTATTGTACATTATTTTTCACTTTCATTGTTGTTTTTTTGCTAGCTTTGCACGCATGTGCCCCTACCCATTCGACTGTTCTTTCTCCATGACTATGGGGTGAAAGGAGGGTAGTAGTTTCTTGAACCCTGTCACATAAACGTGTCAGTTGCCTTTCACAGTCCCAGAATCGAACCATTAGCCTAGCCTGACGACTCGCGCTCTATTCTTCCACTGCTCTGTGGTTCGCGACATGCTTTAGTCTGAGACTGCCATCATTGAAGCCGTTTGTGGTGACGAGGGCACGAGGGGTGTTGTCCAAAACAAAGTCATCAGCGACTGGATCGGCACTAGCCAATAAGAGTATCACATCCGATGGCGAATTTTCAAACCGCTGTTTTACCCAAGTGTGTTCTGGCTCAACCCATCAGATTCTGGACCAATCAGGTGGCCCCGAATGTGTTTGCATTCGGTGAAGGGTCAGTGAGGTACTCAGATCCAGACACACTGGGCGAGTTTGCGTGGTAAGGCGGAAGTCGAATAGAGTCGGGGGAGGTACACGAGAATGGCAGACATGTTGTTTGCCTTTTATGCCGATGAAGTTGATGCTCGTGAAATTCCACTTCTACACAAAGCTGAACGTGATCAACATGTTCCAAGGAATGAATATCCTGATAAGGAAATTAGATACCAGCCCAAGCTCTTTCACAAGTCTTGTTTTATATTTCTGTGATGGTTTTTCACCAAATATTACCTGGTAGTGAGTGCATAGGCTTCTAGAATGAGAACATATCAGTTTCTTTTTGCAGCATATGGAATTTACTCTGTTTGTCATTACTTCATGCCCTTGTACCTTCCTCATTATTTGTGATTGTGCAACATGGAATTGTAACAGATGTCATTAAATGGAGTCCACAAAGCTC

SQANTI Annotation Gene Symbol: tbc1d24
SQANTI Annotation Transcript ID: novel

BLAST Annotation Gene Symbol: 
BLAST Annotation Description: ---NA---

GO Terms: 
GO IDs: 

UTRScan Motifs [Position in 3'UTR] Sequence:
K-BOX [1073,1080] CTGTGATG

Teiresias Motifs [Position in 3'UTR] Linguistic Complexity(Threshold 0.27):
No hits

Target prediction supported by: PITA, miRanda, TargetSpy, RNAhybrid

RNAhybrid output:
mfe: -22.0 kcal/mol

Position in 3'UTR: 716
Target 5' A    AU           U 3'
           UCCG    GGCGAAUUU 
           GGGC    CCGCUUAAA 
miRNA  3' A    AUCU         C 5'

Transcript 58:

Accession Number; GIYK01046964
SeqID in TSA: SS17652.2
3'UTR length: 1274

3'UTR Sequence: AAAAAGACCCCTTTTAAAGTATGCGAATATTGTTCTTTGAATGTTTTTTATTGATACTGTAAAAGTGTGCGATGAAGACCATATCCATGTCCCTCTCATTTAGGTTCACAACCTGTAGTTAAACTATGTGTAAGTAATGCAGCATTCATCTGTCTTTCTCTATCCGTCCCTCTCCTTAACTCTGAAACATTATCATCCAAAAAGGAGCAGAAAATGTAAGTTATTTGGCAGACTCAACTGTATATCATTGAATATCTGTGTTGTGTTGAAGTCCTCCAGTGAAGTATCGATATAAAATAAATACAGATGTATCAAATATGTGAAAGTAATACACTTTGAAACAAGTGATATATGTCTTTGTCAGGTTTTATTGTACATTATTTTTCACTTTCATTGTTGTTTTTTTGCTAGCTTTGCACGCATGTGCCCCTACCCATTCGACTGTTCTTTCTCCATGACTATGGGGTGAAAGGAGGGTAGTAGTTTCTTGAACCCTGTCACATAAACGTGTCAGTTGCCTTTCACAGTCCCAGAATCGAACCATTAGCCTAGCCTGACGACTCGCGCTCTATTCTTCCACTGCTCTGTGGTTCGCGACATGCTTTAGTCTGAGACTGCCATCATTGAAGCCGTTTGTGGTGACGAGGGCACGAGGGGTGTTGTCCAAAACAAAGTCATCAGCGACTGGATCGGCACTAGCCAATAAGAGTATCACATCCGATGGCGAATTTTCAAACCGCTGTTTTACCCAAGTGTGTTCTGGCTCAACCCATCAGATTCTGGACCAATCAGGTGGCCCCGAATGTGTTTGCATTCGGTGAAGGGTCAGTGAGGTACTCAGATCCAGACACACTGGGCGAGTTTGCGTGGTAAGGCGGAAGTCGAATAGAGTCGGGGGAGGTACACGAGAATGGCAGACATGTTGTTTGCCTTTTATGCCGATGAAGTTGATGCTCGTGAAATTCCACTTCTACACAAAGCTGAACGTGATCAACATGTTCCAAGGAATGAATATCCTGATAAGGAAATTAGATACCAGCCCAAGCTCTTTCACAAGTCTTGTTTTATATTTCTGTGATGGTTTTTCACCAAATATTACCTGGTAGTGAGTGCATAGGCTTCTAGAATGAGAACATATCAGTTTCTTTTTGCAGCATATGGAATTTACTCTGTTTGTCATTACTTCATGCCCTTGTACCTTCCTCATTATTTGTGATTGTGCAACATGGAATTGTAACAGATGTCATTAAATGGAGTCCACAAAGCTTCTAATG

SQANTI Annotation Gene Symbol: tbc1d24
SQANTI Annotation Transcript ID: novel

BLAST Annotation Gene Symbol: 
BLAST Annotation Description: TBC1 domain family member 24 isoform X1

GO Terms: 
GO IDs: 

UTRScan Motifs [Position in 3'UTR] Sequence:
K-BOX [1073,1080] CTGTGATG

Teiresias Motifs [Position in 3'UTR] Linguistic Complexity(Threshold 0.27):
No hits

Target prediction supported by: PITA, miRanda, TargetSpy, RNAhybrid

RNAhybrid output:
mfe: -22.0 kcal/mol

Position in 3'UTR: 716
Target 5' A    AU           U 3'
           UCCG    GGCGAAUUU 
           GGGC    CCGCUUAAA 
miRNA  3' A    AUCU         C 5'

Transcript 59:

Accession Number; GIYK01046965
SeqID in TSA: SS17652.5
3'UTR length: 1268

3'UTR Sequence: AAAAAGACCCCTTTTAAAGTATGCGAATATTGTTCTTTGAATGTTTTTTATTGATACTGTAAAAGTGTGCGATGAAGACCATATCCATGTCCCTCTCATTTAGGTTCACAACCTGTAGTTAAACTATGTGTAAGTAATGCAGCATTCATCTGTCTTTCTCTATCCGTCCCTCTCCTTAACTCTGAAACATTATCATCCAAAAAGGAGCAGAAAATGTAAGTTATTTGGCAGACTCAACTGTATATCATTGAATATCTGTGTTGTGTTGAAGTCCTCCAGTGAAGTATCGATATAAAATAAATACAGATGTATCAAATATGTGAAAGTAATACACTTTGAAACAAGTGATATATGTCTTTGTCAGGTTTTATTGTACATTATTTTTCACTTTCATTGTTGTTTTTTTGCTAGCTTTGCACGCATGTGCCCCTACCCATTCGACTGTTCTTTCTCCATGACTATGGGGTGAAAGGAGGGTAGTAGTTTCTTGAACCCTGTCACATAAACGTGTCAGTTGCCTTTCACAGTCCCAGAATCGAACCATTAGCCTAGCCTGACGACTCGCGCTCTATTCTTCCACTGCTCTGTGGTTCGCGACATGCTTTAGTCTGAGACTGCCATCATTGAAGCCGTTTGTGGTGACGAGGGCACGAGGGGTGTTGTCCAAAACAAAGTCATCAGCGACTGGATCGGCACTAGCCAATAAGAGTATCACATCCGATGGCGAATTTTCAAACCGCTGTTTTACCCAAGTGTGTTCTGGCTCAACCCATCAGATTCTGGACCAATCAGGTGGCCCCGAATGTGTTTGCATTCGGTGAAGGGTCAGTGAGGTACTCAGATCCAGACACACTGGGCGAGTTTGCGTGGTAAGGCGGAAGTCGAATAGAGTCGGGGGAGGTACACGAGAATGGCAGACATGTTGTTTGCCTTTTATGCCGATGAAGTTGATGCTCGTGAAATTCCACTTCTACACAAAGCTGAACGTGATCAACATGTTCCAAGGAATGAATATCCTGATAAGGAAATTAGATACCAGCCCAAGCTCTTTCACAAGTCTTGTTTTATATTTCTGTGATGGTTTTTCACCAAATATTACCTGGTAGTGAGTGCATAGGCTTCTAGAATGAGAACATATCAGTTTCTTTTTGCAGCATATGGAATTTACTCTGTTTGTCATTACTTCATGCCCTTGTACCTTCCTCATTATTTGTGATTGTGCAACATGGAATTGTAACAGATGTCATTAAATGGAGTCCACAAAGCTT

SQANTI Annotation Gene Symbol: tbc1d24
SQANTI Annotation Transcript ID: XM_014158863.1

BLAST Annotation Gene Symbol: 
BLAST Annotation Description: ---NA---

GO Terms: 
GO IDs: 

UTRScan Motifs [Position in 3'UTR] Sequence:
K-BOX [1073,1080] CTGTGATG

Teiresias Motifs [Position in 3'UTR] Linguistic Complexity(Threshold 0.27):
No hits

Target prediction supported by: PITA, miRanda, TargetSpy, RNAhybrid

RNAhybrid output:
mfe: -22.0 kcal/mol

Position in 3'UTR: 716
Target 5' A    AU           U 3'
           UCCG    GGCGAAUUU 
           GGGC    CCGCUUAAA 
miRNA  3' A    AUCU         C 5'

Transcript 60:

Accession Number; GIYK01047578
SeqID in TSA: SS17885.1
3'UTR length: 313

3'UTR Sequence: AGGTCGACAAGGGATCACTTAGTTTGACAGATTGGTTTAGTTGTTTCTCCCCCCCCCCCTTACCAATAGTTGGTTCTCTACCCACACCAGCTCCTAGGATTACAGCAGAAACATTCTGACATCGTTGACAGAGCTCATAAACTATACATTACTTGTGTAGTATGTTTAGGCTGTCGCATACTGTAAAGATGCCCACACTGTGAAGCACAAATTTGTTGACACTCATGATTAAAAAAAAAAATGTTGGGAATTGCTGTATTTGTGAAGCGAATTTAAAAACTGCAATAAAATATGGCCTTGCCAGATATATGAC

SQANTI Annotation Gene Symbol: LOC106579759
SQANTI Annotation Transcript ID: XM_014159923.1

BLAST Annotation Gene Symbol: GLYG
BLAST Annotation Description: glycogenin-1-like isoform X2

GO Terms: transferase activity transferring glycosyl groups
GO IDs: GO:0016757

UTRScan Motifs [Position in 3'UTR] Sequence:
No hits

Teiresias Motifs [Position in 3'UTR] Linguistic Complexity(Threshold 0.27):
No hits

Target prediction supported by: PITA, miRanda, TargetSpy, RNAhybrid

RNAhybrid output:
mfe: -18.7 kcal/mol

Position in 3'UTR: 258
Target 5' A UU     A        A 3'
           U  GU GA GCGAAUUU 
           G  CA CU CGCUUAAA 
miRNA  3' A GG  U  C        C 5'

Transcript 61:

Accession Number; GIYK01048697
SeqID in TSA: SS18286.12
3'UTR length: 2726

3'UTR Sequence: AGCTTTTCCCAGTGCAGAGGGATACTTCTTAGTGTGCCCGTGTCGCGTCCACGTTATTCCTTTTTTTAAGTGCCATGTCATCTTTTCTTACTTTATGCACACTTTTGTTTTTACTCTATGAACTTTAATTTGCCCTTAATTTGTTGAATATGATTATTATTATTTTTTTCCTGAGGAGTTAAAATGCATTGCTACTTGAAATGGGATGTTGTATGAATTTGTGTTGGTAGATTATAGCTACATTTGAAATATGACTGGTCATTTGCTTGTCTCCAAATTGGTAGAATTGGGTTTCACAACAATCCTGTTAACTGCTCTTATAACAGGAGAAACATTGATAATGAGTTTACCACAGCAGTTTTTTTAGTTCTTGTTTTTCTATAATCTAGAGGACCAAAGAATGGAGTAACTTGGAATAATTAGCTGAAATCCTAAATCTTACTGTTTTGGAAATAGAAATTGCAGAGTAACTTAACTACATTGCATGTAAACATCCCCCCCCCCAAATTTTGTGAGACAGAGTCCATGCAAATATTCTTACAAGGACATAGTAGGCTACGTTGAAAAATAGTTAAGCAATAATGCCTGGGAATTGTAGTTGACAAGGGCTGTTCTGAGACTGATTTTAGGATTTAAATCAATCTGTCTGAGCTATAGGTTCTCCTCTAACTCTTACTACATTGAGCTCATCAGTCACTGTTGCCAATACCTGATGTACTGACCGTTCAAATGTTAACTTTTCCCTTCAGGTATTTGTTGCATAATGGATGTTGCTAAAGATTTGACCAGGAAAAACATAAGTCATGAATGGGGTTTTGGCATGAAACAGTCACATTTTTGTTATTCATTTGCAGTGTTACAGGATTCAGGGAAGAAGTTTGAAATTCATCTTCAAAGCCAAATTTAAACCAGCTAGTCCCGCTTCAGCCGCTCTGCAACATTGACCCATTTCAGCAACTTCGGGTTGGATACGAGGAGTCAAGACACACGCAAACATTTTATGTAAAGCTACACCAGTTGATCATGACTAATTTAATACTGCATGCCCACACTCACAAATGCCATCCTTCGCTCTGTTTCCCTTTTCAATGTCAAATCCCTTTCTCCCTCTCTCTCTCCCTACCATATTCTCTGCTGTCTTAGTTTTGTGCTGATCCTCTGACATACCCTGGCCCTCGTGTTCTTGCACATTCTCTCAGCTGGCACTTGCTCAGTTTATTTGTTGTGTGCTTTCTGCTTGAGTCCCAAATGGCTCCCCTATGTAGTGCACTACTTTCTATCAGGGCCCTGGACTAAAGTAGTGCACTATAAAGGAAAAAGGGTGCCGTTTGTGATTAAGCCTGTCTTGCCTCTGTCACCTCTTTAACCTGCTGGTGTTTTTTCCTCTCTCCCCTGTTTGCAGTCACTTACCGGCCAGTTCTGGGTGGACAGGTGTGAGTGCCCTCAGTAATGGTGGGGTTAACGAATTTACACAGGGATTGAATGGGAGTATGCTAGCAAACTAGGCCAGTATGGGAGCCACAGAATACCCCACACACTGATGGGGTGGGGTGTAGTCAACTTTTTACTGGAGCACCACAGGGATCTGTGTTATGTCCCTGCCTCTTGTAGCACACTAAGGCTTGTTGGTACATGGAATTTGAAGGGGAAGTTGACCTCTGCTAAAGCTCGTGATACTGATTTCATAGGAGGTTAAGGGGAGCCATGGAGGACTGGAATAAACCACACAGGTATTATGCTGCCCTTGTTAGACGGACTGTACATGGCCAGTGCGGTACCATTTTTAAATTACTATCGCTTAAGGAGAGACTAGGATTTGCGCCATTGTTGGTATGTTTACAGTGTCTCAAACCCATTTTCATAAGGACTTGAACAGTCAAAATAAATTGCTTTTGATTTAACATTAATAATCCATTTAGAGTTTTATGCAATGAATCATGTAAAAATTTACAGATCCTTCACTTTTTTTTGGTTTGAAGTAATAAAATGGGTTACTTTTTTTCTTGCATTTCCTTTTCAATTCAACCAATTGCAGGGATATATGCCACTGCTTTCTTTCTGTAATATTGCACAATATTGTCTTGTTTTTACAAATTTCATTTCCAAGAAGTTTATTTTTTGCATTCCACCTTTCCCCTTTATTTCTTTTGGATGATCTCAACATTTGCTTAATGTGTAAATATACAGCTTGAAATCAAGGTATGGTTAAAGGAAAATCCAAATGTTCACTAAGGGAGCTTGTTTGCTTTCTTTGTTTTCATAACTGAAGATATGAAACATTATTAGTAGCAGCATTATCAAATGCAGATCCCTGGTAACTGGCATAGTGATACATGTACATCCAGGAAGGGAAAAGACAGCATTGCTATGCAGTGCAAAAATGAACACAACTTTTACTTTGAATAGTAATTCTGTGCATAAATTGAGTTTTCTGCCATTTTCTATGAAGTAAGATCAGTATTTTTTTATGGGAAAACCTGAATGAATCTGAAATGTGTGCTGTTGCCCCTTGAACATGTTTTAATACAAGAGGGACCAGACCCATTGTGTTGCCTTATAGAGTTGATTGCTTTTAACGGACACAAAATCATTATAGATTAGGCAGTGCCTACAGACATTTTCAAAACTTTTGTTTTGAAAAGTGTTTTACTCTGGGGTTTGATAATGTTTCTGCTACTGTAATAACCAATGTGTTCTTGCTTTGTCCAATTAAATTGCTGATGTGC

SQANTI Annotation Gene Symbol: LOC106580505
SQANTI Annotation Transcript ID: novel

BLAST Annotation Gene Symbol: LOC106580505
BLAST Annotation Description: nucleolysin TIA-1-like isoform X1

GO Terms: RNA binding
GO IDs: GO:0003723

UTRScan Motifs [Position in 3'UTR] Sequence:
No hits

Teiresias Motifs [Position in 3'UTR] Linguistic Complexity(Threshold 0.27):
AAGTAGTGC [1296,1305] 0.6428571428571429
AGTAGTGCA [1297,1306] 0.6428571428571429
AGTGCACTA [1264,1273] 1.0
AGTGCACTA [1300,1309] 1.0
AGTGCACTAC [1264,1274] 0.8888888888888887
CCAAATGGC [1245,1254] 0.875
CCCAAATGG [1244,1253] 0.75
GTAGTGCAC [1262,1271] 0.875
GTAGTGCAC [1298,1307] 0.875
GTAGTGCACT [1262,1272] 0.8888888888888887
GTAGTGCACT [1298,1308] 0.8888888888888887
GTAGTGCACTA [1262,1273] 0.8000000000000002
GTAGTGCACTA [1298,1309] 0.8000000000000002
GTGCACTAC [1265,1274] 0.875
GTGCACTACT [1265,1275] 0.6805555555555557
GTGCACTAT [1301,1310] 1.0
TAGTGCACT [1263,1272] 1.0
TAGTGCACT [1299,1308] 1.0
TAGTGCACTA [1263,1273] 0.8888888888888887
TAGTGCACTA [1299,1309] 0.8888888888888887
TAGTGCACTAC [1263,1274] 0.8000000000000002
TCCCAAATG [1243,1252] 0.75
TGCACTACT [1266,1275] 0.6428571428571429

Target prediction supported by: PITA, miRanda, TargetSpy, RNAhybrid

RNAhybrid output:
mfe: -18.2 kcal/mol

Position in 3'UTR: 1439
Target 5' G   UCAGUAAUG      UUAA       A 3'
           CCC         GUGGGG    CGAAUUU 
           GGG         CAUCUC    GCUUAAA 
miRNA  3' A                  C          C 5'

Transcript 62:

Accession Number; GIYK01048695
SeqID in TSA: SS18286.2
3'UTR length: 1844

3'UTR Sequence: AATTCATCTTCAAAGCCAAATTTAAACCAGCTAGTCCCGCTTCAGCCGCTCTGCAACATTGACCCATTTCAGCAACTTCGGGTTGGATACGAGGAGTCAAGACACACGCAAACATTTTATGTAAAGCTACACCAGTTGATCATGACTAATTTAATACTGCATGCCCACACTCACAAATGCCATCCTTCGCTCTGTTTCCCTTTTCAATGTCAAATCCCTTTCTCCCTCTCTCTCTCCCTACCATATTCTCTGCTGTCTTAGTTTTGTGCTGATCCTCTGACATACCCTGGCCCTCGTGTTCTTGCACATTCTCTCAGCTGGCACTTGCTCAGTTTATTTGTTGTGTGCTTTCTGCTTGAGTCCCAAATGGCTCCCCTATGTAGTGCACTACTTTCTATCAGGGCCCTGGACTAAAGTAGTGCACTATAAAGGAAAAAGGGTGCCGTTTGTGATTAAGCCTGTCTTGCCTCTGTCACCTCTTTAACCTGCTGGTGTTTTTTCCTCTCTCCCCTGTTTGCAGTCACTTACCGGCCAGTTCTGGGTGGACAGGTGTGAGTGCCCTCAGTAATGGTGGGGTTAACGAATTTACACAGGGATTGAATGGGAGTATGCTAGCAAACTAGGCCAGTATGGGAGCCACAGAATACCCCACACACTGATGGGGTGGGGTGTAGTCAACTTTTTACTGGAGCACCACAGGGATCTGTGTTATGTCCCTGCCTCTTGTAGCACACTAAGGCTTGTTGGTACATGGAATTTGAAGGGGAAGTTGACCTCTGCTAAAGCTCGTGATACTGATTTCATAGGAGGTTAAGGGGAGCCATGGAGGACTGGAATAAACCACACAGGTATTATGCTGCCCTTGTTAGACGGACTGTACATGGCCAGTGCGGTACCATTTTTAAATTACTATCGCTTAAGGAGAGACTAGGATTTGCGCCATTGTTGGTATGTTTACAGTGTCTCAAACCCATTTTCATAAGGACTTGAACAGTCAAAATAAATTGCTTTTGATTTAACATTAATAATCCATTTAGAGTTTTATGCAATGAATCATGTAAAAATTTACAGATCCTTCACTTTTTTTTGGTTTGAAGTAATAAAATGGGTTACTTTTTTTCTTGCATTTCCTTTTCAATTCAACCAATTGCAGGGATATATGCCACTGCTTTCTTTCTGTAATATTGCACAATATTGTCTTGTTTTTACAAATTTCATTTCCAAGAAGTTTATTTTTTGCATTCCACCTTTCCCCTTTATTTCTTTTGGATGATCTCAACATTTGCTTAATGTGTAAATATACAGCTTGAAATCAAGGTATGGTTAAAGGAAAATCCAAATGTTCACTAAGGGAGCTTGTTTGCTTTCTTTGTTTTCATAACTGAAGATATGAAACATTATTAGTAGCAGCATTATCAAATGCAGATCCCTGGTAACTGGCATAGTGATACATGTACATCCAGGAAGGGAAAAGACAGCATTGCTATGCAGTGCAAAAATGAACACAACTTTTACTTTGAATAGTAATTCTGTGCATAAATTGAGTTTTCTGCCATTTTCTATGAAGTAAGATCAGTATTTTTTTATGGGAAAACCTGAATGAATCTGAAATGTGTGCTGTTGCCCCTTGAACATGTTTTAATACAAGAGGGACCAGACCCATTGTGTTGCCTTATAGAGTTGATTGCTTTTAACGGACACAAAATCATTATAGATTAGGCAGTGCCTACAGACATTTTCAAAACTTTTGTTTTGAAAAGTGTTTTACTCTGGGGTTTGATAATGTTTCTGCTACTGTAATAACCAATGTGTTCTTGCTTTGTCCAATTAAATTGCTGATGTGC

SQANTI Annotation Gene Symbol: LOC106580505
SQANTI Annotation Transcript ID: novel

BLAST Annotation Gene Symbol: LOC106580505
BLAST Annotation Description: nucleolysin TIA-1-like isoform X1

GO Terms: RNA binding
GO IDs: GO:0003723

UTRScan Motifs [Position in 3'UTR] Sequence:
No hits

Teiresias Motifs [Position in 3'UTR] Linguistic Complexity(Threshold 0.27):
AAGTAGTGC [414,423] 0.6428571428571429
AGTAGTGCA [415,424] 0.6428571428571429
AGTGCACTA [382,391] 1.0
AGTGCACTA [418,427] 1.0
AGTGCACTAC [382,392] 0.8888888888888887
CCAAATGGC [363,372] 0.875
CCCAAATGG [362,371] 0.75
GTAGTGCAC [380,389] 0.875
GTAGTGCAC [416,425] 0.875
GTAGTGCACT [380,390] 0.8888888888888887
GTAGTGCACT [416,426] 0.8888888888888887
GTAGTGCACTA [380,391] 0.8000000000000002
GTAGTGCACTA [416,427] 0.8000000000000002
GTGCACTAC [383,392] 0.875
GTGCACTACT [383,393] 0.6805555555555557
GTGCACTAT [419,428] 1.0
TAGTGCACT [381,390] 1.0
TAGTGCACT [417,426] 1.0
TAGTGCACTA [381,391] 0.8888888888888887
TAGTGCACTA [417,427] 0.8888888888888887
TAGTGCACTAC [381,392] 0.8000000000000002
TCCCAAATG [361,370] 0.75
TGCACTACT [384,393] 0.6428571428571429

Target prediction supported by: PITA, miRanda, TargetSpy, RNAhybrid

RNAhybrid output:
mfe: -18.2 kcal/mol

Position in 3'UTR: 558
Target 5' G   UCAGUAAUG      UUAA       A 3'
           CCC         GUGGGG    CGAAUUU 
           GGG         CAUCUC    GCUUAAA 
miRNA  3' A                  C          C 5'

Transcript 63:

Accession Number; GIYK01048694
SeqID in TSA: SS18286.3
3'UTR length: 3222

3'UTR Sequence: GTACACAAGGACATCTGCAGGGCTCCCCTCCTCCAGCAACAAGGGCTGCAGCTGAATGTCTGAGTGTCCTCGGCTGGGCTTCCCAAGGACAGCTGGGCTCCAGCCCAGTCGCCTGCAGCTCTGGCCAGGGGAAGGAAGGAGCCAAAGATGTCCTCCAACCTTCACCCTCGCCACCATATCCAGCTTATGAGGACAAAGACAAAAAACGCATTTAAAAAAAGCTATAATCAAAGATTTCGTTTGTGATTTATTGGTCAAGATAACAGCAATTTCATCATTTTATCCCCCCATTTGACTTTGATCTTTTTTTATATATATATAAAAAAAGAGCATTAATTAATGTCCTTTTTGGCTTTTCAAAATGGCCACTATTCTGGGTCTACTTGTCGCCAGATGTGAGTGTCCGCTGAACTACATCGATGAACTACATCGTCCTAGACTGAGGAAACTGGAATTGTTGAATACACAGAAAGTGACCTGCTGCCCTGCCCTCTGAAGCTTTTCCCAGTGCAGAGGGATACTTCTTAGTGTGCCCGTGTCGCGTCCACGTTATTCCTTTTTTTAAGTGCCATGTCATCTTTTCTTACTTTATGCACACTTTTGTTTTTACTCTATGAACTTTAATTTGCCCTTAATTTGTTGAATATGATTATTATTATTTTTTTCCTGAGGAGTTAAAATGCATTGCTACTTGAAATGGGATGTTGTATGAATTTGTGTTGGTAGATTATAGCTACATTTGAAATATGACTGGTCATTTGCTTGTCTCCAAATTGGTAGAATTGGGTTTCACAACAATCCTGTTAACTGCTCTTATAACAGGAGAAACATTGATAATGAGTTTACCACAGCAGTTTTTTTAGTTCTTGTTTTTCTATAATCTAGAGGACCAAAGAATGGAGTAACTTGGAATAATTAGCTGAAATCCTAAATCTTACTGTTTTGGAAATAGAAATTGCAGAGTAACTTAACTACATTGCATGTAAACATCCCCCCCCCCAAATTTTGTGAGACAGAGTCCATGCAAATATTCTTACAAGGACATAGTAGGCTACGTTGAAAAATAGTTAAGCAATAATGCCTGGGAATTGTAGTTGACAAGGGCTGTTCTGAGACTGATTTTAGGATTTAAATCAATCTGTCTGAGCTATAGGTTCTCCTCTAACTCTTACTACATTGAGCTCATCAGTCACTGTTGCCAATACCTGATGTACTGACCGTTCAAATGTTAACTTTTCCCTTCAGGTATTTGTTGCATAATGGATGTTGCTAAAGATTTGACCAGGAAAAACATAAGTCATGAATGGGGTTTTGGCATGAAACAGTCACATTTTTGTTATTCATTTGCAGTGTTACAGGATTCAGGGAAGAAGTTTGAAATTCATCTTCAAAGCCAAATTTAAACCAGCTAGTCCCGCTTCAGCCGCTCTGCAACATTGACCCATTTCAGCAACTTCGGGTTGGATACGAGGAGTCAAGACACACGCAAACATTTTATGTAAAGCTACACCAGTTGATCATGACTAATTTAATACTGCATGCCCACACTCACAAATGCCATCCTTCGCTCTGTTTCCCTTTTCAATGTCAAATCCCTTTCTCCCTCTCTCTCTCCCTACCATATTCTCTGCTGTCTTAGTTTTGTGCTGATCCTCTGACATACCCTGGCCCTCGTGTTCTTGCACATTCTCTCAGCTGGCACTTGCTCAGTTTATTTGTTGTGTGCTTTCTGCTTGAGTCCCAAATGGCTCCCCTATGTAGTGCACTACTTTCTATCAGGGCCCTGGACTAAAGTAGTGCACTATAAAGGAAAAAGGGTGCCGTTTGTGATTAAGCCTGTCTTGCCTCTGTCACCTCTTTAACCTGCTGGTGTTTTTTCCTCTCTCCCCTGTTTGCAGTCACTTACCGGCCAGTTCTGGGTGGACAGGTGTGAGTGCCCTCAGTAATGGTGGGGTTAACGAATTTACACAGGGATTGAATGGGAGTATGCTAGCAAACTAGGCCAGTATGGGAGCCACAGAATACCCCACACACTGATGGGGTGGGGTGTAGTCAACTTTTTACTGGAGCACCACAGGGATCTGTGTTATGTCCCTGCCTCTTGTAGCACACTAAGGCTTGTTGGTACATGGAATTTGAAGGGGAAGTTGACCTCTGCTAAAGCTCGTGATACTGATTTCATAGGAGGTTAAGGGGAGCCATGGAGGACTGGAATAAACCACACAGGTATTATGCTGCCCTTGTTAGACGGACTGTACATGGCCAGTGCGGTACCATTTTTAAATTACTATCGCTTAAGGAGAGACTAGGATTTGCGCCATTGTTGGTATGTTTACAGTGTCTCAAACCCATTTTCATAAGGACTTGAACAGTCAAAATAAATTGCTTTTGATTTAACATTAATAATCCATTTAGAGTTTTATGCAATGAATCATGTAAAAATTTACAGATCCTTCACTTTTTTTTGGTTTGAAGTAATAAAATGGGTTACTTTTTTTCTTGCATTTCCTTTTCAATTCAACCAATTGCAGGGATATATGCCACTGCTTTCTTTCTGTAATATTGCACAATATTGTCTTGTTTTTACAAATTTCATTTCCAAGAAGTTTATTTTTTGCATTCCACCTTTCCCCTTTATTTCTTTTGGATGATCTCAACATTTGCTTAATGTGTAAATATACAGCTTGAAATCAAGGTATGGTTAAAGGAAAATCCAAATGTTCACTAAGGGAGCTTGTTTGCTTTCTTTGTTTTCATAACTGAAGATATGAAACATTATTAGTAGCAGCATTATCAAATGCAGATCCCTGGTAACTGGCATAGTGATACATGTACATCCAGGAAGGGAAAAGACAGCATTGCTATGCAGTGCAAAAATGAACACAACTTTTACTTTGAATAGTAATTCTGTGCATAAATTGAGTTTTCTGCCATTTTCTATGAAGTAAGATCAGTATTTTTTTATGGGAAAACCTGAATGAATCTGAAATGTGTGCTGTTGCCCCTTGAACATGTTTTAATACAAGAGGGACCAGACCCATTGTGTTGCCTTATAGAGTTGATTGCTTTTAACGGACACAAAATCATTATAGATTAGGCAGTGCCTACAGACATTTTCAAAACTTTTGTTTTGAAAAGTGTTTTACTCTGGGGTTTGATAATGTTTCTGCTACTGTAATAACCAATGTGTTCTTGCTTTGTCCAATTAAATTGCTGATGTGC

SQANTI Annotation Gene Symbol: LOC106580505
SQANTI Annotation Transcript ID: XM_014161652.1

BLAST Annotation Gene Symbol: LOC106580505
BLAST Annotation Description: nucleolysin TIA-1-like isoform X1

GO Terms: RNA binding
GO IDs: GO:0003723

UTRScan Motifs [Position in 3'UTR] Sequence:
No hits

Teiresias Motifs [Position in 3'UTR] Linguistic Complexity(Threshold 0.27):
AAGTAGTGC [1792,1801] 0.6428571428571429
AGTAGTGCA [1793,1802] 0.6428571428571429
AGTGCACTA [1760,1769] 1.0
AGTGCACTA [1796,1805] 1.0
AGTGCACTAC [1760,1770] 0.8888888888888887
CCAAATGGC [1741,1750] 0.875
CCCAAATGG [1740,1749] 0.75
CCCTGCCC [484,492] 0.35714285714285715
GTAGTGCAC [1758,1767] 0.875
GTAGTGCAC [1794,1803] 0.875
GTAGTGCACT [1758,1768] 0.8888888888888887
GTAGTGCACT [1794,1804] 0.8888888888888887
GTAGTGCACTA [1758,1769] 0.8000000000000002
GTAGTGCACTA [1794,1805] 0.8000000000000002
GTGCACTAC [1761,1770] 0.875
GTGCACTACT [1761,1771] 0.6805555555555557
GTGCACTAT [1797,1806] 1.0
TAGTGCACT [1759,1768] 1.0
TAGTGCACT [1795,1804] 1.0
TAGTGCACTA [1759,1769] 0.8888888888888887
TAGTGCACTA [1795,1805] 0.8888888888888887
TAGTGCACTAC [1759,1770] 0.8000000000000002
TCCCAAATG [1739,1748] 0.75
TGCACTACT [1762,1771] 0.6428571428571429

Target prediction supported by: PITA, miRanda, TargetSpy, RNAhybrid

RNAhybrid output:
mfe: -18.2 kcal/mol

Position in 3'UTR: 1935
Target 5' G   UCAGUAAUG      UUAA       A 3'
           CCC         GUGGGG    CGAAUUU 
           GGG         CAUCUC    GCUUAAA 
miRNA  3' A                  C          C 5'

Transcript 64:

Accession Number; GIYK01048696
SeqID in TSA: SS18286.6
3'UTR length: 3214

3'UTR Sequence: GTACACAAGGACATCTGCAGGGCTCCCCTCCTCCAGCAACAAGGGCTGCAGCTGAATGTCTGAGTGTCCTCGGCTGGGCTTCCCAAGGACAGCTGGGCTCCAGCCCAGTCGCCTGCAGCTCTGGCCAGGGGAAGGAAGGAGCCAAAGATGTCCTCCAACCTTCACCCTCGCCACCATATCCAGCTTATGAGGACAAAGACAAAAAACGCATTTAAAAAAAGCTATAATCAAAGATTTCGTTTGTGATTTATTGGTCAAGATAACAGCAATTTCATCATTTTATCCCCCCATTTGACTTTGATCTTTTTTTATATATATATAAAAAAAGAGCATTAATTAATGTCCTTTTTGGCTTTTCAAAATGGCCACTATTCTGGGTCTACTTGTCGCCAGATGTGAGTGTCCGCTGAACTACATCGATGAACTACATCGTCCTAGACTGAGGAAACTGGAATTGTTGAATACACAGAAAGTGACCTGCTGCCCTGCCCTCTGAAGCTTTTCCCAGTGCAGAGGGATACTTCTTAGTGTGCCCGTGTCGCGTCCACGTTATTCCTTTTTTTAAGTGCCATGTCATCTTTTCTTACTTTATGCACACTTTTGTTTTTACTCTATGAACTTTAATTTGCCCTTAATTTGTTGAATATGATTATTATTATTTTTTTCCTGAGGAGTTAAAATGCATTGCTACTTGAAATGGGATGTTGTATGAATTTGTGTTGGTAGATTATAGCTACATTTGAAATATGACTGGTCATTTGCTTGTCTCCAAATTGGTAGAATTGGGTTTCACAACAATCCTGTTAACTGCTCTTATAACAGGAGAAACATTGATAATGAGTTTACCACAGCAGTTTTTTTAGTTCTTGTTTTTCTATAATCTAGAGGACCAAAGAATGGAGTAACTTGGAATAATTAGCTGAAATCTTACTGTTTTGGAAATAGAAATTGCAGAGTAACTTAACTACATTGCATGTAAACATCCCCCCCCCAAATTTTGTGAGACAGAGTCCATGCAAATATTCTTACAAGGACATAGTAGGCTACGTTGAAAAATAGTTAAGCAATAATGCCTGGGAATTGTAGTTGACAAGGGCTGTTCTGAGACTGATTTAAATCCTAAAATCAATCTGTCTGAGCTATAGGTTCTCCTCTAACTCTTACTACATTGAGCTCATCAGTCACTGTTGCCAATACCTGATGTACTGACCGTTCAAATGTTAACTTTTCCCTTCAGGTATTTGTTGCATAATGGATGTTGCTAAAGATTTGACCAGGAAAAACATAAGTCATGAATGGGGTTTTGGCATGAAACAGTCACATTTTTGTTATTCATTTGCAGTGTTACAGGATTCAGGGAAGAAGTTTGAAATTCATCTTCAAAGCCAAATTTAAACCAGCTAGTCCCGCTTCAGCCGCTCTGCAACATTGACCCATTTCAGCAACTTCGGGTTGGATACGAGGAGTCAAGACACACGCAAACATTTTATGTAAAGCTACACCAGTTGATCATGACTAATTTAATACTGCATGCCCACACTCACAAATGCCATCCTTCGCTCTGTTTCCCTTTTCAATGTCAAATCCCTTTCTCCCTCTCTCTCTCCCTACCATATTCTCTGCTGTCTTAGTTTTGTGCTGATCCTCTGACATACCCTGGCCCTCGTGTTCTTGCACATTCTCTCAGCTGGCACTTGCTCAGTTTATTTGTTGTGTGCTTTCTGCTTGAGTCCCAAATGGCTCCCCTATGTAGTGCACTACTTTCTATCAGGGCCCTGGACTAAAGTAGTGCACTATAAAGGAAAAAGGGTGCCGTTTGTGATTAAGCCTGTCTTGCCTCTGTCACCTCTTTAACCTGCTGGTGTTTTTTCCTCTCTCCCCTGTTTGCAGTCACTTACCGGCCAGTTCTGGGTGGACAGGTGTGAGTGCCCTCAGTAATGGTGGGGTTAACGAATTTACACAGGGATTGAATGGGAGTATGCTAGCAAACTAGGCCAGTATGGGAGCCACAGAATACCCCACACACTGATGGGGTGGGGTGTAGTCAACTTTTTACTGGAGCACCACAGGGATCTGTGTTATGTCCCTGCCTCTTGTAGCAGACTAAGGCTTGTTGGTACATGGAATTTGAAGGGGAAGTTGACCTCTGCTAAAGCTCGTGATACTGATTTCATAGGAGGTTAAGGGGAGCCATGGAGGACTGGAATAAACCACACAGGTATTATGCTGCCCTTGTTAGACGGACTGTACATGGCCAGTGCGGTACCATTTTTAAATTACTATCGCTTAAGGAGAGACTAGGATTTGCGCCATTGTTGGTATGTTTACAGTGTCTCAAACCCATTTTCATAAGGACTTGAACAGTCAAAATAAATTGCTTTTGATTTAACATTAATAATCCATTTAGAGTTTTATGCAATGAATCATGTAAAAATTTACAGATCCTTCACTTTTTTTTGGTTTGAAGTAATAAAATGGGTTACTTTTTTTCTTGCATTTCCTTTTCAATTCAACCAATTGCAGGGATATATGCCACTGCTTTCTTTCTGTAATATTGCACAATATTGTCTTGTTTTTACAAATTTCATTTCCAAGAAGTTTATTTTTTGCATTCCACCTTTCCCCTTTATTTCTTTTGGATGATCTCAACATTTGCTTAATGTGTAAATATACAGCTTGAAATCAAGGTATGGTTAAAGGAAAATCCAAATGTTCACTAAGGGAGCTTGTTTGCTTTCTTTGTTTTCATAACTGAAGATATGAAACATTATTAGTAGCAGCATTATCAAATGCAGATCCCTGGTAACTGGCATAGTGATACATGTACATCCAGGAAGGGAAAAGACAGCATTGCTATGCAGTGCAAAAATGAACACAACTTTTACTTTGAATAGTAATTCTGTGCATAAATTGAGTTTTCTGCCATTTTCTATGAAGTAAGATCAGTATTTTTTTATGGGAAAACCTGAATGAATCTGAAATGTGTGCTGTTGCCCCTTGAACATGTTTTAATACAAGAGGGACCAGACCCATTGTGTTGCCTTATAGAGTTGATTGCTTTTAACGGACACAAAATCATTATAGATTAGGCAGTGCCTACAGACATTTTCAAAACTTTTGTTTTGAAAAGTGTTTTACTCTGGGGTTTGATAATGTTTCTGCTACTGTAATAACCAATGTGTTCTTGCTTTGTCCAATTAAATTGCTGATGTGC

SQANTI Annotation Gene Symbol: LOC106580505
SQANTI Annotation Transcript ID: novel

BLAST Annotation Gene Symbol: 
BLAST Annotation Description: nucleolysin TIA-1-like isoform X1

GO Terms: nucleic acid binding
GO IDs: GO:0003676

UTRScan Motifs [Position in 3'UTR] Sequence:
No hits

Teiresias Motifs [Position in 3'UTR] Linguistic Complexity(Threshold 0.27):
AAGTAGTGC [1792,1801] 0.6428571428571429
AGTAGTGCA [1793,1802] 0.6428571428571429
AGTGCACTA [1760,1769] 1.0
AGTGCACTA [1796,1805] 1.0
AGTGCACTAC [1760,1770] 0.8888888888888887
CCAAATGGC [1741,1750] 0.875
CCCAAATGG [1740,1749] 0.75
CCCTGCCC [484,492] 0.35714285714285715
GTAGTGCAC [1758,1767] 0.875
GTAGTGCAC [1794,1803] 0.875
GTAGTGCACT [1758,1768] 0.8888888888888887
GTAGTGCACT [1794,1804] 0.8888888888888887
GTAGTGCACTA [1758,1769] 0.8000000000000002
GTAGTGCACTA [1794,1805] 0.8000000000000002
GTGCACTAC [1761,1770] 0.875
GTGCACTACT [1761,1771] 0.6805555555555557
GTGCACTAT [1797,1806] 1.0
TAGTGCACT [1759,1768] 1.0
TAGTGCACT [1795,1804] 1.0
TAGTGCACTA [1759,1769] 0.8888888888888887
TAGTGCACTA [1795,1805] 0.8888888888888887
TAGTGCACTAC [1759,1770] 0.8000000000000002
TCCCAAATG [1739,1748] 0.75
TGCACTACT [1762,1771] 0.6428571428571429

Target prediction supported by: PITA, miRanda, TargetSpy, RNAhybrid

RNAhybrid output:
mfe: -18.2 kcal/mol

Position in 3'UTR: 1935
Target 5' G   UCAGUAAUG      UUAA       A 3'
           CCC         GUGGGG    CGAAUUU 
           GGG         CAUCUC    GCUUAAA 
miRNA  3' A                  C          C 5'

Transcript 65:

Accession Number; GIYK01049526
SeqID in TSA: SS18586.1
3'UTR length: 3167

3'UTR Sequence: AGCAGCAGATCCTGGCTCTGCCCATCCGCTGCATCCACAGTGAGGAGGGCTGTCGCTGGACCGGACAGATGATGCAGCTCCAGGGCCACTTCTCCACCTGCGCCTTCAATGTGATCCCCTGCCCCAACCGCTGCTCCATCAAGCTGACACGCCGTGACCTGCCCGACCACCTGCAGCACGACTGCCCCAAGCGCAAGGTCAAGTGCGAGTTCTGCGGCAGCGAGTTCACCGGGGAGGCCTATGAGAACCACCAGGGTATTTGTCCCCAGGAGAGTGTGTACTGTGAGAATAAGTGTGGCGCACGGATGATGCGTCGGCTCCTGTCCCAGCACAGTCTGGCTGAGTGTCCGAAACGCACGCAGCCCTGCAAGTACTGTGGCAAGGAGTTTGTCTTCGACACCATCCAGAACCATCAGTACCACTGCCCTCGTTTTCCAGTTGCATGCCCAAACCAGTGTGGGACCCCCAACATTGCCCGGGAGGACTTGGCCAATCACGTGAAGGAGAACTGTGGCAGTGCCCTCATCCTCTGCCCCTTCAAAGATGCTGGCTGCAAACACAGGTGCCCAAAACTAGCGATCGGTCGTCATCTGGAGGACACAACCAAGTCCCACCTGACCATGATGTGCAGCCTGGTGGGGCGCCAGCGGCAGGAGATCCTGGAGCTGCGGAGGGAGATGGAGGAGCTGTCAGTCAGCAACGATGGAGTGCTCATCTGGAAGCTCAGCGACTACTCCCGGAAACTCCAGGAGGCCAAGCTCCGGAACAACCATGAGTTCTTCAGCCCACCCTTCTATACCCATCGCTATGGCTACAAGTTGCAGGTGTCTGCGTTTCTCAATGGTAACGGCAGTGGGGAGGGCTCGCACCTGTCCATCTACATCCGGGTACTGCCAGGGGAGTACGACAACCTGCTTGAGTGGCCCTTCTCCTACAAGGTGACTTTCTCCATCATGGACCAGAGCGACCCGTCGCTGTCCAAGCCCCAACACATTACAGAGACCTTCAATCCTGACCCCAACTGGAAGAACTTCCAGAAGCCATGCAGCACCCGCAACTCGCTGGACGAGAGCACCCTGGGCTTTGGCTACCCCAAGTTCATCTCCCACGAAGAGATCAAGAAGAGGAACTATGTCAGAGACAACTCCATCTTCCTCAAGGCTTCCATAGAGATCCCCCAGAAAATTATGGCCTGAGTGAGAGCTGGTTTTTGGTTTATTGGAAGGGAAGGGAGGGTGAAAGACAGGCTTGAGACTGATATGACATTTACCTTGAGAACTTCACCACACATCCTTTAGACACTGACTGTCCAAATCCATACAGCCACTCCACTACAGGACTTAGAGCTGCTAGTCTGTTGGGTTGTGTTGGAGGACTAGACTGGAGGACCCCGCTATATTTAAATGGAGGAGAATTCTAAGTGTTTGGTATGCAGAAACCATCACTTTCTGATTCTTATTTTTAAGTGTTTGTTTTCTAACATTTTTCTTCTCTATCTGCAACAAAAAGCCTTGGAAATCAACAGTGCCTAGAGTTTATTTTAAGTTGTATTTTGTTGTTTTTCTGCAGCACAGGTAAATATTAAGGAAGGATAGAGCGATGTTCTGGAGGTGGAAGGCGTCCTTAAGCCTTGTGTGTTCGGCTCTGGTTTGAACCATCGTATCTGATCATGAGCGGTCTAAAGAATAGAGCAAACCTCAGGCTATTGGAAGGAGCTCATCACACTCTCAAACCCAACTGCCTTCTGTTTACATGCTCTAACAGTATCTCCCACTGATCCCTTAACAAATGCAAAGCTCTTGGTTAGCGAATTTGAGATTGCTGTTAAGCTTATTGTCAGCGAACAATATTACAGCTGTGAATTAAGTTTGTTTCTTCTTGTCATTGTTCCATCACTCGCTGTCTACAGTTCGTCATTCTCTAATGCTTAGAATGAGAGGATCATGATCTTTAGACAAAAAACAACAATCATTTGTCACAGGCAGATCTCCTGTGCGGTCCTGAGAAGATAGATACAGTAGATGGGTTCCTGTGCGTTGTTGGTCAAAGGTGCTAATGTATGACGGTCTTTGAATGTGTAGAACTGAATCGAATCCACTCAGTCTTGTCAAGAGGCGATATGGTACATGTGTACTTAAGTGTGACGGGAAAGCCGTGAGGGCTGGGTCTTAGTTGGTAGGTAGGCAGGTAGGCACGTCGGTAGGGGAGAGATGAGCTTGAAGACATCAACAGAAAAACATGCATGTTTCAATGCGATTCAACGTGGATCTGTACTGTAACCTGGATTCTTGAAATCTTCTCCCCCGATACTGAGGGCTTTTTTGCAGTGGAGGACCTGTTAAATGGAACCAAATTCTTTTTATATTTGCAAAATGGGAGCAACATTTGTTGATAATATGTCATAGACAGAAAGACATTGGAGTGAATTAGTTTAACGGAGGTCTGTGAACTGCAGTGCATTGTTTTTAAGTCAGCCCAGTGGGGAATGGGGGCTGTTTAAAATATGGTTTATGCCTTGGTTCCCACCTGAGAATGACATGTGGGTGCCTCAGGACAGACTGCATCTCAATGGTGTGGTGCTGCTGGTTACCATGGCCACCAGTGTGCATCTTCACCTCAGCACATAAGCTGGTCATGAGGAGAGGTTGAAGAGGAGCAGCCATGTGCAATACACCAGTCAGAGGCCCCATCAGGCCAGTAACACCCGCAGTGGAGGACTTGATCAAACATTCATGACATATGTGAAATAATACTGATGTAAAAAATGCAGAAGCCCATTCTGTCATTTTTATTCCACATAAAAAATCCTGGTTTCTTGCTATAATACCAGCCAATATTTTACAGTGATTTTAAAAAAGTTAAAAAAAAAATATAAAAAAAAACATTTTGTAAGGTTATGTATTTTGTGAAGTACTTAAATGTTTTGTACAACTTTTTGTTGGCGAGTCGGGTTGAGCTTAGGAATTTTATGGACACTTTTTTTTAAGTTGAATCTCTTCTGAATCTGAATAATTGTTTTGTTTGTTTTGGATCTCATATTCTGTCTGTATTACTTTGTCTTTAAAATGATTTATTTTAAAGAGCATCACGTAAGCTTGATTGACTAGATGGAAAAAAATTTTTGGAGTGCTTCTCAATTTCTCTTTTAAAATAAAATACTATCTATC

SQANTI Annotation Gene Symbol: LOC106581191_nek8
SQANTI Annotation Transcript ID: novel

BLAST Annotation Gene Symbol: 
BLAST Annotation Description: serine/threonine-protein kinase Nek8 isoform X2

GO Terms: 
GO IDs: 

UTRScan Motifs [Position in 3'UTR] Sequence:
IRES [3078,3167] AAAGAG CATC ACGTA A GCTTG ATTGAC TAGAT GGAAA AAA ATTTT TGGAG TGCTT CTCAAT TTCTCT TTTA AAATA AAATAC TATCT ATC 

Teiresias Motifs [Position in 3'UTR] Linguistic Complexity(Threshold 0.27):
AAAACATTTT [2879,2889] 0.3125
AAATGTTTT [2917,2926] 0.40178571428571425
AAATGTTTTG [2917,2927] 0.3645833333333333
AATGTTTTGT [2918,2928] 0.3125
CCCTGCCC [117,125] 0.35714285714285715
TAAATGTTTT [2916,2926] 0.4375
TTTGTTTTCT [1469,1479] 0.3125

Target prediction supported by: PITA, miRanda, RNAhybrid

RNAhybrid output:
mfe: -20.7 kcal/mol

Position in 3'UTR: 1795
Target 5' G   U   UUA         A 3'
           CUC UGG   GCGAAUUUG 
           GGG AUC   CGCUUAAAC 
miRNA  3' A   C   UC            5'

Transcript 66:

Accession Number; GIYK01049529
SeqID in TSA: SS18586.4
3'UTR length: 2340

3'UTR Sequence: GTGAGAGCTGGTTTTTGGTTTATTGGAAGGGAAGGGAGGGTGAAAGACAGGCTTGAGACTGATATGACATTTACCTTGAGAACTTCACCACACATCCTTTAGACACTGACTGTCCAAATCCATACAGCCACTCCACTACAGGACTTAGAGCTGCTAGTCTGTTGGGTTGTGTTGGAGGACTAGACTGGAGGACCCCGCTATATTTAAATGGAGGAGAATTCTAAGTGTTTGGTATGCAGAAACCATCACTTTCTGATTCTTATTTTTAAGTGTTTGTTTTCTAACATTTTTCTTCTCTATCTGCAACAAAAAGCCTTGGAAATCAACAGTGCCTAGAGTTTATTTTAAGTTGTATTTTGTTGTTTTTCTGCAGCACAGGTAAATATTAAGGAAGGATAGAGCGATGTTCTGGAGGTGGAAGGCGTCCTTAAGCCTTGTGTGTTCGGCTCTGGTTTGAACCATCGTATCTGATCATGAGCGGTCTAAAGAATAGAGCAAACCTCAGGCTATTGGAAGGAGCTCATCACACTCTCAAACCCAACTGCCTTCTGTTTACATGCTCTAACAGTATCTCCCACTGATCCCTTAACAAATGCAAAGCTCTTGGTTAGCGAATTTGAGATTGCTGTTAAGCTTATTGTCAGCGAACAATATTACAGCTGTGAATTAAGTTTGTTTCTTCTTGTCATTGTTCCATCACTCGCTGTCTACAGTTCGTCATTCTCTAATGCTTAGAATGAGAGGATCATGATCTTTAGACAAAAAAACAACAATCATTTGTCACAGGCAGATCTCCTGTGCGGTCCTGAGAAGATAGATACAGTAGATGGGTTCCTGTGCGTTGTTGGTCAAAGGTGCTAATGTATGACGGTCTTTGAATGTGTAGAACTGAATCGAATCCACTCAGTCTTGTCAAGAGGCGATATGGTACATGTGTACTTAAGTGTGACGGGAAAGCCGTGAGGGCTGGGTCTTAGTTGGTAGGTAGGCAGGTAGGCACGTCGGTAGGGGAGAGATGAGCTTGAAGACATCAACAGAAAAACATGCATGTTTCAATGCGATTCAACGTGGACCTGTACTGTAACCTGGATTCTTGAAATCTTCTCCCCCGATACTGAGGGCTTTTTTGCAGTGGAGGACCTGTTAAATGGAACCAAATTCTTTTTATATTTGCAAAATGGGAGCAACATTTGTTGATAATATGTCATAGACAGAAAGACATTGGAGTGAATTAGTTTAACGGAGGTCTGTGAACTGCAGTGCATTGTTTTTAAGTCAGCCCAGTGGGGAATGGGGGCTGTTTAAAATATGGTTTATGCCTTGGTTCCCACCTGAGAATGACATGTGGGTGCCTCAGGACAGACTGCATCTCAATGGTGTGGTGCTGCTGGTTACCATGGCCACCAGTGTGCATCTTCACCTCAGCACATAAGCTGGTCATGAGGAGAGGTTGAAGAGGAGCAGCCATGTGCAATACACCAGTCAGAGGCCCCATCAGGCCAGTAACACCCGCAGTGGAGGACTTGATCAAACATTCATGACATATGTGAAATAATACTGATGTAAAAAATGCAGAAGCCCATTCTGTCATTTTTATTCCACATAAAAAATCCTGGTTTCTTGCTATAATACCAGCCAATATTTTACAGTGATTTTAAAAAAGTTTAAAAAAAAATAAAAAAAAAACATTTTGTAAGGTTATGTATTTTGTGAAGTACTTAAATGTTTTGTACAACTTTTTGTTGGCGAGTCGGGTTGAGCTTAGGAATTTTATGGACACTTTTTTTAAGTTGAATCTCTTCTGAATCTGAATAATTGTTTTGTTTGTTTTGGATCTCATATTCTGTCTGTATTACTTTGTCTTTAAAATGATTTATTTTAAAGAGCATCACGTAAGCTTGATTGACTAGATGGAAAACATTTTTTTGAGTGCTTCTCAATTTCTCTTTTAAAATAAAATACTATCTATTACATCTTGCTTCACTATGCTGCTAATTTACTCTTTATGTCGTTGTACAGTATGTCTGAGTGTTTGCATCACCTACTGACTTCTTAGCTTTCATCCTCATGAATTTTGTCAGGCAGTTTGGCCTCTCAGCTGAGCCTTTCCCCACCAGAAAATGTTTTACTGATCACATTGATGATTCTGCTCCTCTTGTAACACACAGTAAACCACGCTCGATACAGTGCCTCTCAGCTGTCTCGTAAGCAGACAACTTGTCTTAAACTACAGCAAATGCTACCTTAACTCCTACTTCCTTGATGAAAAGGTGCAATTTCTGTCTGAAATTCCTGCCTTTTTCAGCACTTCAAGTTTATCAATAAAATCTCTTGTCCCTC

SQANTI Annotation Gene Symbol: LOC106581191
SQANTI Annotation Transcript ID: XM_014163086.1

BLAST Annotation Gene Symbol: LOC106581191
BLAST Annotation Description: TNF receptor-associated factor 4-like

GO Terms: tumor necrosis factor receptor binding,cytoplasm,activation of NF-kappaB-inducing kinase activity,zinc ion binding,regulation of apoptotic process,positive regulation of JNK cascade
GO IDs: GO:0005164,GO:0005737,GO:0007250,GO:0008270,GO:0042981,GO:0046330

UTRScan Motifs [Position in 3'UTR] Sequence:
No hits

Teiresias Motifs [Position in 3'UTR] Linguistic Complexity(Threshold 0.27):
AAAACATTTT [1683,1693] 0.3125
AAAACATTTT [1915,1925] 0.3125
AAAATGTTTT [2118,2128] 0.3125
AAATGTTTT [1721,1730] 0.40178571428571425
AAATGTTTT [2119,2128] 0.40178571428571425
AAATGTTTTA [2119,2129] 0.4375
AAATGTTTTG [1721,1731] 0.3645833333333333
AATGTTTTGT [1722,1732] 0.3125
TAAATGTTTT [1720,1730] 0.4375
TGTACAGTA [2013,2022] 0.6428571428571429
TTTGTTTTCT [273,283] 0.3125

Target prediction supported by: PITA, miRanda, RNAhybrid

RNAhybrid output:
mfe: -20.7 kcal/mol

Position in 3'UTR: 600
Target 5' G   U   UUA         A 3'
           CUC UGG   GCGAAUUUG 
           GGG AUC   CGCUUAAAC 
miRNA  3' A   C   UC            5'

Transcript 67:

Accession Number; GIYK01049530
SeqID in TSA: SS18586.9
3'UTR length: 1589

3'UTR Sequence: GTGAGAGCTGGTTTTTGGTTTATTGGAAGGGAAGGGAGGGTGAAAGACAGGCTTGAGACTGATATGACATTTACCTTGAGAACTTCACCACACATCCTTTAGACACTGACTGTCCAAATCCATACAGCCACTCCACTACAGGACTTAGAGCTGCTAGTCTGTTGGGTTGTGTTGGAGGACTAGACTGGAGGACCCCGCTATATTTAAATGGAGGAGAATTCTAAGTGTTTGGTATGCAGAAACCATCACTTTCTGATTCTTATTTTTAAGTGTTTGTTTTCTAACATTTTTCTTCTCTATCTGCAACAAAAAGCCTTGGAAATCAACAGTGCCTAGAGTTTATTTTAAGTTGTATTTTGTTGTTTTTCTGCAGCACAGGTAAATATTAAGGAAGGATAGAGCGATGTTCTGGAGGTGGAAGGCGTCCTTAAGCCTTGTGTGTTCGGCTCTGGTTTGAACCATCGTATCTGATCATGAGCGGTCTAAAGAATAGAGCAAACCTCAGGCTATTGGAAGGAGCTCATCACACTCTCAAACCCAACTGCCTTCTGTTTACATGCTCTAACAGTATCTCCCACTGATCCCTTAACAAATGCAAAGCTCTTGGTTAGCGAATTTGAGATTGCTGTTAAGCTTATTGTCAGCGAACAATATTACAGCTGTGAATTAAGTTTGTTTCTTCTTGTCATTGTTCCATCACTCGCTGTCTACAGTTCGTCATTCTCTAATGCTTAGAATGAGAGGATCATGATCTTTAGACAAAAAACAACAATCATTTGTCACAGGCAGATCTCCTGTGCGGTCCTGAGAAGATAGATACAGTAGATGGGTTCCTGTGCGTTGTTGGTCAAAGGTGCTAATGTATGACGGTCTTTGAATGTGTAGAACTGAATCGAATCCACTCAGTCTTGTCAAGAGGCGATATGGTACATGTGTACTTAAGTGTGACGGGAAAGCCGTGAGGGCTGGGTCTTAGTTGGTAGGTAGGCAGGTAGGCACGTCGGTAGGGGAGAGATGAGCTTGAAGACATCAACAGAAAAACATGCATGTTTCAATGCGATTCAACGTGGATCTGTACTGTAACCTGGATTCTTGAAATCTTCTCCCCCGATACTGAGGGCTTTTTTGCAGTGGAGGACTTGATCAAACATTCATGACATATGTGAAATAATACTGATGTAAAAAATGCAGAAGCCCATTCTGTCATTTTTATTCCACATAAAAAATCCTGGTTTCTTGCTATAATACCAGCCAATATTTTACAGTGATTTTAAAAAAGTTAAAAAAAAAAATATAAAAAAAAACATTTTGTAAGGTTATGTATTTTGTGAAGTACTTAAATGTTTTGTACAACTTTTTGTTGGCGAGTCGGGTTGAGCTTAGGAATTTTATGGACACTTTTTTTTAAGTTGAATCTCTTCTGAATCTGAATAATTGTTTTGTTTGTTTTGGATCTCATATTCTGTCTGTATTACTTTGTCTTTAAAATGATTTATTTTAAAGAGCATCACGTAAGCTTGATTGACTAGATGGAAAAAAATTTTTGGAGTGCTTCTCAATTTCTCTTTTAAAATAAAATACTATCTATT

SQANTI Annotation Gene Symbol: LOC106581191
SQANTI Annotation Transcript ID: novel

BLAST Annotation Gene Symbol: 
BLAST Annotation Description: ---NA---

GO Terms: protein binding,activation of NF-kappaB-inducing kinase activity,positive regulation of JNK cascade
GO IDs: GO:0005515,GO:0007250,GO:0046330

UTRScan Motifs [Position in 3'UTR] Sequence:
IRES [1500,1589] AAAGAG CATC ACGTA A GCTTG ATTGAC TAGAT GGAAA AAA ATTTT TGGAG TGCTT CTCAAT TTCTCT TTTA AAATA AAATAC TATCT ATT 

Teiresias Motifs [Position in 3'UTR] Linguistic Complexity(Threshold 0.27):
AAAACATTTT [1301,1311] 0.3125
AAATGTTTT [1339,1348] 0.40178571428571425
AAATGTTTTG [1339,1349] 0.3645833333333333
AATGTTTTGT [1340,1350] 0.3125
TAAATGTTTT [1338,1348] 0.4375
TTTGTTTTCT [273,283] 0.3125

Target prediction supported by: PITA, miRanda, RNAhybrid

RNAhybrid output:
mfe: -20.7 kcal/mol

Position in 3'UTR: 600
Target 5' G   U   UUA         A 3'
           CUC UGG   GCGAAUUUG 
           GGG AUC   CGCUUAAAC 
miRNA  3' A   C   UC            5'

Transcript 68:

Accession Number; GIYK01050937
SeqID in TSA: SS19141.3
3'UTR length: 2311

3'UTR Sequence: CCCCTTTGACCTGACCTGGGGTCAGCCCAGTGCCAGGGAGGAGCAGCCCTGGTTGCCATGCTTACCGCCATGGGCCGAGGAGAGAACAAAGCACTGTTGCACTTTACGCCGTCAAAAAAAAACAAAAAAGCTGAAAGTCATGGACAAATGAATCCAGTTATGTTGAATAGGTACCATTAGGGGTATTGTGTGTTCAGGGTTAATTAAAAAAAAGACTTTTAAAACATGGTGAAATTGCTGTAGTAGTGCCGTAAGTACAATGAATGGGCGGGGCTGTGAGAGAGGGAGTGTTTTTAAGAGTGATCGATAAGCCCCTCCAAATGAATCTGCCGCCTTTTCTTCAATGTCCCTACGGTCCAACGAGAGACGCCGTATTTTTTTCAAAGAATATTTATTGTGTTTTAGTTTGTCAAACCTTGTCAATTGAACAAAGTGTATGTTAGAGTGAGTCTTAGCTTCTGGCCTCCCAAATGAAATCATAGGTAGTAAAAGTTGTCATTCTTTACTTTTTAATGAAAAAAGTGGTTTAATTTATTATATATTTTAGCTTTTGTCAAATTCAGACACTACACATCAGAGCACTTTGTGTCTACCCCTAGCTAACCTTGTGGCTGATGTGGCGCTATGCCTTGGTTTTTGCATAGAACAAACAAGGAGCCATTGACTGGCATTCATTGGCATGTTAAACTGTCCAGTTGGTAAACTTTTAGAGCTGTTTACTGTGTCAAGACAGGGGGAGGATCTACTCTAAGCAATTTGACAAAGTCCACAGCCACTAAGGGGAGGCTCGACCTTAAAACAACCTTTAAGTTACGTACCTCTCTGTCTTTGTTTGTGTGTCTGTCTCTAAAGAATGTAGAGAATACCAAGAGCATTCAACCAATAATGATTAGAAACCCCACCTCCCCCCTTTTGATATATTTCAAATGGTAGTTAGTTTTTAAAACACATTCTTTTTATTGGAGATGATAATCACTTAGGATGTTTTAGGTACAGATTACTGGGAATTTGTTGTACTTGTACCCAACACAATGATGACATGTTTCACTCAAACATCTGACAACACGAGGTGTCCTTCTTTTCACACTGGTTGAACTGTATTCACATTGTCATCAGCTCTTGTATTGGAGTTCTCAGCATGTTTAGTTTGAGCTACTCTTCTTCTCATGAAAGAGTCTGTTTCTTGCTTTGTTTGGTTACCTGGCTGCTGGCATCTTGGCACTGCAGGTAGTGCCACCCTCTCCGATGTGCTCTTCTGCACAACCAAACTGCTGTATGACTGTGTATGTGTGTGGGGATATGTACGAGTGTGAGAGAGTGCAGCATGCATGTGTATTTTTAGTGTGTGTGGGGGGGGGGGGGGGGTGTATGTGTGAGAGAGTGCAGCATGCATGTGTATTTGTAGTGTGTGTGGGGGGGGGGTGTATGAGTGAGAGAGTGCAGCATGCATGTGTATTTTTAGCAGTTTCTGTTGTGTGTATGCATTATGCCCTGCCTCTGGTGATGCTGTGTCTGTGTAACCATCAGCGAACCCCCTACCATTTCACCTTAACCTGGTCGTCATTTCTAGCTCAATATTGGATACCAGGATTGAAGCCTGCTTTCTTGTAAACGAATTTGCCATAGTTCCATCTTCTTGACCTGCTGAGGAGACTGTGATGCATCTATAGCAGGTGTATTGGACATGAATACATTGTGACCTATGTGTCCATGCTGTAAGAAGCCCCTACAGTACATTCTCCCTTTCAACCTGGCTCTCACGGGCCGCTATGGTGGGTCATCAGCCGTTGTGTGGAATCCACAAAACCCTCATTTGATAATGTTTTTATTTTCTGAAATGTTTGATCATACATGGAGCCCACTCACTCTTTTGCCTGAGAGTATTATGATGACGCATCAAAAAGACCAGACTACAGAATGCCACATACAAGACTTGGGTTTCCAGAATCATCAAATGTTAATTATCATGAATGTCCAGCATTGAGATGTGTGTTGTGATAGCGTATTGGGGTACTGTGGGGTTCTGTTTGGAAGCAAGAGGGAAGGGAAGTATTGGTGGGTGGATGAGTTGTATTTTTGTAAAACTGTAACCACAGTTTTTGCTTCTTAAGAATGGACAGCACTTTTCAGATGACTGGGTAGCCATGCTCGCTGCTGAGTATGTCAGAAACAGAAAGTGGTGTAGAATTTTTATTTATCATTGAATTTGTTTTTTAAGACACCTGTTGGGAACAAAAACTCCAACTACACAGTGCCACTTGTTAATGTTGTGTAAATATACTAGACCATGTAAATACAATGTTGTGTATAT

SQANTI Annotation Gene Symbol: LOC106582393
SQANTI Annotation Transcript ID: novel

BLAST Annotation Gene Symbol: LOC106586301
BLAST Annotation Description: tyrosine-protein phosphatase non-receptor type 4-like isoform X2

GO Terms: protein tyrosine phosphatase activity,cytoplasm,cytoskeleton,cytoskeletal protein binding,peptidyl-tyrosine dephosphorylation
GO IDs: GO:0004725,GO:0005737,GO:0005856,GO:0008092,GO:0035335

UTRScan Motifs [Position in 3'UTR] Sequence:
K-BOX [1654,1661] CTGTGATG
K-BOX [1993,2000] TTGTGATA
TOP [1,8]  C CCCTTT G
UNR-bs [77,90] GAGGAGAGAACAAA

Teiresias Motifs [Position in 3'UTR] Linguistic Complexity(Threshold 0.27):
CCCCTCCA [312,320] 0.35714285714285715
TCCCAAATG [465,474] 0.75

Target prediction supported by: PITA, miRanda, TargetSpy, RNAhybrid

RNAhybrid output:
mfe: -18.0 kcal/mol

Position in 3'UTR: 1602
Target 5' U  UU   AA          C 3'
           UC  GUA    CGAAUUUG 
           AG  CAU    GCUUAAAC 
miRNA  3'    GG   CUCC          5'

Transcript 69:

Accession Number; GIYK01050983
SeqID in TSA: SS19153.1
3'UTR length: 1231

3'UTR Sequence: CCTCCTCCCTTCCTCCTCCCCTCAGACCGGTGAATGTGACAAACTAACTCGCCTCCGCTAGGAAGAATGCAAGCCCCAGCCACCAGAGGGCAAGCATATACAAGGACCTATACAGAATCGAGCATATCAAAATATTATAACAAATTTGTCTATTATAAATGTACATTTTGTAAATTGGGAATATCACTAACTTGTAAAATAGTATATTTGTATCATTGGTATGTTTTTTTTTCTGTTACTTGAATTCTAGCGAATTTGTCATCATGCTTTTGCACTTGAAAATGCAAAAAAAAATGTACATGTAGAAAAGCAAAAAAAATACATGTTTGTTGGGATCATGAGCATGAACCACGGATCCTGTATCACTCGTTTTCACTATTTATTTTGCAATGTTTACATTTTTGTATCTCTAAAGAGGAAATTAATCCACAAAATGTGGACATCGGTGTTGCTAGCATATTTTATTCTTGTGCTTTTTTTCTGAAGATGGAAAAATTATCCTGATTTTTGATTTGGTTTCACAAATTGAATAGATATGGTCTTTTTGTACGTAACATTAGATTAGTAATGGTATTTTCCCCTTCAGACAATTTATTTTCTGTTACTTTGTCAGTTGTAACAGGAATTTTGTCTTTTTAATTCCGTTTTTTATTTTTTCATTCGATGCAGAATTGTCCAAAAACAGTGAAGACATCTTAAATGTGCCATTTGCCATACAAACCTATTTATTTAAATTGACTTTGAAATGACAAATAAATGCATCCTAAGATCTATCTGCAAATGTAAAGCAGGAAAACATTTTTTTTTTTTAAGTATATTTGTCTTTTTAAACAGGTAGGGAGCCAATGAAGAGTACATAGGAATCTTACCATTGTAATGTATTACGCGGTATAATCGTGAAGATTACTTGGCAACTCTGTTGAATGACTAACCCTTTGGATTGGGGGGGTGCAGATCAATATTTTGGGGATTTTTTTTTTCTCCCTTGGTGAAGGGGCAAGAAACATGTTGAAACGATGTCTGATGGTCGGTGCTTGACCTCCTGTAGATTAGTGTAGTTGATGTAGTGATTCCTGTACAGATATTAGAAATATGTTTAGATAATTATCTAGTGTTCATGCACTATTTCTTCAGACATACATGTTTCCCTGTTACTTGTTCTTGGAGGGTTTCAGAAAAAAGTGCTGGGAAATAAACATATCTATTCATATCAGTATATATCAGTCATATT

SQANTI Annotation Gene Symbol: LOC106582412
SQANTI Annotation Transcript ID: XM_014165507.1

BLAST Annotation Gene Symbol: LOC106582412
BLAST Annotation Description: enhancer of polycomb homolog 2-like isoform X1

GO Terms: regulation of transcription by RNA polymerase II,Piccolo NuA4 histone acetyltransferase complex
GO IDs: GO:0006357,GO:0032777

UTRScan Motifs [Position in 3'UTR] Sequence:
IRES [1133,1231] AGACA TAC ATGTT TC CCTGTTA CTTGTTCT TGGAGGG TTTCAGAA AAAAG TGCTGGGA  AATAA ACA TATCT AT TCATA TCAGTATA TATCA GTCATATT 
SXL_BS [799,810] TTTTTTTTTTTT

Teiresias Motifs [Position in 3'UTR] Linguistic Complexity(Threshold 0.27):
AAAACATTTT [793,803] 0.3125
TGCCATTTG [703,712] 0.75

Target prediction supported by: PITA, miRanda, TargetSpy, RNAhybrid

RNAhybrid output:
mfe: -18.9 kcal/mol

Position in 3'UTR: 230
Target 5' U      UACUU  AUUCUA         U 3'
           UUCUGU     GA      GCGAAUUUG 
           AGGGCA     CU      CGCUUAAAC 
miRNA  3'        U      C                5'

Transcript 70:

Accession Number; GIYK01050984
SeqID in TSA: SS19153.2
3'UTR length: 1608

3'UTR Sequence: CGGTGTCATATCACCTCTCCTGCAGGGACCTCCAGACCCCCTCACTCCACCAGCACATCCCAGGGCGGCACAGGGTTGGACAGGTCAGGTCGGACCCCCTCCAGCGGTGGCCCTCTGCTCCCTGCTTCCCACTCGACCACACCCCAGTCTCTACCCCATCACCGGGGCCACGGCAGCGCTGTCTCCCCTGCCCACCACCACCACAATGCCCGGCCCTCACCGTCTGCCTTGAAGCTGGCCACCATGGCCGCAAGCAGCCTGGACCGCGTGCCCAAGGTGACGCCTGCCATCGGCAGCATGGCCAGGGATAATCACGAACCGGAGAGACTTGCGTTGAACGGTATTTCAGAGACCACAGTACCAATGGAGGTGACATAACCTCCTCCCTTCCTCCTCCCCTCAGACCGGTGAATGTGACAAACTAACTCGCCTCCGCTAGGAAGAATGCAAGCCCCAGCCACCAGAGGGCAAGCATATACAAGGACCTATACAGAATCGAGCATATCAAAATATTATAACAAATTTGTCTATTATAAATGTACATTTTGTAAATTGGGAATATCACTAACTTGTAAAATAGTATATTTGTATCATTGGTATGTTTTTTTTTCTGTTACTTGAATTCTAGCGAATTTGTCATCATGCTTTTGCACTTGAAAATGCAAAAAAAAATGTACATGTAGAAAAGCAAAAAAAATACATGTTTGTTGGGATCATGAGCATGAACCACGGATCCTGTATCACTCGTTTTCACTATTTATTTTGCAATGTTTACATTTTTGTATCTCTAAAGAGGAAATTAATCCACAAAATGTGGACATCGGTGTTGCTAGCATATTTTATTCTTGTGCTTTTTTTCTGAAGATGGAAAAATTATCCTGATTTTTGATTTGGTTTCACAAATTGAATAGATATGGTCTTTTTGTACGTAACATTAGATTAGTAATGGTATTTTCCCCTTCAGACAATTTATTTTCTGTTACTTTGTCAGTTGTAACAGGAATTTTGTCTTTTTAATTCCGTTTTTTATTTTTTCATTCGATGCAGAATTGTCCAAAAACAGTGAAGACATCTTAAATGTGCCATTTGCCATACAAACCTATTTATTTAAATTGACTTTGAAATGACAAATAAATGCATCCTAAGATCTATCTGCAAATGTAAAGCAGGAAAACATTTTTTTTTTTTAAGTATATTTGTCTTTTTAAACAGGTAGGGAGCCAATGAAGAGTACATAGGAATCTTACCATTGTAATGTATTACGCGGTATAATCGTGAAGATTACTTGGCAACTCTGTTGAATGACTAACCCTTTGGATTGGGGGGGTGCAGATCAATATTTTGGGGATTTTTTTTTTCTCCCTTGGTGAAGGGGCAAGAAACATGTTGAAACGATGTCTGATGGTCGGTGCTTGACCTCCTGTAGATTAGTGTAGTTGATGTAGTGATTCCTGTACAGATATTAGAAATATGTTTAGATAATTATCTAGTGTTCATGCACTATTTCTTCAGACATACATGTTTCCCTGTTACTTGTTCTTGGAGGGTTTCAGAAAAAAGTGCTGGGAAATAAACATATCTATTCATATCAGTATATATCAGTATATT

SQANTI Annotation Gene Symbol: LOC106582412
SQANTI Annotation Transcript ID: novel

BLAST Annotation Gene Symbol: LOC106582412
BLAST Annotation Description: enhancer of polycomb homolog 2-like isoform X3

GO Terms: regulation of transcription by RNA polymerase II,Piccolo NuA4 histone acetyltransferase complex
GO IDs: GO:0006357,GO:0032777

UTRScan Motifs [Position in 3'UTR] Sequence:
IRES [1511,1608] AGACA TAC ATGTT TC CCTGTTA CTTGTTCT TGGAGGG TTTCAGAA AAAAG TGCTGGGA  AATAA ACA TATCT AT TCATA TCAGTATA TATCA GTATATT 
SXL_BS [1177,1188] TTTTTTTTTTTT

Teiresias Motifs [Position in 3'UTR] Linguistic Complexity(Threshold 0.27):
AAAACATTTT [1171,1181] 0.3125
CCCCTCCA [96,104] 0.35714285714285715
CCCTGCCC [186,194] 0.35714285714285715
TGCCATTTG [1081,1090] 0.75

Target prediction supported by: PITA, miRanda, TargetSpy, RNAhybrid

RNAhybrid output:
mfe: -18.9 kcal/mol

Position in 3'UTR: 608
Target 5' U      UACUU  AUUCUA         U 3'
           UUCUGU     GA      GCGAAUUUG 
           AGGGCA     CU      CGCUUAAAC 
miRNA  3'        U      C                5'

Transcript 71:

Accession Number; GIYK01050986
SeqID in TSA: SS19153.5
3'UTR length: 1225

3'UTR Sequence: CCTCCTCCCTTCCTCCTCCCCTCAGACCGGTGAATGTGACAAACTAACTCGCCTCCGCTAGGAAGAATGCAAGCCCCAGCCACCAGAGGGCAAGCATATACAAGGACCTATACAGAATCGAGCATATCAAAATATTATAACAAATTTGTCTATTATAAATGTACATTTTGTAAATTGGGAATATCACTAACTTGTAAAATAGTATATTTGTATCATTGGTATGTTTTTTTTTCTGTTACTTGAATTCTAGCGAATTTGTCATCATGCTTTTGCACTTGAAAATGCAAAAAAAAATGTACATGTAGAAAAGCAAAAAAAATACATGTTTGTTGGGATCATGAGCATGAACCACGGATCCTGTATCACTCGTTTTCACTATTTATTTTGCAATGTTTACATTTTTGTATCTCTAAAGAGGAAATTAATCCACAAAATGTGGACATCGGTGTTGCTAGCATATTTTATTCTTGTGCTTTTTTTCTGAAGATGGAAAAATTATCCTGATTTTTGATTTGGTTTCACAAATTGAATAGATATGGTCTTTTTGTACGTAACATTAGATTAGTAATGGTATTTTCCCCTTCAGACAATTTATTTTCTGTTACTTTGTCAGTTGTAACAGGAATTTTGTCTTTTTAATTCCGTTTTTTATTTTTTCATTCGATGCAGAATTGTCCAAAAACAGTGAAGACATCTTAAATGTGCCATTTGCCATACAAACCTATTTATTTAAATTGACTTTGAAATGACAAATAAATGCATCCTAAGATCTATCTGCAAATGTAAAGCAGGAAAACATTTTTTTTTTTTAAGTATATTTGTCTTTTTAAACAGGTAGGGAGCCAATGAAGAGTACATAGGAATCTTACCATTGTAATGTATTACGCGGTATAATCGTGAAGATTACTTGGCAACTCTGTTGAATGACTAACCCTTTGGATTGGGGGGGTGCAGATCAATATTTTGGGGATTTTTTTTTTCTCCCTTGGTGAAGGGGCAAGAAACATGTTGAAACGATGTCTGATGGTCGGTGCTTGACCTCCTGTAGATTAGTGTAGTTGATGTAGTGATTCCTGTACAGATATTAGAAATATGTTTAGATAATTATCTAGTGTTCATGCACTATTTCTTCAGACATACATGTTTCCCTGTTACTTGTTCTTGGAGGGTTTCAGAAAAAAGTGCTGGGAAATAAACATATCTATTCATATCAGTATATATCAGC

SQANTI Annotation Gene Symbol: LOC106582412
SQANTI Annotation Transcript ID: XM_014165506.1

BLAST Annotation Gene Symbol: LOC106582412
BLAST Annotation Description: enhancer of polycomb homolog 2-like isoform X1

GO Terms: regulation of transcription by RNA polymerase II,Piccolo NuA4 histone acetyltransferase complex
GO IDs: GO:0006357,GO:0032777

UTRScan Motifs [Position in 3'UTR] Sequence:
IRES [1133,1231] AGACA TAC ATGTT TC CCTGTTA CTTGTTCT TGGAGGG TTTCAGAA AAAAG TGCTGGGA  AATAA ACA TATCT AT TCATA TCAGTATA TATCA GTCATATT 
SXL_BS [799,810] TTTTTTTTTTTT

Teiresias Motifs [Position in 3'UTR] Linguistic Complexity(Threshold 0.27):
AAAACATTTT [793,803] 0.3125
TGCCATTTG [703,712] 0.75

Target prediction supported by: PITA, miRanda, TargetSpy, RNAhybrid

RNAhybrid output:
mfe: -18.9 kcal/mol

Position in 3'UTR: 230
Target 5' U      UACUU  AUUCUA         U 3'
           UUCUGU     GA      GCGAAUUUG 
           AGGGCA     CU      CGCUUAAAC 
miRNA  3'        U      C                5'

Transcript 72:

Accession Number; GIYK01050987
SeqID in TSA: SS19153.6
3'UTR length: 1213

3'UTR Sequence: CCTCCTCCCTTCCTCCTCCCCTCAGACCGGTGAATGTGACAAACTAACTCGCCTCCGCTAGGAAGAATGCAAGCCCCAGCCACCAGAGGGCAAGCATATACAAGGACCTATACAGAATCGAGCATATCAAAATATTATAACAAATTTGTCTATTATAAATGTACATTTTGTAAATTGGGAATATCACTAACTTGTAAAATAGTATATTTGTATCATTGGTATGTTTTTTTTTCTGTTACTTGAATTCTAGCGAATTTGTCATCATGCTTTTGCACTTGAAAATGCAAAAAAAAATGTACATGTAGAAAAGCAAAAAAAATACATGTTTGTTGGGATCATGAGCATGAACCACGGATCCTGTATCACTCGTTTTCACTATTTATTTTGCAATGTTTACATTTTTGTATCTCTAAAGAGGAAATTAATCCACAAAATGTGGACATCGGTGTTGCTAGCATATTTTATTCTTGTGCTTTTTTTCTGAAGATGGAAAAATTATCCTGATTTTTGATTTGGTTTCACAAATTGAATAGATATGGTCTTTTTGTACGTAACATTAGATTAGTAATGGTATTTTCCCCTTCAGACAATTTATTTTCTGTTACTTTGTCAGTTGTAACAGGAATTTTGTCTTTTTAATTCCGTTTTTTATTTTTTCATTCGATGCAGAATTGTCCAAAAACAGTGAAGACATCTTAAATGTGCCATTTGCCATACAAACCTATTTATTTAAATTGACTTTGAAATGACAAATAAATGCATCCTAAGATCTATCTGCAAATGTAAAGCAGGAAAACATTTTTTTTTTTAAGTATATTTGTCTTTTTAAACAGGTAGGGAGCCAATGAAGAGTACATAGGAATCTTACCATTGTAATGTATTACGCGGTATAATCGTGAAGATTACTTGGCAACTCTGTTGAATGACTAACCCTTTGGATTGGGGGGGTGCAGATCAATATTTTGGGGATTTTTTTTTTCTCCCTTGGTGAAGGGGCAAGAAACATGTTGAAACGATGTCTGATGGTCGGTGCTTGACCTCCTGTAGATTAGTGTAGTTGATGTAGTGATTCCTGTACAGATATTAGAAATATGTTTAGATAATTATCTAGTGTTCATGCACTATTTCTTCAGACATACATGTTTCCCTGTTACTTGTTCTTGGAGGGTTTCAGAAAAAAGTGCTGGGAAATAAACATATCTATTCATATCAG

SQANTI Annotation Gene Symbol: LOC106582412
SQANTI Annotation Transcript ID: novel

BLAST Annotation Gene Symbol: LOC106582412
BLAST Annotation Description: enhancer of polycomb homolog 2-like isoform X1

GO Terms: regulation of transcription by RNA polymerase II,Piccolo NuA4 histone acetyltransferase complex
GO IDs: GO:0006357,GO:0032777

UTRScan Motifs [Position in 3'UTR] Sequence:
IRES [1133,1231] AGACA TAC ATGTT TC CCTGTTA CTTGTTCT TGGAGGG TTTCAGAA AAAAG TGCTGGGA  AATAA ACA TATCT AT TCATA TCAGTATA TATCA GTCATATT 
SXL_BS [799,810] TTTTTTTTTTTT

Teiresias Motifs [Position in 3'UTR] Linguistic Complexity(Threshold 0.27):
AAAACATTTT [793,803] 0.3125
TGCCATTTG [703,712] 0.75

Target prediction supported by: PITA, miRanda, TargetSpy, RNAhybrid

RNAhybrid output:
mfe: -18.9 kcal/mol

Position in 3'UTR: 230
Target 5' U      UACUU  AUUCUA         U 3'
           UUCUGU     GA      GCGAAUUUG 
           AGGGCA     CU      CGCUUAAAC 
miRNA  3'        U      C                5'

Transcript 73:

Accession Number; GIYK01052654
SeqID in TSA: SS19769.1
3'UTR length: 1393

3'UTR Sequence: CACCAAACACTTCTGAAGCCATTGACCCTGTGCACACTCAAGTTGTACAACTGATGAACAACTCATTTGGCACAATGTTTTTCTGAACAACATGAATTACACAAGCATTGTGGAGACACTGCACAATGATTGTGTAAACATTTGTGTGCAGAAAATATCAGTTGTATGACAACCATTGTGTGTGTCAAATACATTGTATACTGCTCAAGAAAATAAAGGGAAAACTTAAACAACACATCCTAGATCTGAATGAAAGAAATAATCTTATTAAATACTTTTTTCTTTACATAGTTGAATGTGCTGACAACAAAGTCACACAAAAATAATCAATGGAAATCCAATTTATCAACCCATGGAGGTCTGGATTTGGAGTCACACTCAAAATTAAAGTGGAAAACCACACTACAGGCTGATCCAACTTTGATGTAATGTCCTTAAAACAAGTCAAAATGAGGCTCAGTAGTGTGTGTGGCCTCCACATGCCTGTATGACCTCCCTACAATGCCTGGGCATGCTCCTGATGAGGTGGTGGATGGTCTCCTGAGGGATCTCCTCCCAGACCTGGACTAAAGCATCCGCCAACTCCTGGACAGTCTGTGGTGCAACGTGGCGTTGGTGGATGGAGCGAGACATGATGTCCCAGATGTGCTCAATTGGATTCAGGTCTGGGGAACGGGCGGGCCAGTCCATAGCATCAATGCCTTCCTCTTGCAGGAACTGCTGACAGACTCCAGCCACATGAGGTCTAGCATTGTCTTGCATTAGGAAGAACCCAGGGCCAACCGCACCAGCATATGGTCTCACAAGGGGTCTGAGGATCTCATCTCGGTACCTAATGGCAGTCAGGCTACCTCTGGCGAGCACATGGAGGGCTGTGCGGCCCCACAAAGAAATGCCACCCCACACCATGACTGACCCACCGCCAAACCGGTCATGCTGGAGGATGTTGCAGGCAGCAGAACGTTCTCCACGGCGTCTCCAGACTCTGTCACGTCTGTCACGTGCTCAGTGTGAACCTGCTTTCATCTGTGAAGAGCACAGGGCGCCAGTGGCGAATTTGCCAATCTTGGTGTTCTCTGGCAAATGCCAAACGTCCTGCACGGTGTTGGGCTGTAAGCACAACCCCCACCTGTGGACGTCGGGCCCTCATGGAGTCTGTTTCTGACCATTTGAGCAGACACATGCACATTTGTGGCTTGCTGGAGGTCATTTTGCAGGGCTCTGGCAGTGCTTCTCCTGCTCCTCCTTGCACAAAGGCGGAGGTAGCGGTCTTGCTGCTGGGTTGTTGCCCTCCTATGGCCTCCTCCACGTCTCCTGATGTACTGGCCTGTCTCCTGGTAGCACCTCCATGCTCTGGACACTACGCTGACAGACACAGCAAACCTTCTTGCCA

SQANTI Annotation Gene Symbol: LOC106583646
SQANTI Annotation Transcript ID: novel

BLAST Annotation Gene Symbol: W5M0H3
BLAST Annotation Description: neuronal acetylcholine receptor subunit alpha-4-like

GO Terms: acetylcholine-gated channel complex,synaptic transmission cholinergic,neuromuscular synaptic transmission,acetylcholine receptor activity,acetylcholine-gated cation-selective channel activity,ion transmembrane transport,response to nicotine,acetylcholine binding,neuron projection,postsynaptic membrane,excitatory postsynaptic potential
GO IDs: GO:0005892,GO:0007271,GO:0007274,GO:0015464,GO:0022848,GO:0034220,GO:0035094,GO:0042166,GO:0043005,GO:0045211,GO:0060079

UTRScan Motifs [Position in 3'UTR] Sequence:
IRES [1310,1393] GTCTC C TGATG T ACTGG CCTGTCTC CTGGT AGCAC CTCC ATGCT CTGGA CACTA CGCTGA CAGAC AC AGCAA ACC TTCTT GCCA 

Teiresias Motifs [Position in 3'UTR] Linguistic Complexity(Threshold 0.27):
No hits

Target prediction supported by: PITA, miRanda, RNAhybrid

RNAhybrid output:
mfe: -22.6 kcal/mol

Position in 3'UTR: 1044
Target 5'  G      U          C 3'
            CC  AG GGCGAAUUUG 
            GG  UC CCGCUUAAAC 
miRNA  3' AG  CA  U            5'

Transcript 74:

Accession Number; GIYK01005028
SeqID in TSA: SS1993.1
3'UTR length: 1280

3'UTR Sequence: TGTGCTTCATTTGGGTTTATTTGCTTTATATTGCTTCTAGTACTTTATATTCGGTTCACATGCTTTATTTGGTTTCATACACTTTTTACATTGGCTCCATGTGCTTTATATTGCTTCATGTGCTTGACATGGCTCTATGTGCTTTTTAAAGTCATTCCATCTTATGGTTGGTTGGCTACCTTACTGGAACTGAACCATACTGACATTAGAGACCAAACGCTTCTTTCATCCAAACTAGTGTCGTTACAAAATGATTGTTCTCCTTACATTGATAGGTTGGAGCAGTAGATCATAGGTATAACAGCAACCTAGATAGGACTATGATGGTTGACAATCTGTCAGAAGGTCATGTTTATTATGGCCTGACCCCCGTTACGGGCTGTACTGTAAAAGAGCTTTCTTGTTTTCTTTTCTCCTGAGAATCAACAGAATAATTATTCCACAGTCATCATTTGCATATGTCCAAAGGGATTTGATTGTCAAAAAAAAAAAAAAAAAATCTGAGTGATCTCACTCTTGAAGTGCACATGTGGATATAACATCTTCATTAAACATACTGCGGCCTGGTATATTTAGAAGCGATGAACAATGTATGTAGACTACCTTTCCTTACCTCTGAGTCTGTAGCAATTTGCCACACCATATTGATAAAAGCACTTTAACCGATACCTTTAACTCAAAACACTCACGCTAAAGCAAGAGCAATAAGTACGGGTATTTTGGTCACACAGGCTTTGCATGGCTAGTGTAACACGGGGGATGTATGTGTGGTATAATAGTTTACGGTAAGGTCAGGTGCGAATTTGGATCTGTCTATGCCACATGCAAGACAGAGAAGCAGGGATGCAGTTTAACTTTGACTTAAATCAGACTAGGTTGAATGCTTTTCTTCATGAATTCCCTTGCTCTACTACAGCTGCGTCCACAGCATGGCGATTGTATTGCCCACCAGCCACTCATGTTTTTTTTTTACGTCTATCTCTTTTTTTCTGTTTTAATGTCGGCTAATTGATCTCCAGTGATTTGCAATGTGTACTTCGCAATAATACAAAATATTTTATTTTCTATACAAGTGAATTCAAATATATAAGTCAATATGTTATATAAATATATAATGTTACTGTAGAACATCAAACTGTATGAAAAATGACACTAGTGACAACTGTGCACTGTATTGTTGGTTAGCCTAGCTTAAGCATTCCAAACCTTGTATTACGAAAACAAACTAATGCAGTAATGTTGAAATGAAACAATATACCAAATTAAAGTTGTAATTTATC

SQANTI Annotation Gene Symbol: novelGene_332
SQANTI Annotation Transcript ID: novel

BLAST Annotation Gene Symbol: 
BLAST Annotation Description: ---NA---

GO Terms: 
GO IDs: 

UTRScan Motifs [Position in 3'UTR] Sequence:
No hits

Teiresias Motifs [Position in 3'UTR] Linguistic Complexity(Threshold 0.27):
TGTTTTCTTT [402,412] 0.3125

Target prediction supported by: PITA, miRanda, RNAhybrid

RNAhybrid output:
mfe: -19.3 kcal/mol

Position in 3'UTR: 790
Target 5'    G  C   U         G 3'
              GU AGG GCGAAUUUG 
              CA UCU CGCUUAAAC 
miRNA  3' AGGG      C           5'

Transcript 75:

Accession Number; GIYK01053116
SeqID in TSA: SS19963.4
3'UTR length: 464

3'UTR Sequence: ATTCCTAACGAGAGTAAGGCTCTTATTAGGTGATTTATTTTCTTCGCTTAGCCTTAGGAGAAAAGTAGTTGTATTGTAGTATACCCCCCTCAGTACACTTGAACAGCGAATTTGGTATTTCATGTTTTCTATGCCTAGTCTTGAGTTTAGCTGTATTGCTGTGTCTCTCTCCATGGCCATACCGAATGCACAGATGAAAGCATATGCAAACTTTACTTTTTGAATTATACCCTTTTTATTAATCGCTTTGGTACTATTTTCAAGTATAGTATGGGGTGAATTTTCTAAACTCTTGTCACAAACCTCAAATGGTAAAGATTGTAACGCAGCCAGTCTTACATTCAGAACTTTTAATTTCACATTTATTTTGACTGTAAACTTCTTTCACCACACAACCATTGATCCAAAATATGTTTACTGTGAAATATACTGAAAAAATATATAAAATGCAACATACAACTTTT

SQANTI Annotation Gene Symbol: LOC106584183
SQANTI Annotation Transcript ID: XM_014169161.1

BLAST Annotation Gene Symbol: LOC106584183
BLAST Annotation Description: lysine-specific demethylase 4A-like isoform X2

GO Terms: nucleus,methyltransferase activity,methylation
GO IDs: GO:0005634,GO:0008168,GO:0032259

UTRScan Motifs [Position in 3'UTR] Sequence:
UNR-bs [58,68] GAGAAAAGTAG

Teiresias Motifs [Position in 3'UTR] Linguistic Complexity(Threshold 0.27):
No hits

Target prediction supported by: PITA, miRanda, TargetSpy, RNAhybrid

RNAhybrid output:
mfe: -19.1 kcal/mol

Position in 3'UTR: 86
Target 5' C   UCA   CACUU  ACA         G 3'
           CCC   GUA     GA   GCGAAUUUG 
           GGG   CAU     CU   CGCUUAAAC 
miRNA  3' A                C             5'

Transcript 76:

Accession Number; GIYK01053117
SeqID in TSA: SS19963.6
3'UTR length: 467

3'UTR Sequence: ATTCCTAACGAGAGTAAGGCTCTTATTAGGTGATTTATTTTCTTCGCTTAGCCTTAGGAGAAAAGTAGTTGTATTGTAGTATACCCCCCTCAGTACACTTGAACAGCGAATTTGGTATTTCATGTTTTCTATGCCTAGTCTTGAGTTTAGCTGTATTGCTGTGTCTCTCTCCATGGCCATACCGAATGCACAGATGAAAGCATATGCAAACTTTACTTTTTGAATTATACCCTTTTTATTAATCGCTTTGGTACTATTTTCAAGTATAGTATGGGGTGAATTTTCTAAACTCTTGTCACAAACCTCAAATGGTAAAGATTGTAACGCAGCCAGTCTTACATTCAGAACTTTTAATTTCACATTTATTTTGACTGTAAACTTCTTTCACCACACAACCATTGATCCAAAATATAAGTTTACTGTGAAATATACTGAAAAAATATATAAACTCAACATGCAACAATTTC

SQANTI Annotation Gene Symbol: LOC106584183
SQANTI Annotation Transcript ID: XM_014169163.1

BLAST Annotation Gene Symbol: LOC106584183
BLAST Annotation Description: lysine-specific demethylase 4A-like isoform X2

GO Terms: nucleus,methyltransferase activity,methylation
GO IDs: GO:0005634,GO:0008168,GO:0032259

UTRScan Motifs [Position in 3'UTR] Sequence:
UNR-bs [58,68] GAGAAAAGTAG

Teiresias Motifs [Position in 3'UTR] Linguistic Complexity(Threshold 0.27):
No hits

Target prediction supported by: PITA, miRanda, TargetSpy, RNAhybrid

RNAhybrid output:
mfe: -19.1 kcal/mol

Position in 3'UTR: 86
Target 5' C   UCA   CACUU  ACA         G 3'
           CCC   GUA     GA   GCGAAUUUG 
           GGG   CAU     CU   CGCUUAAAC 
miRNA  3' A                C             5'

Transcript 77:

Accession Number; GIYK01005091
SeqID in TSA: SS2019.2
3'UTR length: 825

3'UTR Sequence: TCAGTGGTATTGAGATTTTGAAATGTATGCAAGATATGTGAGATGTTTGTCACAGAATGGCAGATACATGTTCAACACCAATGATGTTTTCAAGACAGGGCCAACATGATTGCCCAGTTTGTGAATGTTAGTGCTACAAAAAAGTGCACTGAAAAATAGTAATTAATAAAGTTCATGTGTGTTCATGTTGATCAATATTTTGTCTCTTCTGGTCTGATGTAAATCATAAAATAAATGTCTGATCAATATTGTCATTTATAATGCTAATACAGAGGCACCAATAAATTGTCCAGTACAGTTATTGTATGCTGTTTTCATATACATTCCCTTATGTTTAAGCTTCTAAGGCAGGGATCCCCAACTAGCGGCAAGTGTGCCGAATTTGGGCCATGGTTGGTTTTATTTGGCCCCCCCAAGTTGTCTGAGCAAAAAAAACTTTTTTTTTAATATTTCTTTTTTTTTGTATTATCATTGTTGGACATAAGACTGTAAAAACACCAGAAAATCATCTCCAAGTGATTTTCATTTGGAAATCTTTTCCCAAGTATTCCCATGCACAGGGGCGCAACTTTCACTGGGGACAGGGGGGCCATGTCCCCCCCACATTCTGAAATTCTATTTTTTGGCCCCCCAGTTCTATCTTTGCCAATTGATACAAAAACCGTCAATAGTGTGCTTTAGGACCATGCGGATGCTTCTGAGCAGTCAGGAAGGCAGTTTTTTCAGTGCAATGTGAGTTTGGCAATGAAACGTTATTGATCTGTCAGTTTCCGTAGTTATTTATCTACTTTTCACACTGACACAGTAATAAACAGCTCTAACATT

SQANTI Annotation Gene Symbol: csf3r
SQANTI Annotation Transcript ID: novel

BLAST Annotation Gene Symbol: 
BLAST Annotation Description: ---NA---

GO Terms: protein binding
GO IDs: GO:0005515

UTRScan Motifs [Position in 3'UTR] Sequence:
No hits

Teiresias Motifs [Position in 3'UTR] Linguistic Complexity(Threshold 0.27):
No hits

Target prediction supported by: PITA, miRanda, RNAhybrid

RNAhybrid output:
mfe: -19.4 kcal/mol

Position in 3'UTR: 354
Target 5' A    CAAC   C  CAAGUGUGC        G 3'
           UCCC    UAG GG         CGAAUUUG 
           AGGG    AUC CC         GCUUAAAC 
miRNA  3'      C      U                     5'

Transcript 78:

Accession Number; GIYK01005090
SeqID in TSA: SS2019.5
3'UTR length: 825

3'UTR Sequence: TCAGTGGTATTGAGATTTTGAAATGTATGCAAGATATGTGAGATGTTTGTCACAGAATGGCAGATACATGTTCAACACCAATGATGTTTTCAAGACAGGGCCAACATGATTGCCCAGTTTGTGAATGTTAGTGCTACAAAAAAGTGCACTGAAAAATAGTAATTAATAAAGTTCATGTGTGTTCATGTTGATGAATATTTTGTCTCTTCTGGTCTGATGTAAATCATAAAATAAATGTCTGATCAATATTGTCATTTATAATGCTAATACAGAGGCACCAATAAATTGTCCAGTACAGTTATTGTATGCTGTTTTCATATACATTCCCTTATGTTTAAGCTTCTAAGGCAGGGATCCCCAACTAGCGGCAAGTGTGCCGAATTTGGGCCATGGTTGGTTTTATTTGGCCCCCCCAAGTTGTCTGAGCAAAAAAAACTTTTTTTTTAATATTTCTTTTTTTTTGTATTATCATTGTTGGACATAAGACTGTAAAAACACCAGAAAATCATCTCCAAGTGATTTTCATTTGGAAATCTTTTCCCAAGTATTCCCATGCACAGGGGCGCAACTTTCACTGGGGACAGGGGGGCCATGTCCCCCCCACATTCTGAAATTCTATTTTTTGGCCCCCCAGTTCTATCTTTGCCAATTGATACAAAAACCGTCAATAGTGTGCTTTAGGACCATGCGGATGCTTCTGAGCAGTCAGGAAGGCAGTTTTTTCAGTGCAATGTGAGTTTGGCAATGAAACGTTATTGATCTGTCAGTTTCCGTAGTTATTTATCTACTTTTCACACTGACACAGTAATAAACAGCTCTAACATT

SQANTI Annotation Gene Symbol: csf3r
SQANTI Annotation Transcript ID: XM_014167089.1

BLAST Annotation Gene Symbol: CSF3R
BLAST Annotation Description: granulocyte colony-stimulating factor receptor-like isoform X2

GO Terms: protein binding,integral component of membrane
GO IDs: GO:0005515,GO:0016021

UTRScan Motifs [Position in 3'UTR] Sequence:
No hits

Teiresias Motifs [Position in 3'UTR] Linguistic Complexity(Threshold 0.27):
No hits

Target prediction supported by: PITA, miRanda, RNAhybrid

RNAhybrid output:
mfe: -19.4 kcal/mol

Position in 3'UTR: 354
Target 5' A    CAAC   C  CAAGUGUGC        G 3'
           UCCC    UAG GG         CGAAUUUG 
           AGGG    AUC CC         GCUUAAAC 
miRNA  3'      C      U                     5'

Transcript 79:

Accession Number; GIYK01054000
SeqID in TSA: SS20293.3
3'UTR length: 1712

3'UTR Sequence: GGGTAATAGACTCACTAGTCTCTGATACTGGGATCTGTCTTCTGTGATTGCCATGGGCTTAGTGATAATAAAATGAAATAAAATCTCAATGTCAATACTGTTTTGTTTATCTGCAGTTGCCACTGGCTATATACCTGGTACCAAATGGTGCCCTATTTGTTTAGATTAACCAAAATAATAAATTGTATTATCATAAAAATGTAAATGGTACCTGGTTTGTTATTACTGTGTAATTACTCAAATACCAAATCAATTCTATACCGTAAAATGAACTGCTTCCATTTCTCTAGATTCCCCAGAGAAGCACCCGGAGTGTCAGTGGAAGATTGGGAAGGACCCGTCCCATGTCCAGTTTAACTGCAGCTGGTTTGGAGGCTACCCCTCTCCCACGTTACTCTGGGGGGAGAAACATCAAGTGCCAGCGAGCCAGGGGAACGAGGTGGCTGGACAGCTGATGGAGTCGGAGGTGACAGACCGTCTAGTGGTAAATCTGAACAGGTCGTTGTTGTTCGACGGGCAGACGCTGAAGTGTGATGGGTATCATCCTATGATTAGTACAGAAGACGAGAAGTTCTGCTCCTTCACGCTCAAGTCTCCCTATCCTGAAGGGGAACCACTGGTCACAGCTCTTGAAGGCACCAACATCACATTAACCTGTAAAGAGTCCAGCTCTCTGCCTCCAGCCCTCACCACCTGGCAGAGGACAGCCCAGCAGGAGGATGTGGTACCCAGCCCCAAGTATGTCCTGTTAGGACAGGGCCCCACCTTCACCCTCACCATAGTCAACATCACCAAGCAGGACGAGGGCCTCTACTTCTGCAGGAGTGAGAACCCACTGATGGTCCGCGAGCTGGAGATCTATTTAACAGTTAAAACCTCATCTCAATCCACTGGAGCAATCATTGGGATATTCCTAGCCATTTTGATTGTAGGATCTGGGATTGTTATCGCTAAAACAGTATATTCCAGCCGTGACCGAATTTGCCTGGGTAAAACCTTTTTTCCCCATGAATTGCATTGTTCCTTTTGTTACAAGAGCTTTTAAGTTAGCTCATCTGCCTTTGTTTATTATTGTGTAATTTCATGAAAGGTGAAAGAAAAAGATCCATCAACCTAACCTTAAAGATAAGATATACTTTGATGATGACTGACTTGGAAAGTTACTGACTTGCAAAAATATATATTTAAATACTAACAACCAATTTTGAAATTGATATTTTTTTATTACAGGTAATGGATTTGAGCGAATGGAGGAGGAGAGGGAGGATGTGTTGAGCCTGGTAGAGTCCGATGAAGAGGTGTTTCCTGAAGCAGTACCCAGACTGCCACCTCTATCTCTGACTAACGGACACAGCACTACACTTGTACAAATACATCGAATCTCATCCAATGACCATGAAGATGAAGAAATTGTTGAACATCCATTACAGCTAGAAAATACAGATATGGAAGAACTTGTCACATTTTAGGTGTTGGAAGATTGATATTAACATTACATAAAAACAAAGATAACATTTCACTACCTATGAAACTGTGAAAAGATGTGTAATTATTGGTGGTTGGCTTTCACAGTAGCCTATGTCGATGTATGGGTGAGCTTTTTATCATCCATTTCACTTTTTTGTTTTCGCTTCAGGCTTATTAATTGATCATTAACAGGGTTATTTAAATGAATTGTTGCCATGTGTCTCAATAAATGACATTTTTCACAT

SQANTI Annotation Gene Symbol: vsig10
SQANTI Annotation Transcript ID: novel

BLAST Annotation Gene Symbol: 
BLAST Annotation Description: ---NA---

GO Terms: 
GO IDs: 

UTRScan Motifs [Position in 3'UTR] Sequence:
IRES [1621,1712] TTTGT TTT CGCTTC AG GCTTA TTAAT TGATC ATTAA CAGGG TTATT TAAAT GAATTG TTGCC ATGTG TCTC AATAA ATGACA TTTTT CACAT 
K-BOX [42,49] CTGTGATT

Teiresias Motifs [Position in 3'UTR] Linguistic Complexity(Threshold 0.27):
No hits

Target prediction supported by: PITA, miRanda, RNAhybrid

RNAhybrid output:
mfe: -18.2 kcal/mol

Position in 3'UTR: 969
Target 5'  G     AC          C 3'
            CCGUG    CGAAUUUG 
            GGCAU    GCUUAAAC 
miRNA  3' AG     CUCC          5'

Transcript 80:

Accession Number; GIYK01054625
SeqID in TSA: SS20527.2
3'UTR length: 1214

3'UTR Sequence: ACAGTCTGTCTGTCCTTCTCATTTGACCTATTAGTTTAACTTTTTACTGCAGTTGGCTAAATCATTGTCACACAGAGTGATTCTTTGTAGTCGTAAATAAATCTACTTTGAAACAAAAGTATACACCTCACACACATGGTTATGGGCTTAAAAAAAAGACACATTTACCTTGTCAGATATAGAGTTTAAATGTTCAATGTTGAGTTTACATACCAATATTATGCTGTATATACATCACAGAAGACTGAAATATAACAAAATTGTTTGGCATAGAAGCACTGGATTTTCCTCAGGTTTTTAATAATAATCTTTATTAATTATGAAATTATGAAATATATGAATAACATTCCACCCATGAGGCCAAAGAGGGTGCTTTTGGTCATTGACCGCAGGAAAGGGCTACTGATGTCCAACTGTCAGTGACTAACCACACATCTGGTTATCACTTGTAGGTTCGGAGAAGAAATGCTTTTTGTCTAATCAAAAATCCTGTCCTGCTCCTCAACGGCATTCCTCCTGTTCTGCTCATCAGAGACATGCCTTGCTCAATGTAGACGAATATGTGAATGTGAAGCGAATTTGTGATGACAGCCATGACAGATATCTTCTTCCATGTCCAGCCAATAAGCAGACATCAGACTGTGAGAGTGTAGAGGACTGCGCAGTGTGTATGAGCCATAAGGCCTGTATCAGCCTGCGGTGTGGTCACCAGTGCCTGTGTCACCAGTGTTTCACCAGAGTGATCCAAGAGTTTGGAACCTGCCCTCTGTGTCGCCAGAACATCAAGAACTAAACGCCCCAGGCACAGACCACCACTTGACAAACTGATATGATGATATGATCAAATGCTGTTGAGGTACAACCACAATAAGGCTGAGAAGAGGAAGAAATGAAAATGCACAATCTACTGAAAAGATAATGGATGTGACCTGCCAGACATGCTGCTATTGGCATAAATTGCACAAAAAGACTTGAATGTGTAAAGCTATATTTTCTTGTACATGTACTTTACTTGACTGTGATCTATTACTATAAGAGTGACTTCCTGTAGTGATAACTATTCTGTTTGATATATAACTGTTTAAGGACCATATATCAATCGCTGCCTTTGACCCATACTGTATTTTTACTGTCTACTTTTTGTATCTGTTATTTAAGACATGTTGTGTGTTGTAGAAAGATATATGTGTTTTATATGTGTAATAAAATCCATG

SQANTI Annotation Gene Symbol: lincr
SQANTI Annotation Transcript ID: novel

BLAST Annotation Gene Symbol: 
BLAST Annotation Description: E3 ubiquitin-protein ligase NEURL3-like

GO Terms: 
GO IDs: 

UTRScan Motifs [Position in 3'UTR] Sequence:
ADH_DRE [870,877] AAGGCTGA
IRES [1119,1214] CTGTAT TTTTAC TGTCTA CT TTTTGTA TCTGTTA TTTAAGA CATGT TGT GTGTT G TAGAAA G ATATAT GT GTTTT ATATGT GTAAT AAAATCCATG 
K-BOX [1017,1024] CTGTGATC

Teiresias Motifs [Position in 3'UTR] Linguistic Complexity(Threshold 0.27):
No hits

Target prediction supported by: PITA, miRanda, RNAhybrid

RNAhybrid output:
mfe: -19.0 kcal/mol

Position in 3'UTR: 567
Target 5'   A      A         U 3'
             UGU GA GCGAAUUUG 
             GCA CU CGCUUAAAC 
miRNA  3' AGG   U  C           5'

Transcript 81:

Accession Number; GIYK01054878
SeqID in TSA: SS20618.1
3'UTR length: 3174

3'UTR Sequence: GGGGCCCGAGAGAGGAAGAGGGGACAGACACACATAACTTTTATCATGTGTTTGCATGACTTCTCCCACCACTGTGGCAACCAAATGAACATTGTAAAGAGGACACAACCCAAGCTTTAAAATGGTTTCTGACATGACACAGATTCCTATGTACTGTAGCTCCTCAATCTTTCCTGAGAAAATGTTTTTTTCTTCATCTTCAAGAGAAAAGAGAATGGCTCTACAGTGACTAAGAGGGGCAAAGTCTTGTTAATATGGTCTGATTTCTATTTACAAGTAAAATGGTTAAAGCAGACATGGTGTTGACCCAATTGATAAATGTTAACCTTAAGAGAAACCCTCCTCCCTCCCCTTGGAATGAGGTTAACATTAGATCTAGCTCTGTCATGGACACAGTACAAGTACACTACATTACCAATAGGTATGTGGACATCTGCTTGTCGAACATCTCATTCCAAATTCATGGGCATTAATATGGAGTTGGTCCTCCCCTTTGCTGCTATAACAGCCTCTACTCTTCTGGGAAGGCTTTCCACTAGATGTTGGAACATTGACGCCGGGGACTTGCTTACATTCAGCTAAAAGAGCATTAGTGAGGTGGGGCACTGATGTTGGGCGATTAGGCATGGCTCGCAGTCGGCGTTCCAATTCATACCAAAGGTTTTTGATGGGGTTGAGGTCATGGCTCTGTGCAGGCCAGTCATGTTCTTCCACACCGATCTCAACAAACCAGTTCTGTATGGACCTCATCGTGGGCATTGTCATGCTGAAACAGGAAAGGGCCTTTTCCAAATTGTTGCCACAAAGTTGGAAGCACAGAATCGTCTAGAATGTAATTGTATGCTGTAGCATTAAGATTTCTCTTCACTGGAACTAAGGGGCCTAACCCGAACCATGAAAAACAGCCCCAGACCATTATTCCTCCTTCACCAAACTTACAGTTGCCACTATCCATTCGGGCAGGTAGCGTACTCCTGACATCCACCAAACCCAGATTTGTCCGTCGGACTGCCAGATGGTGTAGCGTGATTCATCACTCCAGAGAACGCGTTTCTACTAGTCCAGAGTCCAATGGCGGCGAGCTTTACACCACTCCAGCCAAAGCTTGGCATTGCGCATAGTGATCTTAGGCTTGTGTGCAGCTGCTCGGTCATGGGAACCAATTTCATGACGCTTCCAACGAACAGTTATTGTGCTGATGTTGATTCCAGAAGCAGTTTGGAACTTGGTAGTGAGTGATGCAACCAAGGACAGGCGATTTTTACACGCCATGCGCTTCAGCACTCAGTGGTCCTATTCTGTGAGTTTGTGTGTCAGCAACGGGTGTGGCTGAAATAGCCGAATCCACTCATTTGTAGGGGTGTCCACATACTTTTGTGTATATATGGTGTATGTCTTATTCTCCAGGTGGGATGGGTCAGGCCTACCAGATTGTCACAACTCTTTTTGACAGAGAAGATTATTTATGTCTCTGCTCCAATGTTTTTTTTCTTTAATTTAGACATAGAAAACGGTATTTACTGCCGATGACTACCTATGGCAGGGTTCCCCAACTAGCGGCCCATGGTCCGAATTTGGCCCGCTTGTGGTTTTATTTGGCCCCCAATGTTTTCTGAGCAAAAACACTTATTTTTTTTATATTTTTTTATATTGTTGGACATAAGACTGTAAAAACACCAGAAAATCAGCTCCAAGTTATTTTAATTTTGGACATCTCTTCACAAATATCCTCCTGAAATTATTGTTTTAGTCTAATATTATTTCTGTTTGGGATTCTTGCGGTCAATTTGCAGTCTACAAATATTTGTAATTATGTTCCAGCCCCCTGACCATCCAAAAAATACTGCCTGCGGCTGGATCCAGTTGATGATCCCTTCTCTATGGTTGGGAAAGGGATATTGTTGAATTGTGAGTGCATGATAAGAATCTTGAAAATGCTACCACCCCAATCAACCCCTCTTCAATGGAACGCCCCAAGATTTCTGATGGACCCTTCACAACAGTCTTTAATTTGGTTCTTTCCATTAAAAATATAACTTCAGATGGCTTATGTAGGAAAAATCCATGTTAAAATCAGAACTTGTGATGTCTCTGAAGGGGAGGTGAGAGTCATACATCAATGTCTTTGATATCAATGGAGAAAATCTATGTCATGTAGACAGAAGAGTACTTTTTAAATATGTTAAATAATTATTGAAAGCTATCTAAATCAGAATTATCGAAGGATGTGCTCTACCTTTACCTGCCTTGTGTTTGTGTAAATGACAGTACATTCCATGTCTATTTATATATGATAATTGTACATATGCATTGAGAACTTTATAAATCACTGGGTGTAAATAATTTTGTTTGACTTCTTGCAGTATTTTACACCATGTTTTACCTGTCTATGTAGCCAGTCTTGGCTTGATGCTCTGTCTCACTGTTCATTGGCATCCTGTCAGAACTAAGTGACCATTTGTGTGTGCTTACAATGTGAGGGCATTAACAATGTACTGGAGGAAAGACCCTTTAATACAAGTATGCATGCCTTATAGCAGAATGCATTGGATCTCTGCAGAGAGGGAAAACCTGTCTCCTTACATTCTGAATAGAATGTGAACCATATTAATGGCTAAGGTGTGAGGCAGCAACACACCAGTCTGCACTCTGAATTCTACTCCCATATCATGTGAGAAATATCCATGTGTCTGGTTATGTTACAGTACTGTAGCATTTGATGTCACATTCATTGGGTTTGTGCGGTCAGTCAACTCTGGGGCTGGGAGGTCGAAGAGGAAGGAGACAATGATCTATTGTGTGAACAAGGTCCTCCCCTTCTTTAAACTTTTGTCATAAAATGGACACGGTCTACATTCAATGTCAAAACACCACACTGCGTTAAGTGACCTGTTATTGAATAGTATCTGGTACCACAAATTTAGTATATTTCCATAGAACTACAATAATATCACAGCACAGGTGGCTATGACTCTACTGCAAGGTCACCATAAAAAAACCTTATGCACTTTTTTTTCTTCACTTCTGTTTGATTCTGCTGTGTTCAACTCTGTTTTTTAACAAACAATCTAATAAATCACAACAGATGCTATTAATTCTCATTTTAACAAGTGCTACCACTACAAGTTATTTTGTTTTGTCTTCATTTCTTGTTAATAAATAAATCTTAAGCAT

SQANTI Annotation Gene Symbol: LOC106585445
SQANTI Annotation Transcript ID: XM_014171651.1

BLAST Annotation Gene Symbol: 
BLAST Annotation Description: golgin subfamily A member 1-like isoform X1

GO Terms: 
GO IDs: 

UTRScan Motifs [Position in 3'UTR] Sequence:
BRD-BOX [1081,1087] AGCTTTA
BRD-BOX [113,119] AGCTTTA
IRES [3071,3174] AATAAA TCACAA CAGATG CT ATTAA TTCTCATT TTAAC AAGTG CTAC CACTA CAAGT TATTTT GT TTTGTC TTCA TTTCTT GTTAATA AATAAA TCTTAAGCAT 

Teiresias Motifs [Position in 3'UTR] Linguistic Complexity(Threshold 0.27):
AAAATGTTTT [179,189] 0.3125
AAATGTTTT [180,189] 0.40178571428571425

Target prediction supported by: PITA, miRanda, RNAhybrid

RNAhybrid output:
mfe: -20.5 kcal/mol

Position in 3'UTR: 1559
Target 5' G   A   UC         G 3'
           CCC UGG   CGAAUUUG 
           GGG AUC   GCUUAAAC 
miRNA  3' A   C   UCC          5'

Transcript 82:

Accession Number; GIYK01054879
SeqID in TSA: SS20618.3
3'UTR length: 3172

3'UTR Sequence: GGGGCCCGAGAGAGGAAGAGGGGACAGACACACATAACTTTTATCATGTGTTTGCATGACTTCTCCCACCACTGTGGCAACCAAATGAACATTGTAAAGAGGACACAACCCAAGCTTTAAAATGGTTTCTGACATGACACAGATTCCTATGTACTGTAGCTCCTCAATCTTTCCTGAGAAAATGTTTTTTTCTTCATCTTCAAGAGAAAAGAGAATGGCTCTACAGTGACTAAGAGGGGCAAAGTCTTGTTAATATGGTCTGATTTCTATTTACAAGTAAAATGGTTAAAGCAGACATGGTGTTGACCCAATTGATAAATGTTAACCTTAAGAGAAACCCTCCTCCCTCCCCTTGGAATGAGGTTAACATTAGATCTAGCTCTGTCATGGACACAGTACAAGTACACTACATTACCAATAGGTATGTGGACATCTGCTTGTCGAACATCTCATTCCAAATTCATGGGCATTAATATGGAGTTGGTCCTCCCCTTTGCTGCTATAACAGCCTCTACTCTTCTGGGAAGGCTTTCCACTAGATGTTGGAACATTGACGCCGGGGACTTGCTTACATTCAGCTAAAAGAGCATTAGTGAGGTGGGGCACTGATGTTGGGCGATTAGGCATGGCTCGCAGTCGGCGTTCCAATTCATACCAAAGGTTTTTGATGGGGTTGAGGTCATGGCTCTGTGCAGGCCAGTCATGTTCTTCCACACCGATCTCAACAAACCAGTTCTGTATGGACCTCATCGTGGGCATTGTCATGCTGAAACAGGAAAGGGCCTTTTCCAAATTGTTGCCACAAAGTTGGAAGCACAGAATCGTCTAGAATGTAATTGTATGCTGTAGCATTAAGATTTCTCTTCACTGGAACTAAGGGGCCTAACCCGAACCATGAAAAACAGCCCCAGACCATTATTCCTCCTTCACCAAACTTACAGTTGCCACTATCCATTCGGGCAGGTAGCGTACTCCTGACATCCACCAAACCCAGATTTGTCCGTCGGACTGCCAGATGGTGTAGCGTGATTCATCACTCCAGAGAACGCGTTTCTACTAGTCCAGAGTCCAATGGCGGCGAGCTTTACACCACTCCAGCCAAAGCTTGGCATTGCGCATAGTGATCTTAGGCTTGTGTGCAGCTGCTCGGTCATGGGAACCAATTTCATGACGCTTCCAACGAACAGTTATTGTGCTGATGTTGATTCCAGAAGCAGTTTGGAACTTGGTAGTGAGTGATGCAACCAAGGACAGGCGATTTTTACACGCCATGCGCTTCAGCACTCAGTGGTCCTATTCTGTGAGTTTGTGTGTCAGCAACGGGTGTGGCTGAAATAGCCGAATCCACTCATTTGTAGGGGTGTCCACATACTTTTGTGTATATATGGTGTATGTCTTATTCTCCAGGTGGGATGGGTCAGGCCTACCAGATTGTCACAACTCTTTTTGACAGAGAAGATTATTTATGTCTCTGCTCCAATGTTTTTTTTCTTTAATTTAGACATAGAAAACGGTATTTACTGCCGATGACTACCTATGGCAGGGTTCCCCAACTAGCGGCCCATGGTCCGAATTTGGCCCGCTTGTGGTTTTATTTGGCCCCCAATGTTTTCTGAGCAAAAACACTTATTTTTTTTATATTTTTTTATATTGTTGGACATAAGACTGTAAAAACACCAGAAAATCAGCTCCAAGTTATTTTAATTTTGGACATCTCTTCACAAATATCCTCCTGAAATTATTGTTTTAGTCTAATATTATTTCTGTTTGGGATTCTTGCGGTCAATTTGCAGTCTACAAATATTTGTAATTATGTTCCAGCCCCCTGACCATCCAAAAAATACTGCCTGCGGCTGGATCCAGTTGATGATCCCTTCTCTATGGTTGGGAAAGGGATATTGTTGAATTGTGAGTGCATGATAAGAATCTTGAAAATGCTACCACCCCAATCAACCCCTCTTCAATGGAACGCCCCAAGATTTCTGATGGACCCTTCACAACAGTCTTTAATTTGGTTCTTTCCATTAAAAATATAACTTCAGATGGCTTATGTAGGAAAAATCCATGTTAAAATCAGAACTTGTGATGTCTCTGAAGGGGAGGTGAGAGTCATACATCAATGTCTTTGATATCAATGGAGAAAATCTATGTCATGTAGACAGAAGAGTACTTTTTAAATATGTTAAATAATTATTGAAAGCTATCTAAATCAGAATTATCGAAGGATGTGCTCTACCTTTACCTGCCTTGTGTTTGTGTAAATGACAGTACATTCCATGTCTATTTATATATGATAATTGTACATATGCATTGAGAACTTTATAAATCACTGGGTGTAAATAATTTTGTTTGACTTCTTGCAGTATTTTACACCATGTTTTACCTGTCTATGTAGCCAGTCTTGGCTTGATGCTCTGTCTCACTGTTCATTGGCATCCTGTCAGAACTAAGTGACCATTTGTGTGTGCTTACAATGTGAGGGCATTAACAATGTACTGGAGGAAAGACCCTTTAATACAAGTATGCATGCCTTATAGCAGAATGCATTGGATCTCTGCAGAGAGGGAAAACCTGTCTCCTTACATTCTGAATAGAATGTGAACCATATTAATGGCTAAGGTGTGAGGCAGCAACACACCAGTCTGCACTCTGAATTCTACTCCCATATCATGTGAGAAATATCCATGTGTCTGGTTATGTTACAGTACTGTAGCATTTGATGTCACATTCATTGGGTTTGTGCGGTCAGTCAACTCTGGGGCTGGGAGGTCGAAGAGGAAGGAGACAATGATCTATTGTGTGAACAAGGTCCTCCCCTTCTTTAAACTTTTGTCATAAAATGGACACGGTCTACATTCAATGTCAAAACACCACACTGCGTTAAGTGACCTGTTATTGAATAGTATCTGGTACCACAAATTTAGTATATTTCCATAGAACTACAATAATATCACAGCACAGGTGGCTATGACTCTACTGCAAGGTCACCATAAAAAAACCTTATGCACTTTTTTTTCTTCACTTCTGTTTGATTCTGCTGTGTTCAACTCTGTTTTTTAACAAACAATCTAATAAATCACAACAGATGCTATTAATTCTCATTTTAACAAGTGCTACCACTACAAGTTATTTTGTTTTGTCTTCATTTCTTGTTAATAAATAAATCTTAAGC

SQANTI Annotation Gene Symbol: LOC106585445
SQANTI Annotation Transcript ID: novel

BLAST Annotation Gene Symbol: 
BLAST Annotation Description: golgin subfamily A member 1-like isoform X1

GO Terms: 
GO IDs: 

UTRScan Motifs [Position in 3'UTR] Sequence:
BRD-BOX [1081,1087] AGCTTTA
BRD-BOX [113,119] AGCTTTA
IRES [3071,3174] AATAAA TCACAA CAGATG CT ATTAA TTCTCATT TTAAC AAGTG CTAC CACTA CAAGT TATTTT GT TTTGTC TTCA TTTCTT GTTAATA AATAAA TCTTAAGCAT 

Teiresias Motifs [Position in 3'UTR] Linguistic Complexity(Threshold 0.27):
AAAATGTTTT [179,189] 0.3125
AAATGTTTT [180,189] 0.40178571428571425

Target prediction supported by: PITA, miRanda, RNAhybrid

RNAhybrid output:
mfe: -20.5 kcal/mol

Position in 3'UTR: 1559
Target 5' G   A   UC         G 3'
           CCC UGG   CGAAUUUG 
           GGG AUC   GCUUAAAC 
miRNA  3' A   C   UCC          5'

Transcript 83:

Accession Number; GIYK01055354
SeqID in TSA: SS20792.2
3'UTR length: 3194

3'UTR Sequence: TGGTTGTCCCGACCACTCACCCCTGACCCCTTTGAACCTTGACCTTTGAACCCCTAATGCCCAGCCTCCTCTGCCGAAAAGGACCTTGTACATTTTCTTATCGTGTCCCGAATCACAAACCATCCAAGGAACTCCGACGCAGACAACCCATTCCCCAAAGGAGTGAAGTATTCTCCCCGTACTGATCCTTTTTTTAACCTCCATTTTGCACACAGACTGTATTTCTGTTTGTTTTGCTTGTTGGTTTTTTTTCGTCCATTTGAACGGCTTGATACCAAATCATGTTTTGTGTTGTTTTCTGGTCATATGCTACTGCTGCTGCCCGCCTCCTTGGAAACTCCCAAGTGTGTGTCAGAAATAGCACCCTGTTCCCTATATAGTGCACTACTTTTGACCAGGACCCAATGCGATATAGGAAATAGGTTTCCATTTGGGAGGAAGCCCCAAATTCAGGTTATCCTGGTCTGATGTCAGACCACCTGATGTGTTTTTGCCTGGGCCCGGTCTGGGTGGGCCCGGTCTGGGTGGGCCCGGTCTGGGTGGCCTGGCTGAGAGTAAGAAAAGCTTTTTGCCATAATCTAATAAAAGTACGAGTACAGCTGCCATCTGGGTTTCTCTCTGGTTGAGAAATCCACTCCTCTAGACAAGTTATGACACCCAGAGTTCTACTGAATTGCATTTGCTGATCATGTTAAAGTTACCGTCGTTTCATCATACCCCCAAACAGGACTTTTTCTTCCTTCTCCAAAATGACGGTGGTGTTGGACTTTTCACTACTGCTCTATTTGGAGTTAAGTTTAGTAAGAAGAGTATTTTTTTTTTTTTTTATCGAAATGTGAAATGTTGTCATCTCCAGCATGTGTCGATGGAAGCCTATAAGGGTCAATCAGTGAACAGGATCCCAGCATTACTATTGTATCTCAAACACAGCTTCAGTATTAACATAATTTGCTCTCAGCTTCTCATTCTGCTATGTAAGTTGACACTATGCATTGATTTTCCCTCGCCTGTTTGAGTGGTGTGTGTGTGCGCTCCTGACCCAAAGAAAATTATCAGATTTTTTTTTCTTTTTTTTTCCGGTTGCACCTTTTCAAAAGACCACAAAATTACAGCAACAAAATGTCCCAGAAATTATCCTTGAAATTATTTTAAAAAAACTTCACCAGAAATGTCACTTACAAGAGTAGGTTTTAAACAGAAAGTCATCATCATATTTAGTCTTTAGCTTTTAAACTGCAGTGTTTTTTTTTTAATACCTTTTAAAATCTTAATTAGCCCAACTTCCCTGAGGCAAATAGCCCCAAGAGTCCTCCATCAATCAATTTAAAGATTGATTGGTTGATTGATTGATAGAAGAATCTTCCCGAAACCAATCAGATTTGCTTGCCATGTGTTGCCATATCTATTTATTAACATGAGAAAGGGTTTGGTTTGTTTCCAAGCCAGATGCCATTATAATAACATCAGTGATCTTATACCCCATTGCAGAGCTGAATATATTTCTAAAGGCTTGAGACAACTGCAGGGGGTTTTTAAGGTCTATGCTATAGCTAGATAGCACTAGCTTCTAAACCATTGTAAATGTGTTTTGTGTAAGTTATGTCAGAAAAATACTTTACGGTTCCATCCAAAATGGCTCTCTTATTACCTAATATAGGGCATTACTTTTAACCAGGGCCCATTGTGTAGTGCATTATGTAGGGAATAGGTTGCTCTTTAGGACACAGCCTAACTCAATGTGATAGCCCCTTGCTGAGGTAGGATCCAGGGCTACCTCTTCCGTTCATCAGTGTTAGCCCCTTATTGAGGTAGGATCCAGGGCTACCTCTTCCGTTCATCAGTGATAGCCCCTTGCTGAGGTAGGATCCAGGGCTACCTCTTCCGTTCATCAGTGTTAGCCCCTTATTGAGGTAGGATCCAGGGCTACCTCTTCCGTTCATCAGTGTTAGCCCCTTACTGAGGTGGGATCCAGGGCTACCTCTTCCGTTCATCAGTTAGCCCCTTATTGAGGTAGGATCCAGGGCTACCTCTTCCGTTCATCAGTGTTAGCCCCTTATTGAGGTAGGATCCAGGGCTACCTCTTCCGTTCATCAGTGTTAGCCCCTTATTGAGGTAGGATCCAGGGCTACCTCTTCCGTTCATCAGTGTTAGCCCCTTATTGAGGTAGGATCCAGGGCTACCTCTTCCGTTCATCAGTGTTAGCCCCTTATTGAGGTAGGATCCAGGGCTACCTCTTCCGTTCATCAGTGTTAGCCCCTTATTGAGGTAGGATCCATGGCTACCTCTTCCGTTCATCAGTGTTAGCCCCTTATTGAGGTAGGATCCATGGCTACCTCTTCCGTTCATCAGTTAGCCCCTTACTGAGGTAGGATCCAGGGCTACCTCTTCCGTTCATCAGTGTTAGCCCCTTATTGAGGTAGGATCCAGGGCTACCTCTTCCGTTCATCAGTGTTAGCCCCTTATTGAGGTAGGATCCAGGGCTACCTCTTCCGTTCATCAGTGTTAGCCCCTTATTGAGGTAGAATCGATGGCTACCTCTTCCGTTCATCCGTGTTAGCCCCTTATTGAGGTAGGATCCAGGGCTACCTCTTCCGTTCATCAGTGTTAGCCCCTTATTGAGGTAGGATCCAGGCCTACCTCTTCCGTTCATCAGTTAGCCCCTTATTGAGGTAGGATCCATGCCTACCTCTTCCGTTCATCACCTAGACTAGAGTTCCTTTTTGAGTGAAACCAAATAAAAACCTGTTGCTTTGTGAAAACTTTCAAAGCCCTAGGTCCGTTACAATGACTTGGATCATGTCCAGTGGAGTCCGAATTTATTGACACCCTTGATAAAGATGAGAAATAATAAATGTATAAAATCAATCATTCAAATACTGAGCTATATTGTATGCTCAACAAAATGGGAAATTATATTATTTTATACTGATACAATTGCTGAGAGAAAGAGATTTTGTCTAACAAGTCATGCTTTTTTTGCTCTCAAAAAGGTAAGGGTCAAAATTATTGACACCCCTGAAGACTCTTAGCAATAAAGTAGTCAAAGGTTTAGTATTTGGTCCCATATTCCTAGCATGCAATGATTACATCAAGCTTGTAACTCTAGTAACTTGTTGGATGCATTTGCAATTCATTTTGTTGTATTTCAGATCATTTTGTGCCCAATAGAAATGAATGGTAAATAATGTATTGTG

SQANTI Annotation Gene Symbol: LOC106585873
SQANTI Annotation Transcript ID: XM_014172592.1

BLAST Annotation Gene Symbol: 
BLAST Annotation Description: CCR4-NOT transcription complex subunit 6-like isoform X1

GO Terms: protein binding
GO IDs: GO:0005515

UTRScan Motifs [Position in 3'UTR] Sequence:
IRES [3110,3194] CTTGTT GGATGC ATTTG C AATTC ATTTTGTT GTATT TCAGA TCA TTTTG TGC CCAAT AGA AATGAA TG GTAAA TAA TGTAT TGTG 
K-BOX [1737,1744] ATGTGATA
SXL_BS [813,827] TTTTTTTTTTTTTTT

Teiresias Motifs [Position in 3'UTR] Linguistic Complexity(Threshold 0.27):
AGGGAATAG [1700,1709] 0.5625
AGTGCACTA [379,388] 1.0
AGTGCACTAC [379,389] 0.8888888888888887
ATAGTGCAC [377,386] 1.0
CATTTGGGA [428,437] 0.75
CCATTTGGG [427,436] 0.75
GGGAATAGG [1701,1710] 0.5625
GTGCACTAC [380,389] 0.875
GTGCACTACT [380,390] 0.6805555555555557
TAGTGCACT [378,387] 1.0
TAGTGCACTA [378,388] 0.8888888888888887
TAGTGCACTAC [378,389] 0.8000000000000002
TGCACTACT [381,390] 0.6428571428571429

Target prediction supported by: PITA, miRanda, RNAhybrid

RNAhybrid output:
mfe: -22.0 kcal/mol

Position in 3'UTR: 2797
Target 5' G   A      UC       A 3'
           UCC GUGGAG  CGAAUUU 
           AGG CAUCUC  GCUUAAA 
miRNA  3'     G      C        C 5'

Transcript 84:

Accession Number; GIYK01055553
SeqID in TSA: SS20895.1
3'UTR length: 3789

3'UTR Sequence: CCAGGATATTCCACTCAGTAACAACCACCACTGTTTTCCAGGGAGTCGAACAAAAGCATGCGCAGGAAATAGGAAACAAATAGCGCCGCAGATCAAGAGTGTGGTATAATTACATTTGTTATGGCATACATGTACAGGATTTTAGTACCAGGATCAGCTATGATTTTTAGGATTGTTTCAACCCATGCTCAGTTTGTGAAAAATGTTGAATGACTCATGAAGCCGTGTTACTGGACTATTTAACTCCAGCAGGTCATGACTTAGTCTGTTTGTTCTTCCACAGGCGTAGTAAAAATCACTTTGATGACACTCAGACTACATGAAATCTCTGACCTCTAAATTAAGCAAGGATTTGCCTAGCCTGCTGTAACAGTGGCGAGATCAAAGCACTGTGTTTGCCAATGGCCTGGATGGCATCGTATTCCCTATATAGTGCACTACTTTTGACCAGAGACCTATTAGGCCCTAGTCAAAAGTATTGCACTAAATATGCATTAGGGTTCCATTTGAGACGCAACCCTGGTCTTAGATCCAGTACAAGGGTCTGCTGTTAGCTTTATGACCTGGTGAGAAGAGAAGGGGCTGTTAGACTGGGTAATGCTGTTGTGTTGACAGACAGACTGGGGCATGGCTGACTCTGCTTTATTCTCCAGCGTTGATAGATGTTGAGTCGTAACTGATCCTGTGTGTGTGTGCGCGCGCGCTCCCCCCCCCCCCCCCCAGGGTAAGCTGACCAGCCAGGGTAAACTGCTGCAGCAGGAGACGTTCTTTGTAACGGAACAGGACACGGGCGTTTTGTCGCGCAGCAAGGAGCGCAGGGTCTTCCTCTTTGAGCAGATCGTCATCTTCAGCGAGCTCCTCCGCAAGGGCTCGTCCACCCCGGGCTACCAGTTCAAGAAGAGCATCAAGGTGAGCTACCTGGGCTTGGAGGAGCATGTGGACAACGACCCGTGTAAGTTTGTGCTGTCGTGTCGAGGCTCGGCCGAGCGCTTCACCCTGCAGGCGGCCAACCTGGACATCAAGCAGGTGTGGGTCCAACATGTCAGCCAGGTCCTGGATGCCCAGAGCAACTTCCTGTCTGCCCTGCAGTCTCCCATTGAGTACCACAAGGAGAAGGGTTGTTCCCAATCCCTCACCAGAAACCCGTCGGGCAGTCGGCCTCCCAGTTCCAACAGCAGGCCCCTCTCCTCCTCCTCTGTGGGGGCAGAGAAGCCCCCCCTGGCAGGACCGGGAAGGACCCCAACTCCTCTCAAACTATCTACCTCCAACGGCAGCTCCTGCTTTGACCCCATGAAACACAGCGAACGCTATGACTCCACTAAGCATGACGGCATTGGATGTAACGGCATGTCCTCCACCATGATGGTGACCCAGGACTACAGTGCACTGAAGGAGAATGAGATCTGTGTGATCCAAGGCGAGATGGTGCAGATCATGGCCACCAACCAGCAGAACATGTACCTAGTGTACCGGCCCGCCAACAGCCAGTCCCCTGCGGCCGAGGGCTGGGTCCCAGGCCACATCCTGGGCCCCCTCACTAAAACGCTCAAAGACAGTACTGCTGACGCAAGCATCAAGTAAGTGTCCCTCAGCCTCGCCCCCACCCCCACAGAGCTGCTCTTATTGGATGAGGTGAAAGTTGAATCTGCTCCAATCCCCCATTATGGGAACTAACTCGGAAATGTTGGACGACAACTGGGGTCATTTTTTTTCTCCTTATTTTTTGTTAATATATGTAAAGGCTTAATGAGTAATTCTCTGAAAAGAGTAAAAGGACTTTAGAGAATCATGGCTTCATGTAGAGGAGACGCACCGAGAAAATCTTACATCCATGTGGAACTGACTGGTCTGGACTTTTATTTCTGTTTCTAACACCGTTTTTTTTTCTTTACATGTTTTGAAAAAAAGAAAGGCCTTTTGATGGACTGGGGCCTATTTCTCCAAGTGGAGAAAGTTTGTTATTGTCTATGGCAATTTGTACAGATTGTGGTTTTTGTTTTGTTATTTTTGTGTTAATTTTTTTTCTTCATATTTTATTTGTTTAATATTATCAGATATGTTGGCAGTTTACTGTAAAAAGTTCATTTGGTTTGTTTACTGATGCGCTCTCTCCAGTACATTCCTGTATAAAGTATTTTGCACTATTTAAGAGAATCCATATTAATGAAGTCAGGTTGTGCAATATAATTATAGTCACAATGTTCATCATTGTACTTGTAGTCTAACTAATAATTTTAAATGTATTTTAAATATGTAAAATACAATTTTGACATGAGTTTGCAAGGCAACATAAGTTGAACTTGTTTTGCGTTAGAAGATCAGTTACATTGTTAATATTGGTAAAATACTATGACACTGCACTAGTGCTGCGCGGGTCAGCTGTTTGTTTACCCGCACCCGCCCGCAATTGCTAATAACCCATCCGCAACTGCCCAACTATATGTGATTAAGTGAAAATCTGAGGCCCGCAACTGACCATAGCCCGCTAATATAGAACTAGTACAGGCCCAGTGTACTACTTTTGTGAAAAATAGAAATTTGCAATTTATTTTTTATTATTAATATTGTTTTTTTTATTGAGATTTTTCAGCACCCCTACTTCCTGCGGCTATGCTGATTAAGATATGTTTCTGCTTATAATTTCTGAAATTTTTGTAGGCTATTTGTTAGTCAACTTGTCTATAATTAAATACATGCAGCTTCTCTTCTGTCATTTTATGTTGCCCTAGAAGACTAAGTAAACCCTTTCTCACCAGAATGTAATAAATCGCTAAAATGAATGCTTCAATCTTGTTGACGTCGGTAAACTTTTCTGTCGTCTGCTTATTTCACGGAGCAAAGACATTAGGGACCGGGGAGAAAACGCAATAGCAAAAACAAAATTGAAAGATTTTCTGTGCAAAATTTCCAAATGACATCAGTATGAACGGTTGTAAGGAAATAGAAAGCTATGAAAACGACCCAACATGTTTCTGATAAGATTTCAGTTTGGTTTGGATGCATATTTCATGTGTTTGAAATACTAAAGATAGCATCTCTACAGACTGTATCTCACTGCACATTCACATTCTCTCAAAATTCTGAAAGAAATAAGTCATATTTCTCTACTCCTGTTCCTGAATCAAAATTTTGCCTACATTTGGTATATCATTTTACTGCAAGAAATTCTTAATTCTGCAGGAGTTAATATTATGCGAGAGGTTATAGACCTACAGTCAGTGTCCAGTGTCCTTGACGTGCCAGAGGCCTATTTGAACTCCCCGTCTTGTGACTGTCGAATTTGTATAGCGCCTCACAATCGTCACACATAAGTCGGAACTGCTATCATCCACTTTTACCACGTCGCCAAATCTCTCCCAAACATTACCTTTCTGGCCCTCCCTTCTCTTTATTTTCAACTCTCCATTTAGCAGCTTTTCTCTTATTGAATTAAACTCCGACATTGTCCTTTTTGCATCTGTGGATCGATGTGAATTTTTGTTCTGCCCGTCCCCAAAAAGCCCTAACCACGGGGACTGTGGGTTATGAGTCAACTGCGCATCACTACTCTGCAATCAAACTGCATGTTTCTCCACTGACCATTGCTCTTACAGCGTTAGACCTAGATTCCATTCTTATCTCACATTGAGCATAAAAGGATAGTGAAATCAGTTCAACCTGTTCTTTTATCATGTTGATTTCAATTTGTAAAAATAAAATAAAAAGTTTCATTGTGGCTTTACCATCCATTTCCTCCCAATGACGGACCATTTCTAAATCGTGGGCTTTATTAAAGTGATCATCATTCTC

SQANTI Annotation Gene Symbol: LOC106586158
SQANTI Annotation Transcript ID: novel

BLAST Annotation Gene Symbol: 
BLAST Annotation Description: ---NA---

GO Terms: Rho guanyl-nucleotide exchange factor activity,regulation of Rho protein signal transduction
GO IDs: GO:0005089,GO:0035023

UTRScan Motifs [Position in 3'UTR] Sequence:
BRD-BOX [553,559] AGCTTTA
GY-BOX [820,826] GTCTTCC
IRES [3712,3789] TGTGG CT TTACCA TC CATTT CCTCC CAATG ACGGA CCA TTTCT AAA TCGTGG G CTTTA TTAA AGTGA TCA TCATT CTC 

Teiresias Motifs [Position in 3'UTR] Linguistic Complexity(Threshold 0.27):
AAATGTATTT [2237,2247] 0.5
AATGTATTTT [2238,2248] 0.4375
AGTGCACTA [432,441] 1.0
AGTGCACTAC [432,442] 0.8888888888888887
ATAGTGCAC [430,439] 1.0
GTGCACTAC [433,442] 0.875
GTGCACTACT [433,443] 0.6805555555555557
TAGTGCACT [431,440] 1.0
TAGTGCACTA [431,441] 0.8888888888888887
TAGTGCACTAC [431,442] 0.8000000000000002
TGCACTACT [434,443] 0.6428571428571429
TTTTAAATGT [2233,2243] 0.4375

Target prediction supported by: PITA, miRanda, RNAhybrid

RNAhybrid output:
mfe: -20.0 kcal/mol

Position in 3'UTR: 3256
Target 5' C     CUUGU  CU U        U 3'
           CCCGU     GA  G CGAAUUUG 
           GGGCA     CU  C GCUUAAAC 
miRNA  3' A     U      C             5'

Transcript 85:

Accession Number; GIYK01055554
SeqID in TSA: SS20895.2
3'UTR length: 2208

3'UTR Sequence: GTGTCCCTCAGCCTCGCCCCCACCCCCACAGAGCTGCTCTTATTGGATGAGGTGAAAGTTGAATCTGCTCCAATCCCCCATTATGGGAACTAACTCGGAAATGTTGGACGACAACTGGGGTCATTTTTTTTCTCCTTATTTTTTGTTAATATATGTAAAGGCTTAATGAGTAATTCTCTGAAAAGAGTAAAAGGACTTTAGAGAATCATGGCTTCATGTAGAGGAGACGCACCGAGAAAATCTTACATCCATGTGGAACTGACTGGTCTGGACTTTTATTTCTGTTTCTAACACCGTTTTTTTTTCTTTACATGTTTTGAAAAAAAGAAAGGCCTTTTGATGGACTGGGGCCTATTTCTCCAAGTGGAGAAAGTTTGTTATTGTCTATGGCAATTTGTACAGATTGTGGTTTTTGTTTTGTTATTTTTGTGTTAATTTTTTTTCTTCATATTTTATTTGTTTAATATTATCAGATATGTTGGCAGTTTACTGTAAAAAGTTCATTTGGTTTGTTTACTGATGCGCTCTCTCCAGTACATTCCTGTATAAAGTATTTTGCACTATTTAAGAGAATCCATATTAATGAAGTCAGGTTGTGCAATATAATTATAGTCACAATGTTCATCATTGTACTTGTAGTCTAACTAATAATTTTAAATGTATTTTAAATATGTAAAATACAATTTTGACATGAGTTTGCAAGGCAACATAAGTTGAACTTGTTTTGCGTTAGAAGATCAGTTACATTGTTAATATTGGTAAAATACTATGACACTGCACTAGTGCTGCGCGGGTCAGCTGTTTGTTTACCCGCACCCGCCCGCAATTGCTAATAACCCATCCGCAACTGCCCAACTATATGTGATTAAGTGAAAATCTGAGGCCCGCAACTGACCATAGCCCGCTAATATAGAACTAGTACAGGCCCAGTGTACTACTTTTGTGAAAAATAGAAATTTGCAATTTATTTTTTATTATTAATATTGTTTTTTTTATTGAGATTTTTCAGCACCCCTACTTCCTGCGGCTATGCTGATTAAGATATGTTTCTGCTTATAATTTCTGAAATTTTTGTAGGCTATTTGTTAGTCAACTTGTCTATAATTAAATACATGCAGCTTCTCTTCTGTCATTTTATGTTGCCCTAGAAGACTAAGTAAACCCTTTCTCACCAGAATGTAATAAATCGCTAAAATGAATGCTTCAATCTTGTTGACGTCGGTAAACTTTTCTGTCGTCTGCTTATTTCACGGAGCAAAGACATTAGGGACCGGGGAGAAAACGCAATAGCAAAAACAAAATTGAAAGATTTTCTGTGCAAAATTTCCAAATGACATCAGTATGAACGGTTGTAAGGAAATAGAAAGCTATGAAAACGACCCAACATGTTTCTGATAAGATTTCAGTTTGGTTTGGATGCATATTTCATGTGTTTGAAATACTAAAGATAGCATCTCTACAGACTGTATCTCACTGCACATTCACATTCTCTCAAAATTCTGAAAGAAATAAGTCATATTTCTCTACTCCTGTTCCTGAATCAAAATTTTGCCTACATTTGGTATATCATTTTACTGCAAGAAATTCTTAATTCTGCAGGAGTTAATATTATGCGAGAGGTTATAGACCTACAGTCAGTGTCCAGTGTCCTTGACGTGCCAGAGGCCTATTTGAACTCCCCGTCTTGTGACTGTCGAATTTGTATAGCGCCTCACAATCGTCACACATAAGTCGGAACTGCTATCATCCACTTTTACCACGTCGCCAAATCTCTCCCAAACATTACCTTTCTGGCCCTCCCTTCTCTTTATTTTCAACTCTCCATTTAGCAGCTTTTCTCTTATTGAATTAAACTCCGACATTGTCCTTTTTGCATCTGTGGATCGATGTGAATTTTTGTTCTGCCCGTCCCCAAAAAGCCCTAACCACGGGGACTGTGGGTTATGAGTCAACTGCGCATCACTACTCTGCAATCAAACTGCATGTTTCTCCACTGACCATTGCTCTTACAGCGTTAGACCTAGATTCCATTCTTATCTCACATTGAGCATAAAAGGATAGTGAAATCAGTTCAACCTGTTCTTTTATCATGTTGATTTCAATTTGTAAAAATAAAATAAAAAGTTTCATTGTGGCTTTACCATCCATTTCCTCCCAATGACGGACCATTTCTAAATCGTGGGCTTTATTAAAGTGATCATTCTTCTC

SQANTI Annotation Gene Symbol: LOC106586158
SQANTI Annotation Transcript ID: novel

BLAST Annotation Gene Symbol: 
BLAST Annotation Description: kalirin isoform X3

GO Terms: Rho guanyl-nucleotide exchange factor activity,regulation of Rho protein signal transduction
GO IDs: GO:0005089,GO:0035023

UTRScan Motifs [Position in 3'UTR] Sequence:
IRES [2131,2208] TGTGG CT TTACCA TC CATTT CCTCC CAATG ACGGA CCA TTTCT AAA TCGTGG G CTTTA TT AAAGT GATC ATTCT TCTC 

Teiresias Motifs [Position in 3'UTR] Linguistic Complexity(Threshold 0.27):
AAATGTATTT [656,666] 0.5
AATGTATTTT [657,667] 0.4375
TTTTAAATGT [652,662] 0.4375

Target prediction supported by: PITA, miRanda, RNAhybrid

RNAhybrid output:
mfe: -20.0 kcal/mol

Position in 3'UTR: 1677
Target 5' C     CUUGU  CU U        U 3'
           CCCGU     GA  G CGAAUUUG 
           GGGCA     CU  C GCUUAAAC 
miRNA  3' A     U      C             5'

Transcript 86:

Accession Number; GIYK01055555
SeqID in TSA: SS20895.4
3'UTR length: 2208

3'UTR Sequence: GTGTCCCTCAGCCTCGCCCCCACCCCCACAGAGCTGCTCTTATTGGATGAGGTGAAAGTTGAATCTGCTCCAATCCCCCATTATGGGAACTAACTCGGAAATGTTGGACGACAACTGGGGTCATTTTTTTTCTCCTTATTTTTTGTTAATATATGTAAAGGCTTAATGAGTAATTCTCTGAAAAGAGTAAAAGGACTTTAGAGAATCATGGCTTCATGTAGAGGAGACGCACCGAGAAAATCTTACATCCATGTGGAACTGACTGGTCTGGACTTTTATTTCTGTTTCTAACACCGTTTTTTTTTCTTTACATGTTTTGAAAAAAAGAAAGGCCTTTTGATGGACTGGGGCCTATTTCTCCAAGTGGAGAAAGTTTGTTATTGTCTATGGCAATTTGTACAGATTGTGGTTTTTGTTTTGTTATTTTTGTGTTAATTTTTTTTCTTCATATTTTATTTGTTTAATATTATCAGATATGTTGGCAGTTTACTGTAAAAAGTTCATTTGGTTTGTTTACTGATGCGCTCTCTCCAGTACATTCCTGTATAAAGTATTTTGCACTATTTAAGAGAATCCATATTAATGAAGTCAGGTTGTGCAATATAATTATAGTCACAATGTTCATCATTGTACTTGTAGTCTAACTAATAATTTTAAATGTATTTTAAATATGTAAAATACAATTTTGACATGAGTTTGCAAGGCAACATAAGTTGAACTTGTTTTGCGTTAGAAGATCAGTTACATTGTTAATATTGGTAAAATACTATGACACTGCACTAGTGCTGCGCGGGTCAGCTGTTTGTTTACCCGCACCCGCCCGCAATTGCTAATAACCCATCCGCAACTGCCCAACTATATGTGATTAAGTGAAAATCTGAGGCCCGCAACTGACCATAGCCCGCTAATATAGAACTAGTACAGGCCCAGTGTACTACTTTTGTGAAAAATAGAAATTTGCAATTTATTTTTTATTATTAATATTGTTTTTTTTATTGAGATTTTTCAGCACCCCTACTTCCTGCGGCTATGCTGATTAAGATATGTTTCTGCTTATAATTTCTGAAATTTTTGTAGGCTATTTGTTAGTCAACTTGTCTATAATTAAATACATGCAGCTTCTCTTCTGTCATTTTATGTTGCCCTAGAAGACTAAGTAAACCCTTTCTCACCAGAATGTAATAAATCGCTAAAATGAATGCTTCAATCTTGTTGACGTCGGTAAACTTTTCTGTCGTCTGCTTATTTCACGGAGCAAAGACATTAGGGACCGGGGAGAAAACGCAATAGCAAAAACAAAATTGAAAGATTTTCTGTGCAAAATTTCCAAATGACATCAGTATGAACGGTTGTAAGGAAATAGAAAGCTATGAAAACGACCCAACATGTTTCTGATAAGATTTCAGTTTGGTTTGGATGCATATTTCATGTGTTTGAAATACTAAAGATAGCATCTCTACAGACTGTATCTCACTGCACATTCACATTCTCTCAAAATTCTGAAAGAAATAAGTCATATTTCTCTACTCCTGTTCCTGAATCAAAATTTTGCCTACATTTGGTATATCATTTTACTGCAAGAAATTCTTAATTCTGCAGGAGTTAATATTATGCGAGAGGTTATAGACCTACAGTCAGTGTCCAGTGTCCTTGACGTGCCAGAGGCCTATTTGAACTCCCCGTCTTGTGACTGTCGAATTTGTATAGCGCCTCACAATCGTCACACATAAGTCGGAACTGCTATCATCCACTTTTACCACGTCGCCAAATCTCTCCCAAACATTACCTTTCTGGCCCTCCCTTCTCTTTATTTTCAACTCTCCATTTAGCAGCTTTTCTCTTATTGAATTAAACTCCGACATTGTCCTTTTTGCATCTGTGGATCGATGTGAATTTTTGTTCTGCCCGTCCCCAAAAAGCCCTAACCACGGGGACTGTGGGTTATGAGTCAACTGCGCATCACTACTCTGCAATCAAACTGCATGTTTCTCCACTGACCATTGCTCTTACAGCGTTAGACCTAGATTCCATTCTTATCTCACATTGAGCATAAAAGGATAGTGAAATCAGTTCAACCTGTTCTTTTATCATGTTGATTTCAATTTGTAAAAATAAAATAAAAAGTTTCATTGTGGCTTTACCATCCATTTCCTCCCAATGACGGACCATTTCTAAATCGTGGGCTTTATTAAAGTGATCATTCTTCTC

SQANTI Annotation Gene Symbol: LOC106586158
SQANTI Annotation Transcript ID: XM_014173068.1

BLAST Annotation Gene Symbol: 
BLAST Annotation Description: kalirin isoform X3

GO Terms: Rho guanyl-nucleotide exchange factor activity,regulation of Rho protein signal transduction
GO IDs: GO:0005089,GO:0035023

UTRScan Motifs [Position in 3'UTR] Sequence:
IRES [2131,2208] TGTGG CT TTACCA TC CATTT CCTCC CAATG ACGGA CCA TTTCT AAA TCGTGG G CTTTA TT AAAGT GATC ATTCT TCTC 

Teiresias Motifs [Position in 3'UTR] Linguistic Complexity(Threshold 0.27):
AAATGTATTT [656,666] 0.5
AATGTATTTT [657,667] 0.4375
TTTTAAATGT [652,662] 0.4375

Target prediction supported by: PITA, miRanda, RNAhybrid

RNAhybrid output:
mfe: -20.0 kcal/mol

Position in 3'UTR: 1677
Target 5' C     CUUGU  CU U        U 3'
           CCCGU     GA  G CGAAUUUG 
           GGGCA     CU  C GCUUAAAC 
miRNA  3' A     U      C             5'

Transcript 87:

Accession Number; GIYK01055556
SeqID in TSA: SS20895.5
3'UTR length: 2107

3'UTR Sequence: GTGTCCCTCAGCCTCGCCCCCACCCCCACAGAGCTGCTCTTATTGGATGAGGTGAAAGTTGAATCTGCTCCAATCCCCCATTATGGGAACTAACTCGGAAATGTTGGACGACAACTGGGGTCATTTTTTTTCTCCTTATTTTTTGTTAATATATGTAAAGGCTTAATGAGTAATTCTCTGAAAAGAGTAAAAGGACTTTAGAGAATCATGGCTTCATGTAGAGGAGACGCACCGAGAAAATCTTACATCCATGTGGAACTGACTGGTCTGGACTTTTATTTCTGTTTCTAACACCGTTTTTTTTTCTTTACATGTTTTGAAAAAAAGAAAGGCCTTTTGATGGACTGGGGCCTATTTCTCCAAGTGGAGAAAGTTTGTTATTGTCTATGGCAATTTGTACAGATTGTGGTTTTTGTTTTGTTATTTTTGTGTTAATTTTTTTTCTTCATATTTTATTTGTTTAATATTATCAGATATGTTGGCAGTTTACTGTAAAAAGTTCATTTGGTTTGTTTACTGATGCGCTCTCTCCAGTACATTCCTGTATAAAGTATTTTGCACTATTTAAGAGAATCCATATTAATGAAGTCAGGTTGTGCAATATAATTATAGTCACAATGTTCATCATTGTACTTGTAGTCTAACTAATAATTTTAAATGTATTTTAAATATGTAAAATACAATTTTGACATGAGTTTGCAAGGCAACATAAGTTGAACTTGTTTTGCGTTAGAAGATCAGTTACATTGTTAATATTGGTAAAATACTATGACACTGCACTAGTGCTGCGCGGGTCAGCTGTTTGTTTACCCGCACCCGCCCGCAATTGCTAATAACCCATCCGCAACTGCCCAACTATATGTGATTAAGTGAAAATCTGAGGCCCGCAACTGACCATAGCCCGCTAATATAGAACTAGTACAGGCCCAGTGTACTACTTTTGTGAAAAATAGAAATTTGCAATTTATTTTTTATTATTAATATTGTTTTTTTTATTGAGATTTTTCAGCACCCCTACTTCCTGCGGCTATGCTGATTAAGATATGTTTCTGCTTATAATTTCTGAAATTTTTGTAGGCTATTTGTTAGTCAACTTGTCTATAATTAAATACATGCAGCTTCTCTTCTGTCATTTTATGTTGCCCTAGAAGACTAAGTAAACCCTTTCTCACCAGAATGTAATAAATCGCTAAAATGAATGCTTCAATCTTGTTGACGTCGGTAAACTTTTCTGTCGTCTGCTTATTTCACGGAGCAAAGACATTAGGGACCGGGGAGAAAACGCAATAGCAAAAACAAAATTGAAAGATTTTCTGTGCAAAATTTCCAAATGACATCAGTATGAACGGTTGTAAGGAAATAGAAAGCTATGAAAACGACCCAACATGTTTCTGATAAGATTTCAGTTTGGTTTGGATGCATATTTCATGTGTTTGAAATACTAAAGATAGCATCTCTACAGACTGTATCTCACTGCACATTCACATTCTCTCAAAATTCTGAAAGAAATAAGTCATATTTCTCTACTCCTGTTCCTGAATCAAAATTTTGCCTACATTTGGTATATCATTTTACTGCAAGAAATTCTTAATTCTGCAGGAGTTAATATTATGCGAGAGGTTATAGACCTACAGTCAGTGTCCAGTGTCCTTGACGTGCCAGAGGCCTATTTGAACTCCCCGTCTTGTGACTGTCGAATTTGTATAGCGCCTCACAATCGTCACACATAAGTCGGAACTGCTATCATCCACTTTTACCACGTCGCCAAATCTCTCCCAAACATTACCTTTCTGGCCCTCCCTTCTCTTTATTTTCAACTCTCCATTTAGCAGCTTTTCTCTTATTGAATTAAACTCCGACATTGTCCTTTTTGCATCTGTGGATCGATGTGAATTTTTGTTCTGCCCGTCCCCAAAAAGCCCTAACCACGGGGACTGTGGGTTATGAGTCAACTGCGCATCACTACTCTGCAATCAAACTGCATGTTTCTCCACTGACCATTGCTCTTACAGCGTTAGACCTAGATTCCATTCTTATCTCACATTGAGCATAAAAGGATAGTGAAATCAGTTCAACCTGTTCTTTTATCATGTTGATTTCAATTTGT

SQANTI Annotation Gene Symbol: LOC106586158
SQANTI Annotation Transcript ID: novel

BLAST Annotation Gene Symbol: 
BLAST Annotation Description: kalirin isoform X3

GO Terms: Rho guanyl-nucleotide exchange factor activity,regulation of Rho protein signal transduction
GO IDs: GO:0005089,GO:0035023

UTRScan Motifs [Position in 3'UTR] Sequence:
No hits

Teiresias Motifs [Position in 3'UTR] Linguistic Complexity(Threshold 0.27):
AAATGTATTT [656,666] 0.5
AATGTATTTT [657,667] 0.4375
TTTTAAATGT [652,662] 0.4375

Target prediction supported by: PITA, miRanda, RNAhybrid

RNAhybrid output:
mfe: -20.0 kcal/mol

Position in 3'UTR: 1677
Target 5' C     CUUGU  CU U        U 3'
           CCCGU     GA  G CGAAUUUG 
           GGGCA     CU  C GCUUAAAC 
miRNA  3' A     U      C             5'

Transcript 88:

Accession Number; GIYK01055557
SeqID in TSA: SS20895.6
3'UTR length: 2736

3'UTR Sequence: GTTTGTGCTGTCGTGTCGAGGCTCGGCCGAGCGCTTCACCCTGCAGGCGGCCAACCTGGACATCAAGCAGGTGTGGGTCCAACATGTCAGCCAGGTCCTGGATGCCCAGAGCAACTTCCTGTCTGCCCTGCAGTCTCCCATTGAGTACCACAAGGAGAAGGGTTGTTCCCAATCCCTCACCAGAAACCCGTCGGGCAGTCGGCCTCCCAGTTCCAACAGCAGGCCCCTCTCCTCCTCCTCTGTGGGGGCAGAGAAGCCCCCCCTGGCAGGACCGGGAAGGACCCCAACTCCTCTCAAACTATCTACCTCCAACGGCAGCTCCTGCTTTGACCCCATGAAACACAGCGAACGCTATGACTCCACTAAGCAGCATGACGGCATTGGATGTAACGGCATGTCCTCCACCATGATGGTGACCCAGGACTACAGTGCACTGAAGGAGAATGAGATCTGTGTGATCCAAGGCGAGATGGTGCAGATCATGGCCACCAACCAGCAGAACATGTACCTAGTGTACCGGCCCGCCAACAGCCAGTCCCCTGCGGCCGAGGGCTGGGTCCCAGGCCACATCCTGGGCCCCCTCACTAAAACGCTCAAAGACAGTACTGCTGACGCAAGCATCAAGTAAGTGTCCCTCAGCCTCGCCCCCACCCCCACAGAGCTGCTCTTATTGGATGAGGTGAAAGTTGAATCTGCTCCAATCCCCCATTATGGGAACTAACTCGGAAATGTTGGACGACAACTGGGGTCATTTTTTTTCTCCTTATTTTTTGTTAATATATGTAAAGGCTTAATGAGTAATTCTCTGAAAAGAGTAAAAGGACTTTAGAGAATCATGGCTTCATGTAGAGGAGACGCACCGAGAAAATCTTACATCCATGTGGAACTGACTGGTCTGGACTTTTATTTCTGTTTCTAACACCGTTTTTTTTTTCTTTACATGTTTTGAAAAAAAGAAAGGCCTTTTGATGGACTGGGGCCTATTTCTCCAAGTGGAGAAAGTTTGTTATTGTCTATGGCAATTTGTACAGATTGTGGTTTTTGTTTTGTTATTTTTGTGTTAATTTTTTTTCTTCATATTTTATTTGTTTAATATTATCAGATATGTTGGCAGTTTACTGTAAAAAGTTCATTTGGTTTGTTTACTGATGCGCTCTCTCCAGTACATTCCTGTATAAAGTATTTTGCACTATTTAAGAGAATCCATATTAATGAAGTCAGGTTGTGCAATATAATTATAGTCACAATGTTCATCATTGTACTTGTAGTCTAACTAATAATTTTAAATGTATTTTAAATATGTAAAATACAATTTTGACATGAGTTTGCAAGGCAACATAAGTTGAACTTGTTTTGCGTTAGAAGATCAGTTACATTGTTAATATTGGTAAAATACTATGACACTGCACTAGTGCTGCGCGGGTCAGCTGTTTGTTTACCCGCACCCGCCCGCAATTGCTAATAACCCATCCGCAACTGCCCAACTATATGTGATTAAGTGAAAATCTGAGGCCCGCAACTGACCATAGCCCGCTAATATAGAACTAGTACAGGCCCAGTGTACTACTTTTGTGAAAAATAGAAATTTGCAATTTATTTTTTATTATTAATATTGTTTTTTTTATTGAGATTTTTCAGCACCCCTACTTCCTGCGGCTATGCTGATTAAGATATGTTTCTGCTTATAATTTCTGAAATTTTTGTAGGCTATTTGTTAGTCAACTTGTCTATAATTAAATACATGCAGCTTCTCTTCTGTCATTTTATGTTGCCCTAGAAGACTAAGTAAACCCTTTCTCACCAGAATGTAATAAATCGCTAAAATGAATGCTTCAATCTTGTTGACGTCGGTAAACTTTTCTGTCGTCTGCTTATTTCACGGAGCAAAGACATTAGGGACCGGGGAGAAAACGCAATAGCAAAAACAAAATTGAAAGATTTTCTGTGCAAAATTTCCAAATGACATCAGTATGAACGGTTGTAAGGAAATAGAAAGCTATGAAAACGACCCAACATGTTTCTGATAAGATTTCAGTTTGGTTTGGATGCATATTTCATGTGTTTGAAATACTAAAGATAGCATCTCTACAGACTGTATCTCACTGCACATTCACATTCTCTCAAAATTCTGAAAGAAATAAGTCATATTTCTCTACTCCTGTTCCTGAATCAAAATTTTGCCTACATTTGGTATATCATTTTACTGCAAGAAATTCTTAATTCTGCAGGAGTTAATATTATGCGAGAGGTTATAGACCTACAGTCAGTGTCCAGTGTCCTTGACGTGCCAGAGGCCTATTTGAACTCCCCGTCTTGTGACTGTCGAATTTGTATAGCGCCTCACAATCGTCACACATAAGTCGGAACTGCTATCATCCACTTTTACCACGTCGCCAAATCTCTCCCAAACATTACCTTTCTGGCCCTCCCTTCTCTTTATTTTCAACTCTCCATTTAGCAGCTTTTCTCTTATTGAATTAAACTCCGACATTGTCCTTTTTGCATCTGTGGATCGATGTGAATTTTTGTTCTGCCCGTCCCCAAAAAGCCCTAACCACGGGGACTGTGGGTTATGAGTCAACTGCGCATCACTACTCTGCAATCAAACTGCATGTTTCTCCACTGACCATTGCTCTTACAGCGTTAGACCTAGATTCCATTCTTATCTCACATTGAGCATAAAAGGATAGTGAAATCAGTTCAACCTGTTCTTTTATCATGTTGATTTCAATTTGT

SQANTI Annotation Gene Symbol: LOC106586158
SQANTI Annotation Transcript ID: novel

BLAST Annotation Gene Symbol: 
BLAST Annotation Description: ---NA---

GO Terms: guanyl-nucleotide exchange factor activity
GO IDs: GO:0005085

UTRScan Motifs [Position in 3'UTR] Sequence:
No hits

Teiresias Motifs [Position in 3'UTR] Linguistic Complexity(Threshold 0.27):
AAATGTATTT [1285,1295] 0.5
AATGTATTTT [1286,1296] 0.4375
TTTTAAATGT [1281,1291] 0.4375

Target prediction supported by: PITA, miRanda, RNAhybrid

RNAhybrid output:
mfe: -20.0 kcal/mol

Position in 3'UTR: 2305
Target 5' C     CUUGU  CU U        U 3'
           CCCGU     GA  G CGAAUUUG 
           GGGCA     CU  C GCUUAAAC 
miRNA  3' A     U      C             5'

Transcript 89:

Accession Number; GIYK01055957
SeqID in TSA: SS21026.1
3'UTR length: 1704

3'UTR Sequence: CCTCCTCCCCATAGGGGTGTTGGTGGGGCGGGGGCACGGCAGGACCGGTCCAAGTAGAGAACCAGGAGGGGTGGGAAATGATTAAATAAACTTAACCATCTATCTGATCTGCCAAGGACTTATGACAAACTGAAACAGAAGGTAAAGTAGTAGTCTGGATTGTTTCTGGGGACTGTGGCCTTACTTTCTCTCTCTGACTGAGGAGAAACAAAGTGACCAACTGCCATGAAGTAATGAGATGTGACTTAAAGCTCTAGGCTGCTCTGTGTGATTTACTGATGTCAGTAGAATACAGCCCAGAGGACAAGCAACAACATTCTCCTGGTCTGGAAATTGTTTAAAGAGGACAGAGACAATAATCTGTGCTCCTCTGAGTCATCTCTCTAGCTAACAAGCGGATGTTATATAAGCGGAATGGACTATGTAGACAGAACAATGAAACCCTATCTGTCGCTGGCAATTTGTGTTAAATTGCCAACTTCACATCACAAACCAGGGTTTCCCAAGCTCTGTCTTCGGGACCCCAAAGGGTGCACGTTTTGGTTTTTGCCCTAGCACTACACAGCTGATTCAAATAATCAACTAATCATCAAGCTCTGATCATTTGAATCAGCTGTGTAGTGTTAGGGAAAAATACTAGATGTGCACCACTTGGGGTTCCGGGGACCGAATTTGGGAAACGCTGTCATAAACCATAACATCTCCTTCACATAAACAACAATGTACAGACAGCCAAGGCATCGACTTATATTTGTATGTATATTTTTTTTTACTCTTAAAAAAGCCTTTCCTGACACTCACTATGCATCCTCCTTCATAACAAAATGGAAATATGAATTAATGTACATCAGCAGGAGATTTTCAGGTTTATGAGATATCAATTTTTTTTGTTATGACTTTGGCATCATGGTACTAACATTAAAAGAGCAATAGTTTTCTTACCCTTGTTTTGCACAATAGATGATATTATTAGGAGAGACTCAAAGTGACTAAGAATCTCCATCTATTCTCATTGTGTTTGTATTATTGTTGTTATACTCCATATGCACTTCTTTCTCTAGTCTTGATCTATTGTTTGTGCTGTGTCAGCACCTATTGTCATTGCCAAACAAATAGATACATTTGGATACAGCACAAACAGATCTGGGACCAGGCTACTATTCAGTATGACTGCAATAACCCTGCTCTCTGTCATGGCTACATTACTTGCACTGTGAGTGTGGGTGGGCGGAGAAACAGGGAACGTCTCTAAGCTGTGTTGACATGGGACATAACTCTCTCCCTCACCCATTCCAACAGGAAGAAGCAGGCTAAAACATGGCACTGGAGTTATGAAAGGGCTACAGTATGAGATGGAGGGAAGACTTCTCATTAAATGTGTTCCGTGGCCTTTTTTGTGATGGTGGGCTAGGCTTGAGAGTGTGCGTGTGTGAGAGAGAGCGGGAGACGATGGGCGAAAAGAGTGTGCGCACTAACGTTTATGGATGTGTGTGTGCCAAACGCAATAAGAATCACATTAAAACAATCTGCTTACTTGTGTGTCTTGGCACCATGTGAGGAAATGCATTAGCCCAGACCTTTCCTGTACAGCATTGATAATTCACCATTAGAAACCAATAGATTTACAACACTACTACGTGTATATGTCATTCTGCACACAGAGCAGGTATTCACAAAACAGCAATAAATGGATGACTTAATAGC

SQANTI Annotation Gene Symbol: LOC106586391
SQANTI Annotation Transcript ID: XM_014173614.1

BLAST Annotation Gene Symbol: LOC106582337
BLAST Annotation Description: integrin beta-5-like

GO Terms: cell adhesion,integrin-mediated signaling pathway,integrin complex,signaling receptor activity
GO IDs: GO:0007155,GO:0007229,GO:0008305,GO:0038023

UTRScan Motifs [Position in 3'UTR] Sequence:
IRES [1620,1704] GATTT AC AACACT AC TACGT GTAT ATGTC ATTCTG CACA CAGAGC A GGTATT CAC AAAAC AGCA ATAAA TGGATGAC TTAAT AGC 

Teiresias Motifs [Position in 3'UTR] Linguistic Complexity(Threshold 0.27):
No hits

Target prediction supported by: PITA, miRanda, RNAhybrid

RNAhybrid output:
mfe: -20.8 kcal/mol

Position in 3'UTR: 657
Target 5' G     G   C         G 3'
           UUCCG GGA  CGAAUUUG 
           AGGGC UCU  GCUUAAAC 
miRNA  3'       A   CC          5'

Transcript 90:

Accession Number; GIYK01005344
SeqID in TSA: SS2112.1
3'UTR length: 958

3'UTR Sequence: TGAGGGCCGAATTTGATTTCTGTCTTTTTATTGTGTGACCTATTTTAGTGGTCAAAAGACAGTGGCCCACGGTACATTTTAATTCCTAAGCTGATGTCGATGGCCAGTGGCCAGTTTTACAACTTTCAGACGATTCCCAAAGTTGGACCATGAGAACTGTATACCCAGTTTTTCCCCTATATTAGTTTCTTAGGCGGGATGCAAAATCCCTCGAAGCAACATCTAGGGCAGCTGGGATAAAAATTACAAATTGAAACCAATGGCGGGTAAATCAATTTAGGCAGTGGAGGGCTGCTCTAGCTAGGGGAAACACTGGTGGAAACTAGTGGAAATGTGTGTGCCTAACTCTACAATATAAGAGATTACTCAGTGTTTGTAAATGAACAACCCGTTCACATTATATTGTACATATGTGTGTATAGCAGTTGAGTGTGTGTCCGGGCGCTATGTTAATAAGAGCAGTTCCTTATGGAAAAAACAATTTTACATGTGAATTGTTCCAAGAAAACACATGAAATCATATGATTTTCCACATGTGAAATCATGTGGTTTTTCTGTAAGGGGTGTTTCTAAAAAAATTCTGTCGATGGTCCTCTTCTTTGGAGAACCATTTGAATTAAAACTGAAATGAACACTTGAGACTTGTGTCAGAAGTCAGTGTCAGCTTACTATCTGATGGTCAACAGCAACCCGCCATGTCGGTCCCTGGATCTAGGGTTGGGAAACACTCAGCCGCTACGATACGTCTGTCTTCTCTCAAGACAACATTTTTTGAAGAGGACATTTGCTTTTCCCAAACTGTGTTTCAAGAGTTCCAAACACTGAAGGTCCATGCGGGTTGTATGTATTTAGTGTTCCCAGTTATACTGTGTCTCCATGTTTGTACTTGGCACACCACCACCACGTCTGAAGAATTCACTGTGAGCATGTGCAGAAATTAAAACATTTGCCAGTCGAT

SQANTI Annotation Gene Symbol: LOC106584808
SQANTI Annotation Transcript ID: XM_014170409.1

BLAST Annotation Gene Symbol: 
BLAST Annotation Description: ---NA---

GO Terms: 
GO IDs: 

UTRScan Motifs [Position in 3'UTR] Sequence:
No hits

Teiresias Motifs [Position in 3'UTR] Linguistic Complexity(Threshold 0.27):
No hits

Target prediction supported by: PITA, miRanda, TargetSpy, RNAhybrid

RNAhybrid output:
mfe: -18.0 kcal/mol

Position in 3'UTR: 1
Target 5'       U    GC        A 3'
                 GAGG  CGAAUUUG 
                 CUCC  GCUUAAAC 
miRNA  3' AGGGCAU                5'

Transcript 91:

Accession Number; GIYK01056763
SeqID in TSA: SS21361.1
3'UTR length: 1638

3'UTR Sequence: ACTGAGATGCATCCAGCTGAGAGGCCAGTCCCTGACTAACACGGTTAAACCTTTTACTACTAATACCACTGCTTCCATTTTATTACCACAGAAACACAATATTTAGTATGTTGGTTTATAACTTTCACTATAGGCAAACCTAAACATACATTATAAAGCGTAATTACAAAATGAAAACTTGTTTCCAGGTTTGCACGTAAGCTTACTGTGCTCATAATACTTTTTTTTCTCCAAAGTTGTACTGTTTATTGCACTTTGTGTGCATTTTGTTGTATTTTGTGACCCACCTTCCATGCATATTCAGTTTTGATGTGTATAGTCCTAGGCAAACGGGGAACACATCTATTAGGTTCAAATTATTTTCATCTCTGAAAATATTCAAATCCGTTTGGATACCCAATTTTTCACTCACCATCGTGCACGAGGGTAAGAAGGAGTGGTCGACTGTGAATTGGTGCCTTTCTGTTTCTTTGATTGTTATCAAAAACCCTCTGAAAGATATGCCCTTTTTTTAGTCCATCTTGGAGAATTTTGAATTTCCCTTTGGTTTTTGCAGAATAGCCATACAGTATATAGCCTCCTAGCCTATGGGCTACCTGAGAGAACATTAGGCCTACAAGTAGATAGTACCTTAGCATAACACCATATTTGCAGGGATGGGAATTCAATGTTTAGAAATTAACATTTTTAGATTGTGTAAACTTTTTCTTTGTGACAAATAATTTATGTAAATAATAATTCCATAATAATTTGAAAGGGGGAGATGCCTCACAAGCCTCTCTGGGGTTTTCTACCTCTCCTGCAAATGCTCTTTTTGTTTTCCTTTTACTTTGTGATCATATTGTTTTGTATTTTTTTTTAAAGAAATAGCTAGCCTATAGGCCTACTGTGTCATTGACATTGAGGGGGTTCAATTGAAACCTATGACTACTTTCACCCCTCCCAAACATCAAAATCATTATTGCTACCTTTTGGAAGACGAGGTAAAGGTTTAGTGTGAACAGAATTAAAAAATGAAGAAGCCCATCCTGAGCAAAGAGGAGCTACAATCTCTGAAAAAGCTACAGTCAGAACCAACCATTGCAATTCGACAGGCGAATTTCTAACACAATTGTTTGTTTCTGAATTCAAAATACAATTGTCAGACCAACACTTCTACATGCCACTGCCCTCTGACCCCATTTCCACCTATAATGAACAGATCAAAGAGACATTGTTTGAAGGAGTCAATCGTAACATCATAGATGAAAAAGCACAAGCATTTTTGTATGTCCCACACACCTGCACCCCCCTGTACTACATGGTGCATAAGCGACACAAGAATCTGGACGACCCTCCGGGCAGACCCATTGTGTCAGAGATTTGGAGCAGAACTGAGAACATCTCACTTTGTCAACCATCACCTGAAACATATTTTTTTCTTAACTCAAAGACAGGTGACCGTAAAACTCTTGACTGACATTGATACCAGAACAGGTTTTCTTAGAGTATTTTTTGACATTCAATCTCTGTACACAGTCATTCATGGTTAAATAGGAATAGAATTTGAGCTAATGTGTTAGTTTGTTTACTCAACTTTTTAAAATGCTTGCTGAGTAAAATTACAAATTCATGGTTGGCTTTGAAAGGCAACACTGT

SQANTI Annotation Gene Symbol: LOC106587149
SQANTI Annotation Transcript ID: novel

BLAST Annotation Gene Symbol: LOC106587149
BLAST Annotation Description: adhesion G protein-coupled receptor G3-like isoform X1

GO Terms: G protein-coupled receptor activity,cell surface receptor signaling pathway,G protein-coupled receptor signaling pathway,integral component of membrane
GO IDs: GO:0004930,GO:0007166,GO:0007186,GO:0016021

UTRScan Motifs [Position in 3'UTR] Sequence:
IRES [1547,1638] TGAGCT AATGTG TTAGTT TG TTTAC TCAACTTT TTAAA ATGCT TGCTG AGTAA  AATTAC A AATTCA TG GTTGGC TTTGAAA GGCAAC ACTGT 

Teiresias Motifs [Position in 3'UTR] Linguistic Complexity(Threshold 0.27):
TTTGTATTTT [846,856] 0.3125
TTTTAAAATG [1578,1588] 0.3125
TTTTGTATTT [845,855] 0.3125

Target prediction supported by: PITA, miRanda, TargetSpy, RNAhybrid

RNAhybrid output:
mfe: -20.4 kcal/mol

Position in 3'UTR: 1085
Target 5' A    AC           C 3'
           UUCG   AGGCGAAUUU 
           GGGC   UCCGCUUAAA 
miRNA  3' A    AUC          C 5'

Transcript 92:

Accession Number; GIYK01056764
SeqID in TSA: SS21361.2
3'UTR length: 1638

3'UTR Sequence: ACTGAGATGCATCCAGCTGAGAGGCCAGTCCCTGACTAACACGGTTAAACCTTTTACTACTAATACCACTGCTTCCATTTTATTACCACAGAAACACAATATTTAGTATGTTGGTTTATAACTTTCACTATAGGCAAACCTAAACATACATTATAAAGCGTAATTACAAAATGAAAACTTGTTTCCAGGTTTGCACGTAAGCTTACTGTGCTCATAATACTTTTTTTTCTCCAAAGTTGTACTGTTTATTGCACTTTGTGTGCATTTTGTTGTATTTTGTGACCCACCTTCCATGCATATTCAGTTTTGATGTGTATAGTCCTAGGCAAACGGGGAACACATCTATTAGGTTCAAATTATTTTCATCTCTGAAAATATTCAAATCCGTTTGGATACCCAATTTTTCACTCACCATCGTGCACGAGGGTAAGAAGGAGTGGTCGACTGTGAATTGGTGCCTTTCTGTTTCTTTGATTGTTATCAAAAACCCTCTGAAAGATATGCCCTTTTTTTAGTCCATCTTGGAGAATTTTGAATTTCCCTTTGGTTTTTGCAGAATAGCCATACAGTATATAGCCTCCTAGCCTATGGGCTACCTGAGAGAACATTAGGCCTACAAGTAGATAGTACCTTAGCATAACACCATATTTGCAGGGATGGGAATTCAATGTTTAGAAATTAACATTTTTAGATTGTGTAAACTTTTTCTTTGTGACAAATAATTTATGTAAATAATAATTCCATAATAATTTGAAAGGGGGAGATGCCTCACAAGCCTCTCTGGGGTTTTCTACCTCTCCTGCAAATGCTCTTTTTGTTTTCCTTTTACTTTGTGATCATATTGTTTTGTATTTTTTTTTAAAGAAATAGCTAGCCTATAGGCCTACTGTGTCATTGACATTGAGGGGGTTCAATTGAAACCTATGACTACTTTCACCCCTCCCAAACATCAAAATCATTATTGCTACCTTTTGGAAGACGAGGTAAAGGTTTAGTGTGAACAGAATTAAAAAATGAAGAAGCCCATCCTGAGCAAAGAGGAGCTACAATCTCTGAAAAAGCTACAGTCAGAACCAACCATTGCAATTCGACAGGCGAATTTCTAACACAATTGTTTGTTTCTGAATTCAAAATACAATTGTCAGACCAACACTTCTACATGCCACTGCCCTCTGACCCCATTTCCACCTATAATGAACAGATCAAAGAGACATTGTTTGAAGGAGTCAATCGTAACATCATAGATGAAAAAGCACAAGCATTTTTGTATGTCCCACACACCTGCACCCCCCTGTACTACATGGTGCATAAGCGACACAAGAATCTGGACGACCCTCCGGGCAGACCCATTGTGTCAGAGATTTGGAGCAGAACTGAGAACATCTCACTTTGTCAACCATCACCTGAAACATATTTTTTTCTTAACTCAAAGACAGGTGACCGTAAAACTCTTGACTGACATTGATACCAGAACAGGTTTTCTTAGAGTATTTTTTGACATTCAATCTCTGTACACAGTCATTCATGGTTAAATAGGAATAGAATTTGAGCTAATGTGTTAGTTTGTTTACTCAACTTTTTAAAATGCTTGCTGAGTAAAATTACAAATTCATGGTTGGCTTTGAAAGGCAACACTGT

SQANTI Annotation Gene Symbol: LOC106587149
SQANTI Annotation Transcript ID: XM_014175211.1

BLAST Annotation Gene Symbol: LOC106587149
BLAST Annotation Description: adhesion G protein-coupled receptor G3-like isoform X2

GO Terms: G protein-coupled receptor activity,cell surface receptor signaling pathway,G protein-coupled receptor signaling pathway,integral component of membrane
GO IDs: GO:0004930,GO:0007166,GO:0007186,GO:0016021

UTRScan Motifs [Position in 3'UTR] Sequence:
IRES [1547,1638] TGAGCT AATGTG TTAGTT TG TTTAC TCAACTTT TTAAA ATGCT TGCTG AGTAA  AATTAC A AATTCA TG GTTGGC TTTGAAA GGCAAC ACTGT 

Teiresias Motifs [Position in 3'UTR] Linguistic Complexity(Threshold 0.27):
TTTGTATTTT [846,856] 0.3125
TTTTAAAATG [1578,1588] 0.3125
TTTTGTATTT [845,855] 0.3125

Target prediction supported by: PITA, miRanda, TargetSpy, RNAhybrid

RNAhybrid output:
mfe: -20.4 kcal/mol

Position in 3'UTR: 1085
Target 5' A    AC           C 3'
           UUCG   AGGCGAAUUU 
           GGGC   UCCGCUUAAA 
miRNA  3' A    AUC          C 5'

Transcript 93:

Accession Number; GIYK01057004
SeqID in TSA: SS21450.1
3'UTR length: 2020

3'UTR Sequence: ATCTTCTCTGTTAAGACTTAAACACTTGAACTCATCACTAAATATCACCTGTATGTGTACCATACCATCACTGGATGAGCCTTGCTGAGAGGGCTTGGAAAGCTCCCCTCCTATTGTTCGGTACCAGCCGCAGTTCAGACATAGGCCAGCAGAGGTAGAACTTGTATAAGGCATGAGGCTCCCGTAACAGACATTTTCTGTCAGCAAATCCACATAGCGTCCCTCCATTTTTACGTGCAGAGAGATACAGTATACGGCTGTTAGAATGCAGTATTTTCTATTTCTGTGATAGTAAGAAAACAAACAAAAAAAAATGATGAAACATTGAAAAGGTATTGTCTTTAAAGGGTATTTGATATACCTTGAAAATCTGTCAAAGCCTTTATTATAATCCTTCACTGGCTACAGTGTCCAAGCAGGAAACCTTTAGTTGTTCCATCTCCTACTGTACCCTACAAGGGGCTGTTTTCTTGATGGTAGTCTCTCCAGATCAATATAAACTATGTTCAATAAGGCTGGGAATTGCCAGGGACCTCACGATTTAGGCATGATGTGCCGATTCGATATGTGTTGCGATTCGATACTGTGATTTTATTGTGAGTCGATGTTCCGAACATATTGCTCACCATATATCTGCTGCAGAGGGACAAGAGAGAGATCCATGAGGAACGAATTTTGATCAGTCATGGAAATAAAAGTTGTGAATTCAAAATAAAATGGAGAACAAGAAATGGAAGGAAAAATACTGGCGTTTTGGTGCAGGTACAGGCAACTAGCGCCAAAATAATATTGCGATATTGTCAAAACAATACAAAATATTGTCAAATAATATCCCAATATGTAACTGTATAGACCCCCCCCTTCCCCATCACTAGTGTTTAAGTAGTGCTGCATTGTGCTGTCAGTCATAAGTGGACAGCTGGTCCCAACTAGTCTGATCCCATAGTGTGTTCATTGGGCTGTATGTCATTCAGTGTGAGTAGAGAGAGGAGGCAGAAGTTGTACTGTCGTGTGTCCATGAATTCTGCCAGATTTTTTTATTTTTCAATTTCATCATGTCCCTCTCAAATCTCCTTCAAGAGATCATTTCCACATTGTACAACTGGCTGACCTCTGTATCCTTTTGTATGTCGTGTGTAGCAAATGGCCTGTGCCATGGTGAAGTGCCCCTTCACTGACTGAAGCATTATCCAAACTGTGCTTGTGGCATGAGTGGTTCAGACCTTCTATCTGGAGTTACCTTAACAACACCCTTCATGCAAACTGTTTGGAGGACAAGCTTTAGCAATTGAGCTTTTCCTAACCCCATTAGCCCTTCAAAGCACTGTAATATTCCTCAGCTTCTCTCCGTTTACACATGAATGTCAGAACCTGGATGAAACTCATGACGGCCTCAGCCTCTCATGGTCCTTGTGTTGAAAATGCCCACCAATTTTATCTTGAGATTCCCCTCCAAGTCAAGTGGGTGAATGATCCCAGAAATGTATTTTGCAGGGCCCATGGTTGGAGTTGATATGTGTGTGTAACTGTGGCATGTCTCCTAGATCAGGGTTTCCCAAACTTGGTCCCGGGTGCTGGTTTTGGTTGTTGCCCTGGCACTGCACAGCTGATTCAAATAATCAAAGCATAATGATGAGTTGGTTGTTTGATTCAGCTGTGTAGTCCTAGGGCAACAACCACAACGTGCACCTGGGGGGCCCCAGGACCGAGTTTGGGAAACCCTGTCTTACATCATGTCTCTTCACCAGACTGATATGTCCTGCACTTGAGTAGTCAGGTTTAGCAAGGTGGTTCAGCAAGTTCCAAGCGGTGGACTTGATTCTGAAGTCATTCATTCTCTGTGTACTAGATTTGACTTTGTATAGTTTTGTACAGACCAGTATCTTGTCTTGTTGGTGGTCAGTGATTCTGTTTTGTGATGTGAAATTAGGCTCTGGTAACACCAGCCCATGGTTTGCGAATATAATTTTTAACTTGACTACAGTTTGGGAACTGAAAATAAATTGTCTTATTTTTACAG

SQANTI Annotation Gene Symbol: LOC106587179
SQANTI Annotation Transcript ID: XM_014175264.1

BLAST Annotation Gene Symbol: LOC106562086
BLAST Annotation Description: pre-mRNA-splicing factor ATP-dependent RNA helicase PRP16-like isoform X1

GO Terms: nucleic acid binding,helicase activity,ATP binding
GO IDs: GO:0003676,GO:0004386,GO:0005524

UTRScan Motifs [Position in 3'UTR] Sequence:
BRD-BOX [1281,1287] AGCTTTA
IRES [1925,2024] TGAAA TTAGGC TCTGG TA ACACC AGCCCAT GGTTT GCGAA TATAA TTTTT AA CTTGA CTACA GTTTG GGAAC TGAAA ATAAATTG TCTTA TTTTCTACCT 
K-BOX [284,291] CTGTGATA
K-BOX [585,592] CTGTGATT

Teiresias Motifs [Position in 3'UTR] Linguistic Complexity(Threshold 0.27):
AAATGTATTT [1483,1493] 0.5
AAGTAGTGC [884,893] 0.6428571428571429
AATGTATTTT [1484,1494] 0.4375
CCCCTCCA [1451,1459] 0.35714285714285715

Target prediction supported by: PITA, miRanda, TargetSpy, RNAhybrid

RNAhybrid output:
mfe: -19.1 kcal/mol

Position in 3'UTR: 660
Target 5' A   AU      AA       U 3'
           UCC    GAGG  CGAAUUU 
           AGG    CUCC  GCUUAAA 
miRNA  3'     GCAU             C 5'

Transcript 94:

Accession Number; GIYK01057005
SeqID in TSA: SS21450.2
3'UTR length: 2021

3'UTR Sequence: ATCTTCTCTGTTAAGACTTAAACACTTGAACTCATCACTAAATATCACCTGTATGTGTACCATACCATCACTGGATGAGCCTTGCTGAGAGGGCTTGGAAAGCTCCCCTCCTATTGTTCGGTACCAGCCGCAGTTCAGACATAGGCCAGCAGAGGTAGAACTTGTATAAGGCATGAGGCTCCCGTAACAGACATTTTCTGTCAGCAAATCCACATAGCGTCCCTCCATTTTTACGTGCAGAGAGATACAGTATACGGCTGTTAGAATGCAGTATTTTCTATTTCTGTGATAGTAAGAAAACAAACAAAAAAAACAATGATGAAACATTGAAAAGGTATTGTCTTTAAAGGGTATTTGATATACCTTGAAAATCTGTCAAAGCCTTTATTATAATCCTTCACTGGCTACAGTGTCCAAGCAGGAAACCTTTAGTTGTTCCATCTCCTACTGTACCCTACAAGGGGCTGTTTTCTTGATGGTAGTCTCTCCAGATCAATATAAACTATGTTCAATAAGGCTGGGAATTGCCAGGGACCTCACGATTTAGGCATGATGTGCCGATTCGATATGTGTTGCGATTCGATACTGTGATTTTTATTGTGAGTCGATGTTCCGAACATATTGCTCACCATATATCTGCTGCAGAGGGACAAGAGAGAGATCCATGAGGAACGAATTTTGATCAGTCATGGAAATAAAAGTTGTGAATTCAAAATAAAATGGAGAACAAGAAATGGAAGGAAAAATACTGGTGTTTTGGTGCAGGTACAGGCAACTAGCGCCAAAATAATATTGCGATATTGTCAAAACAATACAAAATATTGTCAAATAATATCCCAATATGTAACTGTATAGACCCCCCCCCTTCCCCATCACTAGTGTTTAAGTAGTGCTGCATTGTGCTGTCAGTCATAAGTGGACAGCTGGTCCCAACTAGTCTGATCCCATAGTGTGTTCATTGGGCTGTATGTCATTCAGTGTGAGTAGAGAGAGGAGGCAGAAGTTGTACTGTCGTGTGTCCATGAATTCTGCCAGATTTTTTTATTTTTCAATTTCATCATGTCCCTCTCAAATCTCCTTCAAGAGATCATTTCCACATTGTACAACTGGCTGACCTCTGTATCCTTTTGTATGTCGTGTGTAGCAAATGGCCTGTGCCATGGTGAAGTGCCCCTTCACTGACTGAAGCATTATCCAAACTGTGCTTGTGGCATGAGTGGTTCAGACCTTCTATCTGGAGTTACCTTAACAACACCCTTCATGCAAACTGTTTGGAGGACAAGCTTTAGCAATTGAGCTTTTCCTAACCCCATTAGCCCTTCAAAGCACTGTAATATTCCTCAGCTTCTCTCCGTTTACACATGAATGTCAGAACCTGGATGAAACTCATGACGGCCTCAGCCTCTCATGGTCCTTGTGTTGAAAATGCCCACCAATTTTATCTTGAGATTCCCCTCCAAGTCAAGTGGGTGAATGATCCCAGAAATGTATTTTGCAGGGCCCATGGTTGGAGTTGATATGTGTGTGTAACTGTGGCATGTCTCCTAGATCAGGGTTTCCCAAACTTGGTCCCGGGTGCTGGTTTTGGTTGTTGCCCTGGCACTGCACAGCTGATTCAAATAATCAAAGCATAATGATGAGTTGGTTATTTGATTCAGCTGTGTAGTCCTGGGGCAACAACCACAACGTGCACCTGGGGGGCCCCAGGACCGAGTTTGGGAAACCCTGTCTTACATCATGTCTCTTCACCAGACTGATATGTCCTGCACTTGAGTAGTCAGGTTTAGCAAGGTGGTTCAGCAAGTTCCAAGCGGTGGACTTGATTCTGAAGTCATTCATTCTCTGTGTACTAGATTTGACTTTGTATAGTTTTGTACAGACCAGTATCTTGTCTTGTTGGTGGTCAGTGATTCTGTTTTGTGATGTGAAATTAGGCTCTGGTAACACCAGCCCATGGTTTGCGAATATAATTTTTAACTTGACTACAGTTTGGGAACTGAAAATAAATTGTCTTATTTTTT

SQANTI Annotation Gene Symbol: LOC106587179
SQANTI Annotation Transcript ID: XM_014175263.1

BLAST Annotation Gene Symbol: LOC106562086
BLAST Annotation Description: pre-mRNA-splicing factor ATP-dependent RNA helicase PRP16-like isoform X1

GO Terms: nucleic acid binding,helicase activity,ATP binding
GO IDs: GO:0003676,GO:0004386,GO:0005524

UTRScan Motifs [Position in 3'UTR] Sequence:
BRD-BOX [1281,1287] AGCTTTA
IRES [1925,2024] TGAAA TTAGGC TCTGG TA ACACC AGCCCAT GGTTT GCGAA TATAA TTTTT AA CTTGA CTACA GTTTG GGAAC TGAAA ATAAATTG TCTTA TTTTCTACCT 
K-BOX [284,291] CTGTGATA
K-BOX [585,592] CTGTGATT

Teiresias Motifs [Position in 3'UTR] Linguistic Complexity(Threshold 0.27):
AAATGTATTT [1483,1493] 0.5
AAGTAGTGC [884,893] 0.6428571428571429
AATGTATTTT [1484,1494] 0.4375
CCCCTCCA [1451,1459] 0.35714285714285715

Target prediction supported by: PITA, miRanda, TargetSpy, RNAhybrid

RNAhybrid output:
mfe: -19.1 kcal/mol

Position in 3'UTR: 660
Target 5' A   AU      AA       U 3'
           UCC    GAGG  CGAAUUU 
           AGG    CUCC  GCUUAAA 
miRNA  3'     GCAU             C 5'

Transcript 95:

Accession Number; GIYK01057006
SeqID in TSA: SS21450.5
3'UTR length: 1683

3'UTR Sequence: ATCTTCTCTGTTAAGACTTAAACACTTGAACTCATCACTAAATATCACCTGTATGTGTACCATACCATCACTGGATGAGCCTTGCTGAGAGGGCTTGGAAAGCTCCCCTCCTATTGTTCGGTACCAGCCGCAGTTCAGACATAGGCCAGCAGAGGTAGAACTTGTATAAGGCATGAGGCTCCCGTAACAGACATTTTCTGTCAGCAAATCCACATAGCGTCCCTCCATTTTTACGTGCAGAGAGATACAGTATACGGCTGTTAGAATGCAGTATTTTCTATTTCTGTGATAGTAAGAAAACAAACAAAAAAAACAATGATGAAACATTGAAAAGGTATTGTCTTTAAAGGGTATTTGATATACCTTGAAAATCTGTCAAAGCCTTTATTATAATCCTTCACTGGCTACAGTGTCCAAGCAGGAAACCTTTAGTTGTTCCATCTCCTACTGTACCCTACAAGGGGCTGTTTTCTTGATGGTAGTCTCTCCAGATCAATATAAACTATGTTCAATAAGGCTGGGAATTGCCAGGGACCTCACGATTTAGGCATGATGTGCCGATTCGATATGTGTTGCGATTCGATACTGTGATTTTTATTGTGAGTCGATGTTCCGAACATATTGCTCACCATATATCTGCTGCAGAGGGACAAGAGAGAGATCCATGAGGAACGAATTTTGATCAGTCATGGAAATAAAAGTTGTGAATTCAAAATAAAATGGAGAACAAGAAATGGAAGGAAAAATACTGGTGTTTTGGTGCAGGTACAGGCAACTAGCGCCAAAATAATATTGCGATATTGTCAAAACAATACAAAATATTGTCAAATAATATCCCAATATGTAACTGTATAGACCCCCCCCCTTCCCCATCACTAGTGTTTAAGTAGTGCTGCATTGTGCTGTCAGTCATAAGTGGACAGCTGGTCCCAACTAGTCTGATCCCATAGTGTGTTCATTGGGCTGTATGTCATTCAGTGTGAGTAGAGAGAGGAGGCAGAAGTTGTACTGTCGTGTGTCCATGAATTCTGCCAGATTTTTTTATTTTTCAATTTCATCATGTCCCTCTCAAATCTCCTTCAAGAGATCATTTCCACATTGTACAACTGGCTGACCTCTGTATCCTTTTGTATGTCGTGTGTAGCAAATGGCCTGTGCCATGGTGAAGTGCCCCTTCACTGACTGAAGCATTATCCAAACTGTGCTTGTGGCATGAGTGGTTCAGACCTTCTATCTGGAGTTACCTTAACAACACCCTTCATGCAAACTGTTTGGAGGACAAGCTTTAGCAATTGAGCTTTTCCTAACCCCATTAGCCCTTCAAAGCACTGTAATATTCCTCAGCTTCTCTCCGTTTACACATGAATGTCAGAACCTGGATGAAACCCTGTCTTACATCATGTCTCTTCACCAGACTGATATGTCCTGCACTTGAGTAGTCAGGTTTAGCAAGGTGGTTCAGCAAGTTCCAAGCGGTGGACTTGATTCTGAAGTCATTCATTCTCTGTGTACTAGATTTGACTTTGTATAGTTTTGTACAGACCAGTATCTTGTCTTGTTGGTGGTCAGTGATTCTGTTTTGTGATGTGAAATTAGGCTCTGGTAACACCAGCCCATGGTTTGCGAATATAATTTTTAACTTGACTACAGTTTGGGAACTGAAAATAAATTGTCTTATTTTTC

SQANTI Annotation Gene Symbol: LOC106587179
SQANTI Annotation Transcript ID: novel

BLAST Annotation Gene Symbol: LOC106562086
BLAST Annotation Description: pre-mRNA-splicing factor ATP-dependent RNA helicase PRP16-like isoform X1

GO Terms: nucleic acid binding,helicase activity,ATP binding
GO IDs: GO:0003676,GO:0004386,GO:0005524

UTRScan Motifs [Position in 3'UTR] Sequence:
BRD-BOX [1282,1288] AGCTTTA
IRES [1588,1683] TGAAA TTAGGC TCTGG TA ACACC AGCCCAT GGTTT GCGAA TATAA TTTTT AA CTTGA CTACA GTTTG GGAAC TGAAA ATAAATTG TCTTA TTTTTC 
K-BOX [284,291] CTGTGATA
K-BOX [586,593] CTGTGATT

Teiresias Motifs [Position in 3'UTR] Linguistic Complexity(Threshold 0.27):
AAGTAGTGC [885,894] 0.6428571428571429

Target prediction supported by: PITA, miRanda, TargetSpy, RNAhybrid

RNAhybrid output:
mfe: -19.1 kcal/mol

Position in 3'UTR: 661
Target 5' A   AU      AA       U 3'
           UCC    GAGG  CGAAUUU 
           AGG    CUCC  GCUUAAA 
miRNA  3'     GCAU             C 5'

Transcript 96:

Accession Number; GIYK01057007
SeqID in TSA: SS21450.9
3'UTR length: 2024

3'UTR Sequence: ATCTTCTCTGTTAAGACTTAAACACTTGAACTCATCACTAAATATCACCTGTATGTGTACCATACCATCACTGGATGAGCCTTGCTGAGAGGGCTTGGAAAGCTCCCCTCCTATTGTTCGGTACCAGCCGCAGTTCAGACATAGGCCAGCAGAGGTAGAACTTGTATAAGGCATGAGGCTCCCGTAACAGACATTTTCTGTCAGCAAATCCACATAGCGTCCCTCCATTTTTACGTGCAGAGAGATACAGTATACGGCTGTTAGAATGCAGTATTTTCTATTTCTGTGATAGTAAGAAAACAAACAAAAAAACAATGATGAAACATTGAAAAGGTATTGTCTTTAAAGGGTATTTGATATACCTTGAAAATCTGTCAAAGCCTTTATTATAATCCTTCACTGGCTACAGTGTCCAAGCAGGAAACCTTTAGTTGTTCCATCTCCTACTGTACCCTACAAGGGGCTGTTTTCTTGATGGTAGTCTCTCCAGATCAATATAAACTATGTTCAATAAGGCTGGGAATTGCCAGGGACCTCACGATTTAGGCATGATGTGCCGATTCGATATGTGTTGCGATTCGATACTGTGATTTTTATTGTGAGTCGATGTTCCGAACATATTGCTCACCATATATCTGCTGCAGAGGGACAAGAGAGAGATCCATGAGGAACGAATTTTGATCAGTCATGGAAATAAAAGTTGTGAATTCAAAATAAAATGGAGAACAAGAAATGGAAGGAAAAATACTGGCGTTTTGGTGCAGGTACAGGCAACTAGCGCCAAAATAATATTGCGATATTGTCAAAACAATACAAAATATTGTCAAATAATATCCCAATATGTAACTGTATAGACCCCCCCCCTTCCCCATCACTAGTGTTTAAGTAGTGCTGCATTGTGCTGTCAGTCATAAGTGGACAGCTGGTCCCAACTAGTCTGATCCCATAGTGTGTTCATTGGGCTGTATGTCATTCAGTGTGAGTAGAGAGAGGAGGCAGAAGTTGTACTGTCGTGTGTCCATGAATTCTGCCAGATTTTTTTATTTTTCAATTTCATCATGTCCCTCTCAAATCTCCTTCAAGAGATCATTTCCACATTGTACAACTGGCTGACCTCTGTATCCTTTTGTATGTCGTGTGTAGCAAATGGCCTGTGCCATGGTGAAGTGCCCCTTCACTGACTGAAGCATTATCCAAACTGTGCTTGTGGCATGAGTGGTTCAGACCTTCTATCTGGAGTTACCTTAACAACACCCTTCATGCAAACTGTTTGGAGGACAAGCTTTAGCAATTGAGCTTTTCCTAACCCCATTAGCCCTTCAAAGCACTGTAATATTCCTCAGCTTCTCTCCGTTTACACATGAATGTCAGAACCTGGATGAAACTCATGACGGCCTCAGCCTCTCATGGTCCTTGTGTTGAAAATGCCCACCAATTTTATCTTGAGATTCCCCTCCAAGTCAAGTGGGTGAATGATCCCAGAAATGTATTTTGCAGGGCCCATGGTTGGAGTTGATATGTGTGTGTAACTGTGGCATGTCTCCTAGATCAGGGTTTCCCAAACTTGGTCCCGGGTGCTGGTTTTGGTTGTTGCCCTGGCACTGCACAGCTGATTCAAATAATCAAAGCATAATGATGAGTTGGTTATTTGATTCAGCTGTGTGGTCCTGGGGCAACAGCCACAACGTGCACCTGGGGGGCCCCAGGACCGAGTTTGGGAAACCCTGTCTTACATCATGTCTCTTCACCAGACTGATATGTCCTGCACTTGAGTAGTCAGGTTTAGCAAGGTGGTTCAGCAAGTTCCAAGCGGTGGACTTGATTCTGAAGTCATTCATTCTCTGTGTACTAGATTTGACTTTGTATAGTTTTGTACAGACCAGTATCTTGTCTTGTTGGTGGTCAGTGATTCTGTTTTGTGATGTGAAATTAGGCTCTGGTAACACCAGCCCATGGTTTGCGAATATAATTTTTAACTTGACTACAGTTTGGGAACTGAAAATAAATTGTCTTATTTTCTACCT

SQANTI Annotation Gene Symbol: LOC106587179
SQANTI Annotation Transcript ID: XM_014175264.1

BLAST Annotation Gene Symbol: 
BLAST Annotation Description: ---NA---

GO Terms: helicase activity
GO IDs: GO:0004386

UTRScan Motifs [Position in 3'UTR] Sequence:
BRD-BOX [1281,1287] AGCTTTA
IRES [1925,2024] TGAAA TTAGGC TCTGG TA ACACC AGCCCAT GGTTT GCGAA TATAA TTTTT AA CTTGA CTACA GTTTG GGAAC TGAAA ATAAATTG TCTTA TTTTCTACCT 
K-BOX [284,291] CTGTGATA
K-BOX [585,592] CTGTGATT

Teiresias Motifs [Position in 3'UTR] Linguistic Complexity(Threshold 0.27):
AAATGTATTT [1483,1493] 0.5
AAGTAGTGC [884,893] 0.6428571428571429
AATGTATTTT [1484,1494] 0.4375
CCCCTCCA [1451,1459] 0.35714285714285715

Target prediction supported by: PITA, miRanda, TargetSpy, RNAhybrid

RNAhybrid output:
mfe: -19.1 kcal/mol

Position in 3'UTR: 660
Target 5' A   AU      AA       U 3'
           UCC    GAGG  CGAAUUU 
           AGG    CUCC  GCUUAAA 
miRNA  3'     GCAU             C 5'

Transcript 97:

Accession Number; GIYK01057655
SeqID in TSA: SS21732.1
3'UTR length: 344

3'UTR Sequence: GGCCACCAAACTGGCAGGGACTAACTTGTCCAATAAGAAATGCTCCGTTTCGCTATGGGGGTGCAGTAACGAATTTGACGCTGGAGGGCCTCTGAGCTACGCAAGAGAACGATGACATTATCCAGTTGTGAGAATGGATGTAGACTTTAACGTTTTTTTCCCCACAAAAGATAATTATTTGCCCGCCGCACATCTGTCAACAATGAGGACAGGAAGCTAAAGATGGTCAGAGGGCCTTTGGACTAAGCTAAATGTTGATTCTGCCATTTTTTAAAAAACGTGTTTATAGAAGTATTTTATCACTTGTCTTTCTTGGTAGAATAAAAGACTTCTCTTATATAGTG

SQANTI Annotation Gene Symbol: LOC106588121
SQANTI Annotation Transcript ID: novel

BLAST Annotation Gene Symbol: LOC106588121
BLAST Annotation Description: telomeric repeat-binding factor 2-like

GO Terms: nuclear chromosome telomeric region,protection from non-homologous end joining at telomere,telomeric DNA binding,protein homodimerization activity
GO IDs: GO:0000784,GO:0031848,GO:0042162,GO:0042803

UTRScan Motifs [Position in 3'UTR] Sequence:
IRES [231,344] AGGGCC TTTGGA CTAAG CT AAATGT TGATTCTG CCATTT TTTAAAAA ACGTG TTTATAGA AGTAT TTTAT CACT TGTCTT TCTTG GTAGAA TAAAAGAC TTCTCT TATATAGTG 

Teiresias Motifs [Position in 3'UTR] Linguistic Complexity(Threshold 0.27):
No hits

Target prediction supported by: PITA, miRanda, RNAhybrid

RNAhybrid output:
mfe: -21.7 kcal/mol

Position in 3'UTR: 43
Target 5' C     UUCGCUAU     UGCAGUAA        A 3'
           UCCGU        GGGGG        CGAAUUUG 
           GGGCA        UCUCC        GCUUAAAC 
miRNA  3' A                                    5'

Transcript 98:

Accession Number; GIYK01057656
SeqID in TSA: SS21732.3
3'UTR length: 326

3'UTR Sequence: GGCCACCAAACTGGCAGGGACTAACTTGTCCAATAAGAAATGCTATGGGGGTGCAGTAACGAATTTGACGCTGGAGGGCCTCTGAGCTACGCAAGAGAACGATGACATTATCCAGTTGTGAGAATGGATGTAGACTTTAACGTTTTTTCCCCACAAAAGATAATTATTTGCCCGCCGCACATCTGTCAACAATGAGGACAGGAAGCTAAAGATGGTCAGAGGGCCTTTGGACTAAGCTAAATGTTGATTCTGCCATTTTTTTAAAAACGTGTTTATAGAAGTATTTTATCACTTGTCTTTCTTGGTAGAATAAAAGACTTCTCTTG

SQANTI Annotation Gene Symbol: LOC106588121
SQANTI Annotation Transcript ID: novel

BLAST Annotation Gene Symbol: LOC106588121
BLAST Annotation Description: telomeric repeat-binding factor 2-like

GO Terms: nuclear chromosome telomeric region,protection from non-homologous end joining at telomere,telomeric DNA binding,protein homodimerization activity
GO IDs: GO:0000784,GO:0031848,GO:0042162,GO:0042803

UTRScan Motifs [Position in 3'UTR] Sequence:
No hits

Teiresias Motifs [Position in 3'UTR] Linguistic Complexity(Threshold 0.27):
No hits

Target prediction supported by: PITA, miRanda, TargetSpy, RNAhybrid

RNAhybrid output:
mfe: -19.0 kcal/mol

Position in 3'UTR: 42
Target 5'  G  A      UGCAGUAA        A 3'
            CU UGGGGG        CGAAUUUG 
            GG AUCUCC        GCUUAAAC 
miRNA  3' AG  C                        5'

Transcript 99:

Accession Number; GIYK01057806
SeqID in TSA: SS21801.1
3'UTR length: 2013

3'UTR Sequence: TGAAATAGTGCCTTTAGACGAATTAGAACCACAGTTACTTTCAATATCCTAGAAACATCACAACATCCTAGAAATATGACCTTTTTTTCTTTCAGATCTTTCAGCCTTCTCACTCTTTCTGTTTTCCCCCTTCTGACATGTCAAAGTTGACCCATAATGGATAACTTTTTTGCACTTTCAACTTGAGATTACATGTATGTGTCCAGGCTTGAGTGTGATTAGATATGAGATATTTTCTTAAATTCGAGCTACTCCTCCTAACAATTTTAATTTACCAAAACTAGAGCTTTTTATTACTCTAACCAAAACCAAATGTTTATTCTCTCCCAGTGCTTATTTGTTTTCTGAAAATATACCTTTTTCTCAAGTGAGCAAATTATTTATTACATACAGAAATCGTCACCATAACTGTTTTAAATGATCCTCAGTGCTCTGTATATTGTTTCAGTTTAAGGTCTCTTAGTTTATTTGTTAAAGTAACACTCAGTTTTATTATGATATGTAATATTGTAGATATTTTTAAAAATTTTTATTGTGATTTTGATTATCTAACACATTTATTTAAAAAAATTCCCATGCTGACATCACTCCTGTATATTGCCTTGCGCAGTGATGGATTGCTCTACAGGAATACACCTCTGGTTTATTTCACACATCAGCTTGAATCAGTGGTGCATGTGACCTGAAATGTTCTGAAAATCTTGACACTTGCAGGCTGCAGCCCCTTGTACATGGGAGCTGAAGACAAAGCTCTCTTTAGCAGAACTAATAGCAAGTCAGAGGTATCTCAACGTGATCTGAGCATTTCCTATTATTCTGTACATAAATCCAAGACACTCCATTTAGTATGACATATTATGTTTCGAATGGTATGTGTTTATTTGTGGCTCGCTTACATCCAATTTAATATATGTTGCAAAATCTACAATGTTATGAATTTGCAAAATGTACAATATGTTACGAATTCCAATTTGTTGTTGCTAATGTTAACGTCAGCTATCTCTAGGGGATAAGGTTAAGGTTAGGTTAAAGGGTTAGCTAACATGCTAAATAGTTGCAAAGTAGCAAGTAGTTGCTAATTAGCTAAAATGTTACTTGTCCGTGATGAGATTCGAACACGCAACCTTTGGTTTGCTAGACGTTCACGTTATACGCCCACCCACCCTATTTTCGTTTTTTCCTTAAGTAACCTTCTGTCTTATGTAACCATACTAAACGTAATATATCATACTAATTTAAGTGTCCCGGATGTAAGTTTACTATATTATGTCTGGTCCCCTATTTCTATTCTTATTAAGTATGGACCCTGGAACAAATCAAATTCAGTCTAGAGTGAGCACATCCATCCATTTGGCTGCACGCACTCAACACAACTACAGTACTTTCAGTTGTCAAGTATCAATGTTAATTTACCACATACTGTACTACCCAATATGTCATAATCTCACTACATTCCTCAACCTCTTGTCTCCTGAGACCCAGAGAGGGAATGCATGTGGGAGTCTGCAGTCATGTGTTGTGATCATTCAACAGTCCAGTACAAGAGCAAGTGCCTCTACTGTTGAGCCAAATTCTAGTAGCATTACATTGCTGTAATGCTACTAGAACAGTTGAGGGGGTAAACAACCTGTGCAACCAGTTCTGTTAATCATTTTACAAGCGTAGTTAGTAATAGATGGTATACACCTGATCCAGCTAATTTAGGTTACAATGAAGCGGAGTAATTATTTTATTCTTGACATGGATCTAGTGTGTTCTTTGTGGTTGGATGAATCCCATCTGCCTCACCCATTGCCTTTCACAATTCAGCATATTTGGACATTTCATAAACTGAGACAACACCGGCCACATTAAATGTATTCAACAACTATTTATTCAGACAGCAGGAAAACAATTTCCAAAGCTCTGTGACGAATTTGGTTTTGCACAATGTCTCACTGTTGTCTTGCACAAGACTCAATACAAATGTAATTTCCATTTTTTTTTTGTCAAAATAAACTAATAGAAATGCTT

SQANTI Annotation Gene Symbol: LOC106588512
SQANTI Annotation Transcript ID: novel

BLAST Annotation Gene Symbol: LOC106588512
BLAST Annotation Description: choline transporter-like protein 4 isoform X1

GO Terms: integral component of membrane
GO IDs: GO:0016021

UTRScan Motifs [Position in 3'UTR] Sequence:
No hits

Teiresias Motifs [Position in 3'UTR] Linguistic Complexity(Threshold 0.27):
CACCCTATT [1161,1170] 0.65625
TTTGTTTTCT [337,347] 0.3125

Target prediction supported by: PITA, miRanda, TargetSpy, RNAhybrid

RNAhybrid output:
mfe: -18.0 kcal/mol

Position in 3'UTR: 1903
Target 5' C                  G 3'
           UCUGU GA  CGAAUUUG 
           GGGCA CU  GCUUAAAC 
miRNA  3' A     U  CC          5'

Transcript 100:

Accession Number; GIYK01057807
SeqID in TSA: SS21801.2
3'UTR length: 1976

3'UTR Sequence: TGAAATAGTGCCTTTAGACGAATTAGAACCACAGTTACTTTCAATATCCTAGAAACATCACAACATCCTAGAAATATGACCTTTTTTTCTTTCAGATCTTTCAGCCTTCTCACTCTTTCTGTTTTCCCCCTTCTGACATGTCAAAGTTGACCCATAATGGATAACTTTTTTGCACTTTCAACTTGAGATTACATGTATGTGTCCAGGCTTGAGTGTGATTAGATATGAGATATTTTCTTAAATTCGAGCTACTCCTCCTAACAATTTTAATTTACCAAAACTAGAGCTTTTTATTACTCTAACCAAAACCAAATGTTTATTCTCTCCCAGTGCTTATTTGTTTTCTGAAAATATACCTTTTTCTCAAGTGAGCAAATTATTTATTACATACAGAAATCGTCACCATAACTGTTTTAAATGATCCTCAGTGCTCTGTATATTGTTTCAGTTTAAGGTCTCTTAGTTTATTTGTTAAAGTAACACTCAGTTTTATTATGATATGTAATATTGTAGATATTTTTAAAATTTTTTATTGTGATTTTGATTATCTAACACATTTATTTAAAAAAATTCCCATGCTGACATCACTCCTGTATATTGCCTTGCGCAGTGATGGATTGCTCTACAGGAATACACCTCTGGTTTATTTCACACATCAGCTTGAATCAGTGGTGCATGTGACCTGAAATGTTCTGAAAATCTTGACACTTGCAGGCTGCAGCCCCTTGTACATGGGAGCTGAAGACAAAGCTCTCTTTAGCAGAACTAATAGCAAGTCAGAGGTATCTCAACGTGATCTGAGCATTTCCTATTATTCTGTACATAAATCCAAGACACTCCATTTAGTATGACATATTATGTTTCGAATGGTATGTGTTTATTTGTGGCTCGCTTACATCCAATTTAATATATGTTGCAAAATCTACAATGTTATGAATTTGCAAAATGTACAATATGTTACGAATTCCAATTTGTTGTTGCTAATGTTAACGTCAGCTATCTCTAGGGGATAAGGTTAAGGTTAGGTTAAAGGGTTAGCTAACATGCTAAATAGTTGCAAAGTAGCAAGTAGTTGCTAATTAGCTAAAATGTTACTTGTCCGTGATGAGATTCGAACACGCAACCTTTGGTTTGCTAGACGTTCACGTTATACGCCCACCCACCCTATTTTCGTTTTTTCCTTAAGTAACCTTCTGTCTTATGTAACCATACTAAACGTAATATATCATACTAATTTAAGTGTCCCGGATGTAAGTTTACTATATTATGTCTGGTCCCCTATTTCTATTCTTATTAAGTATGGACCCTGGAACAAATCAAATTCAGTCTAGAGTGAGCACATCCATCCATTTGGCTGCACGCACTCAACACAACTACAGTACTTTCAGTTGTCAAGTATCAATGTTAATTTACCACATACTGTACTACCCAATATGTCATAATCTCACTACATTCCTCAACCTCTTGTCTCCTGAGACCCAGAGAGGGAATGCATGTGGGAGTCTGCAGTCATGTGTTGTGATCATTCAACAGTCCAGTACAAGAGCAAGTGCCTCTACTAGAACAGTTGAGGGGGTAAACAACCTGTGCAACCAGTTCTGTTAATCATTTTACAAGCGTAGTTAGTAATAGATGGTATACACCTGATCCAGCTAATTTAGGTTACAATGAAGCGGAGTAATTATTTTATTCTTGACATGGATCTAGTGTGTTCTTTGTGGTTGGATGAATCCCATCTGCCTCACCCATTGCCTTTCACAATTCAGCATATTTGGACATTTCATAAACTGAGACAACACCGGCCACATTAAATGTATTCAACAACTATTTATTCAGACAGCAGGAAAACAATTTCCAAAGCTCTGTGACGAATTTGGTTTTGCACAATGTCTCACTGTTGTCTTGCACAAGACTCAATACAAATGTAATTTCCATTTTTTTTTTGTCAAAATAAACTAATAGAAATGCTTAACTTG

SQANTI Annotation Gene Symbol: LOC106588512
SQANTI Annotation Transcript ID: novel

BLAST Annotation Gene Symbol: LOC106588512
BLAST Annotation Description: choline transporter-like protein 4 isoform X1

GO Terms: integral component of membrane
GO IDs: GO:0016021

UTRScan Motifs [Position in 3'UTR] Sequence:
No hits

Teiresias Motifs [Position in 3'UTR] Linguistic Complexity(Threshold 0.27):
CACCCTATT [1161,1170] 0.65625
TTTGTTTTCT [337,347] 0.3125

Target prediction supported by: PITA, miRanda, TargetSpy, RNAhybrid

RNAhybrid output:
mfe: -18.0 kcal/mol

Position in 3'UTR: 1860
Target 5' C                  G 3'
           UCUGU GA  CGAAUUUG 
           GGGCA CU  GCUUAAAC 
miRNA  3' A     U  CC          5'

Transcript 101:

Accession Number; GIYK01057808
SeqID in TSA: SS21801.3
3'UTR length: 2019

3'UTR Sequence: TGAAATAGTGCCTTTAGACGAATTAGAACCACAGTTACTTTCAATATCCTAGAAACATCACAACATCCTAGAAATATGACCTTTTTTTCTTTCAGATCTTTCAGCCTTCTCACTCTTTCTGTTTTCCCCCTTCTGACATGTCAAAGTTGACCCATAATGGATAACTTTTTTGCACTTTCAACTTGAGATTACATGTATGTGTCCAGGCTTGAGTGTGATTAGATATGAGATATTTTCTTAAATTCGAGCTACTCCTCCTAACAATTTTAATTTACCAAAACTAGAGCTTTTTATTACTCTAACCAAAACCAAATGTTTATTCTCTCCCAGTGCTTATTTGTTTTCTGAAAATATACCTTTTTCTCAAGTGAGCAAATTATTTATTACATACAGAAATCGTCACCATAACTGTTTTAAATGATCCTCAGTGCTCTGTATATTGTTTCAGTTTAAGGTCTCTTAGTTTATTTGTTAAAGTAACACTCAGTTTTATTATGATATGTAATATTGTAGATATTTTTAAAATTTTTTATTGTGATTTTGATTATCTAACACATTTATTTAAAAAAATTCCCATGCTGACATCACTCCTGTATATTGCCTTGCGCAGTGATGGATTGCTCTACAGGAATACACCTCTGGTTTATTTCACACATCAGCTTGAATCAGTGGTGCATGTGACCTGAAATGTTCTGAAAATCTTGACACTTGCAGGCTGCAGCCCCTTGTACATGGGAGCTGAAGACAAAGCTCTCTTTAGCAGAACTAATAGCAAGTCAGAGGTATCTCAACGTGATCTGAGCATTTCCTATTATTCTGTACATAAATCCAAGACACTCCATTTAGTATGACATATTATGTTTCGAATGGTATGTGTTTATTTGTGGCTCGCTTACATCCAATTTAATATATGTTGCAAAATCTACAATGTTATGAATTTGCAAAATGTACAATATGTTACGAATTCCAATTTGTTGTTGCTAATGTTAACGTCAGCTATCTCTAGGGGATAAGGTTAAGGTTAGGTTAAAGGGTTAGCTAACATGCTAAATAGTTGCAAAGTAGCAAGTAGTTGCTAATTAGCTAAAATGTTACTTGTCCGTGATGAGATTCGAACACGCAACCTTTGGTTTGCTAGACGTTCACGTTATACGCCCACCCACCCTATTTTCGTTTTTTCCTTAAGTAACCTTCTGTCTTATGTAACCATGCTAAACGTAATATATCATACTAATTTAAGTGTCCCGGATGTAAGTTTACTATATTATGTCTGGTCCCCTATTTCTATTCTTATTAAGTATGGACCCTGGAACAAATCAAATTCAGTCTAGAGTGAGCACATCCATCCATTTGGCTGCACGCACTCAACACAACTACAGTACTTTCAGTTGTCAAGTATCAATGTTAATTTACCACATACTGTACTACCCAATATGTCATAATCTCACTACATTCCTCAACCTCTTGTCTCCTGAGACCCAGAGAGGGAATGCATGTGGGAGTCTGCAGTCATGTGTTGTGATCATTCAACAGTCCAGTACAAGAGCAAGTGCCTCTACTGTTGAGCCAAATTCTAGTAGCATTACATTGCTGTAATGCTACTAGAACAGTTGAGGGGGTAAACAACCTGTGCAACCAGTTCTGTTAATCATTTTACAAGCGTAGTTAGTAATAGATGGTATACACCTGATCCAGCTAATTTAGGTTACAATGAAGCGGAGTAATTATTTTATTCTTGACATGGATCTAGTGTGTTCTTTGTGGTTGGATGAATCCCATCTGCCTCACCCATTGCCTTTCACAATTCAGCATATTTGGACATTTCATAAACTGAGACAACACCGGCCACATTAAATGTATTCAACAACTATTTATTCAGACAGCAGGAAAACAATTTCCAAAGCTCTGTGACGAATTTGGTTTTGCACAATGTCTCACTGTTGTCTTGCACAAGACTCAATACAAATGTAATTTCCATTTTTTTTTTGTCAAAATAAACTAATAGAAATGCTTAACTTG

SQANTI Annotation Gene Symbol: LOC106588512
SQANTI Annotation Transcript ID: XM_014177618.1

BLAST Annotation Gene Symbol: LOC106588512
BLAST Annotation Description: choline transporter-like protein 4 isoform X1

GO Terms: integral component of membrane
GO IDs: GO:0016021

UTRScan Motifs [Position in 3'UTR] Sequence:
No hits

Teiresias Motifs [Position in 3'UTR] Linguistic Complexity(Threshold 0.27):
CACCCTATT [1161,1170] 0.65625
TTTGTTTTCT [337,347] 0.3125

Target prediction supported by: PITA, miRanda, TargetSpy, RNAhybrid

RNAhybrid output:
mfe: -18.0 kcal/mol

Position in 3'UTR: 1903
Target 5' C                  G 3'
           UCUGU GA  CGAAUUUG 
           GGGCA CU  GCUUAAAC 
miRNA  3' A     U  CC          5'

Transcript 102:

Accession Number; GIYK01057809
SeqID in TSA: SS21801.4
3'UTR length: 2012

3'UTR Sequence: TGAAATAGTGCCTTTAGACGAATTAGAACCACAGTTACTTTCAATATCCTAGAAACATCACAACATCCTAGAAATATGACCTTTTTTTCTTTCAGATCTTTCAGCCTTCTCACTCTTTCTGTTTTCCCCCTTCTGACATGTCAAAGTTGACCCATAATGGATAACTTTTTTGCACTTTCAACTTGAGATTACATGTATGTGTCCAGGCTTGAGTGTGATTAGATATGAGATATTTTCTTAAATTCGAGCTACTCCTCCTAACAATTTTAATTTACCAAAACTAGAGCTTTTTATTACTCTAACCAAAACCAAATGTTTATTCTCTCCCAGTGCTTATTTGTTTTCTGAAAATATACCTTTTTCTCAAGTGAGCAAATTATTTATTACATACAGAAATCGTCACCATAACTGTTTTAAATGATCCTCAGTGCTCTGTATATTGTTTCAGTTTAAGGTCTCTTAGTTTATTTGTTAAAGTAACACTCAGTTTTATTATGATATGTAATATTGTAGATATTTTTAAAATTTTTTATTGTGATTTTGATTATCTAACACATTTATTAAAAAAAATTCCCATGCTGACATCACTCCTGTATATTGCCTTGCGCAGTGATGGATTGCTCTACAGGAATACACCTCTGGTTTATTTCACACATCAGCTTGAATCAGTGGTGCATGTGACCTGAAATGTTCTGAAAATCTTGACACTTGCAGGCTGCAGCCCCTTGTACATGGGAGCTGAAGACAAAGCTCTCTTTAGCAGAACTAATAGCAAGTCAGAGGTATCTCAACGTGATCTGAGCATTTCCTATTATTCTGTACATAAATCCAAGACACTCCATTTAGTATGACATATTATGTTTCGAATGGTATGTGTTTATTTGTGGCTCGCTTACATCCAATTTAATATATGTTGCAAAATCTACAATGTTATGAATTTGCAAAATGTACAATATGTTACGAATTCCAATTTGTTGTTGCTAATGTTAACGTCAGCTATCTCTAGGGGATAAGGTTAAGGTTAGGTTAAAGGGTTAGCTAACATGCTAAATAGTTGCAAAGTAGCAAGTAGTTGCTAATTAGCTAAAATGTTACTTGTCCGTGATGAGATTCGAACACGCAACCTTTGGTTTGCTAGACGTTCACGTTATACGCCCACCCACCCTATTTTCGTTTTTTCCTTAAGTAACCTTCTGTCTTATGTAACCATACTAAACGTAATATATCATACTAATTTAAGTGTCCCGGATGTAAGTTTACTATATTATGTCTGGTCCCCTATTTCTATTCTTATTAAGTATGGACCCTGGAACAAATCAAATTCAGTCTAGAGTGAGCACATCCATCCATTTGGCTGCACGCACTCAACACAACTACAGTACTTTCAGTTGTCAAGTATCAATGTTAATTTACCACATACTGTACTACCCAATATGTCATAATCTCACTACATTCCTCAACCTCTTGTCTCCTGAGACCCAGAGAGGGAATGCATGTGGGAGTCTGCAGTCATGTGTTGTGATCATTCAACAGTCCAGTACAAGAGCAAGTGCCTCTACTGTTGAGCCAAATTCTAGTAGCATTACATTGCTGTAATGCTACTAGAACAGTTGAGGGGGTAAACAACCTGTGCAACCAGTTCTGTTAATCATTTTACAAGCGTAGTTAGTAATAGATGGTATACACCTGATCCAGCTAATTTAGGTTACAATGAAGCGGAGTAATTATTTTATTCTTGACATGGATCTAGTGTGTTCTTTGTGGTTGGATGAATCCCATCTGCCTCACCCATTGCCTTTCACAATTCAGCATATTTGGACATTTCATAAACTGAGACAACACCGGCCACATTAAATGTATTCAACAACTATTTATTCAGACAGCAGGAAAACAATTTCCAAAGCTCTGTGACGAATTTGGTTTTGCACAATGTCTCACTGTTGTCTTGCACAAGACTCAATACAAATGTAATTTCCATTTTTTTTTGTCAAAATAAACTAATAGAAATGCTT

SQANTI Annotation Gene Symbol: LOC106588512
SQANTI Annotation Transcript ID: novel

BLAST Annotation Gene Symbol: LOC106588512
BLAST Annotation Description: choline transporter-like protein 4 isoform X1

GO Terms: integral component of membrane
GO IDs: GO:0016021

UTRScan Motifs [Position in 3'UTR] Sequence:
No hits

Teiresias Motifs [Position in 3'UTR] Linguistic Complexity(Threshold 0.27):
CACCCTATT [1161,1170] 0.65625
TTTGTTTTCT [337,347] 0.3125

Target prediction supported by: PITA, miRanda, TargetSpy, RNAhybrid

RNAhybrid output:
mfe: -18.0 kcal/mol

Position in 3'UTR: 1903
Target 5' C                  G 3'
           UCUGU GA  CGAAUUUG 
           GGGCA CU  GCUUAAAC 
miRNA  3' A     U  CC          5'

Transcript 103:

Accession Number; GIYK01057828
SeqID in TSA: SS21811.1
3'UTR length: 1373

3'UTR Sequence: GGGTGACCAGAGAGATATACCTGCTGGAGCGCGTGCTACAGGCTGTCAGGCTGTCTGGTCACGGAGGAAGGCTGTGCTTCTCTGGTCTCAGCTCTGAGGTTAAACCCCTCACACCTGAGAGAGCTTGACCTGAGCTACAATCACCCAGGAGACTCAGGAGTCAGACTGCTCTCTGCTCGACTGGAGGATCCACACTGCAGACTGGAGAGACTCAATGTGGAACATGGTGGAGAACACATAATGAAACCTGGGCTTAGAAAATATGCGTTTGAGCTCACATTGGACCCAAACACATCACACAGAAACCTCTCTTGGTCTGAGGTGAATAGAAAGCTGACATGTGGGAATGGGAGTCAGCCGTATCCTGATCACCTAGAGAGATTTCAGGACCATCCACAGGTGCTGTGTAGAGAGGGTCTGTCTGGGCGCTGTTACTGGGAGGTAGAGTGGAGTGGGAAATGGGCTATGATAGGAGTTGCATATAAAGGAATCAGCAGGAGAGGACAACATAATGACTGTGTGCTTGGAGCCAATGACAAGTCCTGGTGTCTGTTCTGCTCTGATAAAGGTTACACTGCCAAGCACAATAATGAGAGAACATTCACCTCCTCCGGCTCTCACAGAGTAGGAGTATATCTGGACTGGGTGGCCGGCACGCTGTCCTTCTACATGTATGGTACCTTCTCTGATACACTGATCCACCTGCACACATTCCACACCACATTCACTGAGCCCCTGTATCCTGGGTTTGGGTTCAGTTGGTCCAAATCCTCAGTTTCTCTGTGTCAGATAGCCTACTGAAGTCACACTCCTATTGAAACACAACTGGGTGACATGATGGGTTATGCTTCACTCGAATATAAAAAATAAATAAAGCCCCTTTGTGAGAAAAAAAAACTAATTCTGATTGGCTGGGCCTTGCTCCCCAGTGGGTGGGCCTATGCCCTCCAGGCCTACTGCTAGCTGTGCCCCTGCCCAGTCATGTGAAATCCATAGATTAGGGCTTATGAATTTATTTCAATTGGCTAATTTCCTTATATCATCTGTAACTCAGTAAAATCATTGAAATTGTTACATGTTGTGTTTTTTTGTTGTTGTATATATAGTACATATTTTTTGCAATTCGTATGATGTTACGAATCTAATTCGTACAATATGTTGCGAATTTGTTGTGCTTACGATCCTGGACTGCATCTTTAACAGATGATTATTAGATATGTAAATAGATGACAGAATTTGTTTGTTGACCGTAGCCTGTTTGTAAAATTGTTGACGCAACAATCTTGCTTCTGTATGAACACAATACACTGAATGTAATGTAATTGTCACAGACTAATGAGGTTAATAAAACAGATGAAAGAAGCGATGTTCAG

SQANTI Annotation Gene Symbol: LOC106588498
SQANTI Annotation Transcript ID: novel

BLAST Annotation Gene Symbol: LOC106603753
BLAST Annotation Description: NLR family CARD domain-containing protein 3-like

GO Terms: protein binding,ATP binding
GO IDs: GO:0005515,GO:0005524

UTRScan Motifs [Position in 3'UTR] Sequence:
No hits

Teiresias Motifs [Position in 3'UTR] Linguistic Complexity(Threshold 0.27):
CCCTGCCC [970,978] 0.35714285714285715

Target prediction supported by: PITA, miRanda, TargetSpy, RNAhybrid

RNAhybrid output:
mfe: -20.0 kcal/mol

Position in 3'UTR: 1144
Target 5' A      CAAUAU UU         U 3'
           UUCGUA      G  GCGAAUUUG 
           GGGCAU      C  CGCUUAAAC 
miRNA  3' A             UC           5'

Transcript 104:

Accession Number; GIYK01057829
SeqID in TSA: SS21811.2
3'UTR length: 570

3'UTR Sequence: AGTCACACTCCTATTGAAACACAACTGGGTGACATGATGGGTTATGCTTCACTCGAATATAAAAAATAAATAAAGCCCCTTTGTGAGAAAAAAAAACTAATTCTGATTGGCTGGGCCTTGCTCCCCAGTGGGTGGGCCTATGCCCTCCAGGCCTACTGCTAGCTGTGCCCCTGCCCAGTCATGTGAAATCCATAGATTAGGGCTTATGAATTTATTTCAATTGGCTAATTTCCTTATATCATCTGTAACTCAGTAAAATCATTGAAATTGTTACATGTTGTGTTTTTTTGTTGTTGTATATATAGTACATATTTTTTGCAATTCGTATGATGTTACGAATCTAATTCGTACAATATGTTGCGAATTTGTTGTGCTTACGATCCTGGACTGCATCTTTAACAGATGATTATTAGATATGTAAATAGATGACAGAATTTGTTTGTTGACCGTAGCCTGTTTGTAAAATTGTTGACGCAACAATCTTGCTTCTGTATGAACACAATACACTGAATGTAATGTAATTGTCACAGACTAATGAGGTTAATAAAACAGATGAAAGAAGCGATGTTT

SQANTI Annotation Gene Symbol: LOC106588498
SQANTI Annotation Transcript ID: novel

BLAST Annotation Gene Symbol: GSONMT00072086001
BLAST Annotation Description: NLR family CARD domain-containing protein 3-like

GO Terms: ATP binding,negative regulation of phosphatase activity,phosphatase binding
GO IDs: GO:0005524,GO:0010923,GO:0019902

UTRScan Motifs [Position in 3'UTR] Sequence:
No hits

Teiresias Motifs [Position in 3'UTR] Linguistic Complexity(Threshold 0.27):
CCCTGCCC [169,177] 0.35714285714285715

Target prediction supported by: PITA, miRanda, RNAhybrid

RNAhybrid output:
mfe: -20.0 kcal/mol

Position in 3'UTR: 344
Target 5' A      CAAUAU UU         U 3'
           UUCGUA      G  GCGAAUUUG 
           GGGCAU      C  CGCUUAAAC 
miRNA  3' A             UC           5'

Transcript 105:

Accession Number; GIYK01057830
SeqID in TSA: SS21811.3
3'UTR length: 556

3'UTR Sequence: AGTCACACTCCTATTGAAACACAACTGGGTGACATGATGGGTTATGCTTCACTCGAATATAAAAAATAAATAAAGCCCCTTTGTGAGAAAAAAAAACTAATTCTGATTGGCTGGGCCTTGCTCCCCAGTGGGTGGGCCTATGCCCTCCAGGCCTACTGCTAGCTGTGCCCCTGCCCAGTCATGTGAAATCCATAGATTAGGGCTTATGAATTTATTTCAATTGGCTAATTTCCTTATATCATCTGTAACTCAGTAAAATCATTGAAATTGTTACATGTTGTGTTTTTTTGTTGTTGTATATATAGTACATATTTTTTGCAATTCGTATGATGTTACGAATCTAATTCGTACAATATGTTGCGAATTTGTTGTGCTTACGATCCTGGACTGCATCTTTAACAGATGATTATTAGATATGTAAATAGATGACAGAATTTGTTTGTTGACCGTAGCCTGTTTGTAAAATTGTTGACGCAACAATCTTGCTTCTGTATGAACACAATACACTGAATGTAATGTAATTGTCACAGACTAATGAGGTTAATAAAACAGATGT

SQANTI Annotation Gene Symbol: LOC106588498
SQANTI Annotation Transcript ID: novel

BLAST Annotation Gene Symbol: LOC106588498
BLAST Annotation Description: NLR family CARD domain-containing protein 3-like

GO Terms: protein binding,ATP binding
GO IDs: GO:0005515,GO:0005524

UTRScan Motifs [Position in 3'UTR] Sequence:
No hits

Teiresias Motifs [Position in 3'UTR] Linguistic Complexity(Threshold 0.27):
CCCTGCCC [169,177] 0.35714285714285715

Target prediction supported by: PITA, miRanda, RNAhybrid

RNAhybrid output:
mfe: -20.0 kcal/mol

Position in 3'UTR: 344
Target 5' A      CAAUAU UU         U 3'
           UUCGUA      G  GCGAAUUUG 
           GGGCAU      C  CGCUUAAAC 
miRNA  3' A             UC           5'

Transcript 106:

Accession Number; GIYK01057831
SeqID in TSA: SS21811.4
3'UTR length: 556

3'UTR Sequence: AGTCACACTCCTATTGAAACACAACTGGGTGACATGATGGGTTATGCTTCACTCGAATATAAAAAATAAATAAAGCCCCTTTGTGAGAAAAAAAAAACTAATTCTGATTGGCTGGGCCTTGCTCCCCAGTGGGTGGGCCTATGCCCTCCAGGCCTACTGCTAGCTGTGCCCCTGCCCAGTCATGTGAAATCCATAGATTAGGGCTTATGAATTTATTTCAATTGGCTAATTTCCTTATATCATCTGTAACTCAGTAAAATCATTGAAATTGTTACATGTTGTGTTTTTTTGTTGTTGTATATATAGTACATATTTTTTGCAATTCGTATGATGTTACGAATCTAATTCGTACAATATGTTGCGAATTTGTTGTGCTTACGATCCTGGACTGCATCTTTAACAGATGATTATTAGATATGTAAATAGATGACAGAATTTGTTTGTTGACCGTAGCCTGTTTGTAAAATTGTTGACGCAACAATCTTGCTTCTGTATGAACACAATACACTGAATGTAATGTAATTGTCACAGACTAATGAGGTTAATAAAACAGATG

SQANTI Annotation Gene Symbol: LOC106588498
SQANTI Annotation Transcript ID: novel

BLAST Annotation Gene Symbol: LOC106588498
BLAST Annotation Description: NLR family CARD domain-containing protein 3-like

GO Terms: protein binding,ATP binding
GO IDs: GO:0005515,GO:0005524

UTRScan Motifs [Position in 3'UTR] Sequence:
No hits

Teiresias Motifs [Position in 3'UTR] Linguistic Complexity(Threshold 0.27):
CCCTGCCC [169,177] 0.35714285714285715

Target prediction supported by: PITA, miRanda, RNAhybrid

RNAhybrid output:
mfe: -20.0 kcal/mol

Position in 3'UTR: 344
Target 5' A      CAAUAU UU         U 3'
           UUCGUA      G  GCGAAUUUG 
           GGGCAU      C  CGCUUAAAC 
miRNA  3' A             UC           5'

Transcript 107:

Accession Number; GIYK01057832
SeqID in TSA: SS21811.5
3'UTR length: 555

3'UTR Sequence: AGTCACACTCCTATTGAAACACAACTGGGTGACATGATGGGTTATGCTTCACTCGAATATAAAAAATAAATAAAGCCCCTTTGTGAGAAAAAAAAACTCATTCTGATTGGCTGGGCCTTGCTCCCCAGTGGGTGGGCCTATGCCCTCCAGGCCTACTGCTAGCTGTGCCCCTGCCCAGTCATGTGAAATCCATAGATTAGGGCTTATGAATTTATTTCAATTGGCTAATTTCCTTATATCATCTGTAACTCAGTAAAATCATTGAAATTGTTACATGTTGTGTTTTTTTGTTGTTGTATATATAGTACATATTTTTTGCAATTCGTATGATGTTACGAATCTAATTCGTACAATATGTTGCGAATTTGTTGTGCTTACGATCCTGGACTGCATCTTTAACAGATGATTATTAGATATGTAAATAGATGACAGAATTTGTTTGTTGACCGTAGCCTGTTTGTAAAATTGTTGACGCAACAATCTTGCTTCTGTATGAACACAATACACTGAATGTAATGTAATTGTCACAGACTAATGAGGTTAATAAAACAGATG

SQANTI Annotation Gene Symbol: LOC106588498
SQANTI Annotation Transcript ID: novel

BLAST Annotation Gene Symbol: LOC106588498
BLAST Annotation Description: NLR family CARD domain-containing protein 3-like

GO Terms: protein binding,ATP binding
GO IDs: GO:0005515,GO:0005524

UTRScan Motifs [Position in 3'UTR] Sequence:
No hits

Teiresias Motifs [Position in 3'UTR] Linguistic Complexity(Threshold 0.27):
CCCTGCCC [169,177] 0.35714285714285715

Target prediction supported by: PITA, miRanda, RNAhybrid

RNAhybrid output:
mfe: -20.0 kcal/mol

Position in 3'UTR: 344
Target 5' A      CAAUAU UU         U 3'
           UUCGUA      G  GCGAAUUUG 
           GGGCAU      C  CGCUUAAAC 
miRNA  3' A             UC           5'

Transcript 108:

Accession Number; GIYK01057833
SeqID in TSA: SS21811.6
3'UTR length: 555

3'UTR Sequence: AGTCACACTCCTATTGAAACACAACTGGGTGACATGATGGGTTATGCTTCACTCGAATATAAAAAATAAATAAAGCCCCTTTGTGAGAAAAAAAAACTAATTCTGATTGGCTGGGCCTTGCTCCCCAGTGGGTGGGCCTATGCCCTCCAGGCCTACTGCTAGCTGTGCCCCTGCCCAGTCATGTGAAATCCATAGATTAGGGCTTATGAATTTATTTCAATTGGCTAATTTCCTTATATCATCTGTAACTCAGTAAAATCATTGAAATTGTTACATGTTGTGTTTTTTTGTTGTTGTATATATAGTACATATTTTTTGCAATTCGTATGATGTTACGAATCTAATTCGTACAATATGTTGCGAATTTGTTGTGCTTACGATCCTGGACTGCATCTTTAACAGATGATTATTAGATATGTAAATAGATGACAGAATTTGTTTGTTGACCGTAGCCTGTTTGTAAAATTGTTGACGCAACAATCTTGCTTCTGTATGAACACAATACACTGAATGTAATGTAATTGTCACAGACTAATGAGGTTAATAAAACAGATG

SQANTI Annotation Gene Symbol: LOC106588498
SQANTI Annotation Transcript ID: XM_014177596.1

BLAST Annotation Gene Symbol: GSONMT00072086001
BLAST Annotation Description: NLR family CARD domain-containing protein 3-like

GO Terms: ATP binding,negative regulation of phosphatase activity,phosphatase binding
GO IDs: GO:0005524,GO:0010923,GO:0019902

UTRScan Motifs [Position in 3'UTR] Sequence:
No hits

Teiresias Motifs [Position in 3'UTR] Linguistic Complexity(Threshold 0.27):
CCCTGCCC [169,177] 0.35714285714285715

Target prediction supported by: PITA, miRanda, RNAhybrid

RNAhybrid output:
mfe: -20.0 kcal/mol

Position in 3'UTR: 344
Target 5' A      CAAUAU UU         U 3'
           UUCGUA      G  GCGAAUUUG 
           GGGCAU      C  CGCUUAAAC 
miRNA  3' A             UC           5'

Transcript 109:

Accession Number; GIYK01057834
SeqID in TSA: SS21811.7
3'UTR length: 1139

3'UTR Sequence: AAGATGTCTACAACAAGATGAATGCACATTGAAAGGTTTTGAATATGCGTTTGAGCTCACATTGGACCCAAACACATCACACAGAAACCTCTCTTGGTCTGAGGTGAATAGAAAGCTGACATGTGGGAATGGGAGTCAGCCGTATCCTGATCACCTAGAGAGATTTCAGGACCATCCACAGGTGCTGTGTAGAGAGGGTCTGTCTGGGCGCTGTTACTGGGAGGTAGAGTGGAGTGGGAAATGGGCTATGATAGGAGTTGCATATAAAGGAATCAGCAGGAGAGGACAACATAATGACTGTGTGCTTGGAGCCAATGACAAGTCCTGGTGTCTGTTCTGCTCTGATAAAGGTTACACTGCCAAGCACAATAATGAGAGAACATTCACCTCCTCCGGCTCTCACAGAGTAGGAGTATATCTGGACTGGGTGGCCGGCACGCTGTCCTTCTACATGTATGGTACCTTCTCTGATACACTGATCCACCTGCACACATTCCACACCACATTCACTGAGCCCCTGTATCCTGGGTTTGGGTTCAGTTGGTCCAAATCCTCAGTTTCTCTGTGTCAGATAGCCTACTGAAGTCACACTCCTATTGAAACACAACTGGGTGACATGATGGGTTATGCTTCACTCGAATATAAAAAATAAATAAAGCCCCTTTGTGAGAAAAAAAAAACTAATTCTGATTGGCTGGGCCTTGCTCCCCAGTGGGTGGGCCTATGCCCTCCAGGCCTACTGCTAGCTGTGCCCCTGCCCAGTCATGTGAAATCCATAGATTAGGGCTTATGAATTTATTTCAATTGGCTAATTTCCTTATATCATCTGTAACTCAGTAAAATCATTGAAATTGTTACATGTTGTGTTTTTTTGTTGTTGTATATATAGTACATATTTTTTGCAATTCGTATGATGTTACGAATCTAATTCGTACAATATGTTGCGAATTTGTTGTGCTTACGATCCTGGACTGCATCTTTAACAGATGATTATTAGATATGTAAATAGATGACAGAATTTGTTTGTTGACCGTAGCCTGTTTGTAAAATTGTTGACGCAACAATCTTGCTTCTGTATGAACACAATACACTGAATGTAATGTAATTGTCACAGACTAATGAGGTTAATAAAACAGATG

SQANTI Annotation Gene Symbol: LOC106588498
SQANTI Annotation Transcript ID: novel

BLAST Annotation Gene Symbol: LOC106588498
BLAST Annotation Description: NLR family CARD domain-containing protein 3-like

GO Terms: protein binding,ATP binding
GO IDs: GO:0005515,GO:0005524

UTRScan Motifs [Position in 3'UTR] Sequence:
IRES [1042,1139] TTGTA AA ATTGTT  GACGCA ACAATCT TGCTTC TGTATG AACAC AATACA CTGAA TGTAAT GTAAT TGTCA CAG ACTAA TGAGG TTAAT AAAACAGATG 

Teiresias Motifs [Position in 3'UTR] Linguistic Complexity(Threshold 0.27):
CCCTGCCC [753,761] 0.35714285714285715

Target prediction supported by: PITA, miRanda, TargetSpy, RNAhybrid

RNAhybrid output:
mfe: -20.0 kcal/mol

Position in 3'UTR: 928
Target 5' A      CAAUAU UU         U 3'
           UUCGUA      G  GCGAAUUUG 
           GGGCAU      C  CGCUUAAAC 
miRNA  3' A             UC           5'

Transcript 110:

Accession Number; GIYK01057835
SeqID in TSA: SS21811.8
3'UTR length: 555

3'UTR Sequence: AGTCACACTCCTATTGAAACACAACTGGGTGACATGATGGGTTATGCTTCACTCGAATATAAAAAATAAATAAAGCCCCTTTGTGAGAAAAAAAAACTCATTCTGATTGGCTGGGCCTTGCTCCCCAGTGGGTGGGCCTATGCCCTCCAGGCCTACTGCTAGCTGTGCCCCTGCCCAGTCATGTGAAATCCATAGATTAGGGCTTATGAATTTATTTCAATTGGCTAATTTCCTTATATCATCTGTAACTCAGTAAAATCATTGAAATTGTTACATGTTGTGTTTTTTTGTTGTTGTATATATAGTACATATTTTTTGCAATTCGTATGATGTTACGAATCTAATTCGTACAATATGTTGCGAATTTGTTGTGCTTACGATCCTGGACTGCATCTTTAACAGATGATTATTAGATATGTAAATAGATGACAGAATTTGTTTGTTGACCGTAGCCTGTTTGTAAAATTGTTGACGCAACAATCTTGCTTCTGTATGAACACAATACACTGAATGTAATGTAATTGTCACAGACTAATGAGGTTAATAAAACAGATG

SQANTI Annotation Gene Symbol: LOC106588498
SQANTI Annotation Transcript ID: novel

BLAST Annotation Gene Symbol: GSONMT00072086001
BLAST Annotation Description: NLR family CARD domain-containing protein 3-like

GO Terms: ATP binding,negative regulation of phosphatase activity,phosphatase binding
GO IDs: GO:0005524,GO:0010923,GO:0019902

UTRScan Motifs [Position in 3'UTR] Sequence:
No hits

Teiresias Motifs [Position in 3'UTR] Linguistic Complexity(Threshold 0.27):
CCCTGCCC [169,177] 0.35714285714285715

Target prediction supported by: PITA, miRanda, RNAhybrid

RNAhybrid output:
mfe: -20.0 kcal/mol

Position in 3'UTR: 344
Target 5' A      CAAUAU UU         U 3'
           UUCGUA      G  GCGAAUUUG 
           GGGCAU      C  CGCUUAAAC 
miRNA  3' A             UC           5'

Transcript 111:

Accession Number; GIYK01057836
SeqID in TSA: SS21811.9
3'UTR length: 555

3'UTR Sequence: AGTCACACTCCTATTGAAACACAACTGGGTGACATGATGGGTTATGCTTCACTCGAATATAAAAAATAAATAAAGCCCCTTTGTGAGAAAAAAAAACTCATTCTGATTGGCTGGGCCTTGCTCCCCAGTGGGTGGGCCTATGCCCTCCAGGCCTACTGCTAGCTGTGCCCCTGCCCAGTCATGTGAAATCCATAGATTAGGGCTTATGAATTTATTTCAATTGGCTAATTTCCTTATATCATCTGTAACTCAGTAAAATCATTGAAATTGTTACATGTTGTGTTTTTTTGTTGTTGTATATATAGTACATATTTTTTGCAATTCGTATGATGTTACGAATCTAATTCGTACAATATGTTGCGAATTTGTTGTGCTTACGATCCTGGACTGCATCTTTAACAGATGATTATTAGATATGTAAATAGATGACAGAATTTGTTTGTTGACCGTAGCCTGTTTGTAAAATTGTTGACGCAACAATCTTGCTTCTGTATGAACACAATACACTGAATGTAATGTAATTGTCACAGACTAATGAGGTTAATAAAACAGATG

SQANTI Annotation Gene Symbol: LOC106588498
SQANTI Annotation Transcript ID: novel

BLAST Annotation Gene Symbol: LOC106588498
BLAST Annotation Description: NLR family CARD domain-containing protein 3-like

GO Terms: protein binding,ATP binding
GO IDs: GO:0005515,GO:0005524

UTRScan Motifs [Position in 3'UTR] Sequence:
No hits

Teiresias Motifs [Position in 3'UTR] Linguistic Complexity(Threshold 0.27):
CCCTGCCC [169,177] 0.35714285714285715

Target prediction supported by: PITA, miRanda, RNAhybrid

RNAhybrid output:
mfe: -20.0 kcal/mol

Position in 3'UTR: 344
Target 5' A      CAAUAU UU         U 3'
           UUCGUA      G  GCGAAUUUG 
           GGGCAU      C  CGCUUAAAC 
miRNA  3' A             UC           5'

Transcript 112:

Accession Number; GIYK01005636
SeqID in TSA: SS2214.1
3'UTR length: 2906

3'UTR Sequence: GGGACTACAACTCTTGCCAAGGACTACAATTCTTCCTCTTCTGAACTACAAGTCCCAGCTCCTCCAGCCTTCACAGTCCACACTTTCTGCCCTAACCACCTCAAACCTGTACTACTATTTGTCAGTCACAATGTGGAACTGAAGCATGCTTGCACAACAGAGGTTAAAGAAAATGTCGGCAGTTGAAAAAAACTGAAAACAAAGACTTGTGATTTAAAGGGCTCCATTTTTCTTGCAGCAGGCCATGTAGATTTCTTCCCAGCTTTCTGCTGGGGTGCTGAACAGAACGTTGGCAGAACGTTTTCTCCTTGCTGAGACTTTGGTAGGTGTGGGAAGTGTCGCACCCACGGAGCGCAATGCCGGATCAAGCAATTGTCACACTCATTTAAGGAGCTGTGAGACCGGATAAAAACCGGATGCGTCGTTACATATATGCATTAGAACACTTTACACGCATGCACACTTCCAAGGTGTTGGTGATACTGGATGCGCTGTTACATTAGAACATGGACACTTTATAGGTTTAAGAAACAGGATGCGCTGTTACCTGCAGACAAACATGCTCAAACATAGGAAGACACACAAACACATAGTGTATCGACACAAACCATAAACACACCTGCAATGACATGCACAAATGCACAGTATTTGCCATATCACCAGTGGGGTTTGTCTCTAACTGGTGAATTGTTTATAGGTCAAGATTGGGGTAAAGCCGTAGCGAGGTATCGTTTAGAAGCAATAAGTAGAGTTCGAATTTTTACTATTGACATAATTACATTTCTATTTATCATAAAAATGTGTGTATGGAGGTTTGTCCTCATGGGTGCAATGTATAGGTGACCTTCCAGTTCCTGGGTGACTAGATGGACGGACACGGGCACATTTTAATTTAGCTGAACTTTCATTTGGAGAAATTGCCAGAAGAAATTGCCAGAGGTTATTTTGGAAATTGGAATTCACACATGGAATTTGAATGAACACATTTTGAATGTGTTCGCAAATTAATCTACACATCCATCTACTAGTCTCTTTTTGGCATGAGACACTTAACCAGTGATTCCTTTTAAATTCTTGAATTTCAATTACTCGGACTGGAATTTGAATGGATTCCGCCCCAAAATGAATGTTTCCCATCTCTCCCTGACTGCAGGAATGAACCTGACCCGTAGCTTGGTGTGGTGTGCTTTTTCTAGCCAATGGAATGTCCCGAACTGTCAGGGGGTCACAGGTTGAATAGGTCAAACTGCTATTCTTTTTAGAGGTGTGGATAAGGAGGGAGGAAGTGAATGTTTTTTGTGGTGAAAACTTAATCATTTGCTACTGCTCCATTCATAGAAATGTATTGATGCGTACATGTACTTGGGCTAGTGCTGGTTGGATTGTGGTTTCAGTGAGAGTGAAGTGTGTTGCTGCATGCTCATATGGGGATATGGTTGGTTGGTTGATTGATTTTAGTTTAGGAGTTACCATAGTAACTACTCATGAGCCATTTGTTTGGACCATTTTAGCCTTTGTAACTAACCATGTATATAAGAAATGTATCTGCTTGGTTAGGGGACACCCCCTTTGCCTCGACTGAGCGAAGTGGACGAAATTGACGATGTTTCCATTGTAATGCAACGTAGCCATGCAAATAATGTTCTGTACAGCCACCTTGTGCTTCTAAAGCACCAAAGACCAGCCAACAAAAAAAACTCCATCTTCTAGTTTCAATGTTTTTTTGTCAAGCTAGTTTGGAGTGTTTTAGGGGCTGTTTTGTGAGCTTCAAGCTCACGGAAGAGATATTGGACTTTTCTACAGATTAGACTGTAGGGCTGTTTCAAAGGGTTGGTAAGCTTTTGCCTTGCAGTGCAAGCTGAGGCTCTCTCAAGACAAGTAAGCCCATCCAGCCTGGTCAGTGCCACCATGCTGCTGCTTGACGTCAGAGGGCCAAAGACGTGTTTGTTGATGGGCGTCGGATCTCACTCCCAAGGATTATCGGCCAATCAGGACCTGTCTGTTTTTAACAGCTTTTTGAGATGCTACTTTTTCAATGATGATAACGAAACCCAAGGTCAAAGTGAACAGTCTATAATGTACAGTGTGTGTCTAACTGGAATAACATGAAATGCTTTGCTCACTGAGGAAAGGATCCACTCAGAACGAGGGCTATTCAGAATAAACTAATTTATTAAGTTAAAGTGATTGAATGGAATAATGAATAACTGTAAATGTCTGTAAGGGTGTCACCCATGTCAGGTCTGAGGATGTGTAGTTGTACGTAACTTATTTTCTTCTGTACTCATTTTAACCTTGAAGCATGTCTAGAGATAGACTAGGATAGTTTCCTACTTTCCAACTCTTTATCAAAAGAAACTCATAATGTCCACAATGTGTAACATAATATCAACACAATGTGTAACGTGCTCAACGGTTCACCAAGCTTTAGAGAAAGGTTCCAGTCCTGAATAGGTCTTTGTTCCCTCTCACAGTCCTGTCATGTTCAATGTTAGTTTTTCTTCAGCAGAGTTGGAACAGTGCTTTAGAAGTGTCTCACTGTGTTGTTTTAAACCAGAGACCGATTTCTTCAGTTACCTTTCAGTTTCATCAGCTGACCTCAACATGGGGTCACTGCCACAACTGAAATGTATCTGCTATGTGTCTGCTATGTAACCTGCTTTGCTCTACTTCTGTCAACCTTCACTTCTACTTATCTCATTTACATATGAGGGCTATTTCTGTCTTTGTCTGTCACCAACCATATCCTGATTTCTCCATTTCTCTCATCTAGCCTCCCTTCCTATAAGACAACGATAATGTTGCATATCTTTATTTCCCTTGAAATTCATGTTTAAAGAACTTTGAATTAATATAAAATAGCGCCTTTACAATTTTTCTAACCATTAAACTTGAATTATGAGATT

SQANTI Annotation Gene Symbol: LOC106588180
SQANTI Annotation Transcript ID: XM_014176930.1

BLAST Annotation Gene Symbol: 
BLAST Annotation Description: SEC14-like protein 1 isoform X1

GO Terms: 
GO IDs: 

UTRScan Motifs [Position in 3'UTR] Sequence:
BRD-BOX [2424,2430] AGCTTTA

Teiresias Motifs [Position in 3'UTR] Linguistic Complexity(Threshold 0.27):
CCTGTCTGT [1995,2004] 0.27901785714285715

Target prediction supported by: PITA, miRanda, TargetSpy, RNAhybrid

RNAhybrid output:
mfe: -18.8 kcal/mol

Position in 3'UTR: 742
Target 5' A AA      UU       U 3'
           U  GUAGAG  CGAAUUU 
           G  CAUCUC  GCUUAAA 
miRNA  3' A GG      C        C 5'

Transcript 113:

Accession Number; GIYK01005637
SeqID in TSA: SS2214.2
3'UTR length: 2907

3'UTR Sequence: GGGACTACAACTCTTGCCAAGGACTACAATTCTTCCTCTTCTGAACTACAAGTCCCAGCTCCTCCAGCCTTCACAGTCCACACTTTCTGCCCTAACCACCTCAAACCTGTACTACTATTTGTCAGTCACAATGTGGAACTGAAGCATGCTTGCACAACAGAGGTTAAAGAAAATGTCGGCAGTTGAAAAAAACTGAAAACAAAGACTTGTGATTTAAAGGGCTCCATTTTTCTTGCAGCAGGCCATGTAGATTTCTTCCCAGCTTTCTGCTGGGGTGCTGAACAGAACGTTGGCAGAACGTTTTCTCCTTGCTGAGACTTTGGTAGGTGTGGGAAGTGTCGCACCCACGGAGCGCAATGCCGGATCAAGCAATTGTCACACTCATTTAAGGAGCTGTGAGACCGGATAAAAACCGGATGCGTCGTTACATATATGCATTAGAACACTTTACACGCATGCACACTTCCAAGGTGTTGGTGATACTGGATGCGCTGTTACATTAGAACATGGACACTTTATAGGTTTAAGAAACAGGATGCGCTGTTACCTGCAGACAAACATGCTCAAACATAGGAAGACACACAAACACATAGTGTATCGACACAAACCATAAACACACCTGCAATGACATGCACAAATGCACAGTATTTGCCATATCACCAGTGGGGTTTGTCTCTAACTGGTGAATTGTTTATAGGTCAAGATTGGGGTAAAGCCGTAGCGAGGTATCGTTTAGAAGCAATAAGTAGAGTTCGAATTTTTACTATTGACATAATTACATTTCTATTTATCATAAAAATGTGTGTATGGAGGTTTGTCCTCATGGGTGCAATGTATAGGTGACCTTCCAGTTCCTGGGTGACTAGATGGACGGACACGGGCACATTTTAATTTAGCTGAACTTTCATTTGGAGAAATTGCCAGAAGAAATTGCCAGAGGTTATTTTGGAAATTGGAATTCACACATGGAATTTGAATGAACACATTTTGAATGTGTTCGCAAATTAATCTACACATCCATCTACTAGTCTCTTTTTGGCATGAGACACTTAACCAGTGATTCCTTTTAAATTCTTGAATTTCAATTACTCGGACTGGAATTTGAATGGATTCCGCCCCAAAATGAATGTTTCCCATCTCTCCCTGACTGCAGGAATGAACCTGACCCGTAGCTTGGTGTGGTGTGCTTTTTCTAGCCAATGGAATGTCCCGAACTGTCAGGGGGTCACAGGTTGAATAGGTCAAACTGCTATTCTTTTTAGAGGTGTGGATAAGGAGGGAGGAAGTGAATGTTTTTTGTGGTGAAAACTTAATCATTTGCTACTGCTCCATTCATAGAAATGTATTGATGCGTACATGTACTTGGGCTAGTGCTGGTTGGATTGTGGTTTCAGTGAGAGTGAAGTGTGTTGCTGCATGCTCATATGGGGATATGGTTGGTTGGTTGATTGATTTTAGTTTAGGAGTTACCATAGTAACTACTCATGAGCCATTTGTTTGGACCATTTTAGCCTTTGTAACTAACCATGTATATAAGAAATGTATCTGCTTGGTTAGGGGACACCCCCTTTGCCTCGACTGAGCGAAGTGGACGAAATTGACGATGTTTCCATTGTAATGCAACGTAGCCATGCAAATAATGTTCTGTACAGCCACCTTGTGCTTCTAAAGCACCAAAGACCAGCCAACAAAAAAAACTCCATCTTCTAGTTTCAATGTTTTTTTGTCAAGCTAGTTTGGAGTGTTTTAGGGGCTGTTTTGTGAGCTTCAAGCTCACGGAAGAGATATTGGACTTTTCTACAGATTAGACTGTAGGGCTGTTTCAAAGGGTTGGTAAGCTTTTGCCTTGCAGTGCAAGCTGAGGCTCTCTCAAGACAAGTAAGCCCATCCAGCCTGGTCAGTGCCACCATGCTGCTGCTTGACGTCAGAGGGCCAAAGACGTGTTTGTTGATGGGCGTCGGATCTCACTCCCAAGGATTATCGGCCAATCAGGACCTGTCTGTTTTTAACAGCTTTTTGAGATGCTACTTTTTCAATGATGATAACGAAACCCAAGGTCAAAGTGAACAGTCTATAATGTACAGTGTGTGTCTAACTGGAATAACATGAAATGCTTTGCTCACTGAGGAAAGGATCCACTCAGAACGAGGGCTATTCAGAATAAACTAATTTATTAAGTTAAAGTGATTGAATGGAATAATGAATAACTGTAAATGTCTGTAAGGGTGTCACCCATGTCAGGTCTGAGGATGTGTAGTTGTACGTAACTTATTTTCTTCTGTACTCATTTTAACCTTGAAGCATGTCTAGAGATAGACTAGGATAGTTTCCTACTTTCCAACTCTTTATCAAAAGAAACTCATAATGTCCACAATGTGTAACATAATATCAACACAATGTGTAACGTGCTCAACGGTTCACCAAGCTTTAGAGAAAGGTTCCAGTCCTGAATAGGTCTTTGTTCCCTCTCACAGTCCTGTCATGTTCAATGTTAGTTTTTCTTCAGCAGAGTTGGAACAGTGCTTTAGAAGTGTCTCACTGTGTTGTTTTAAACCAGAGACCGATTTCTTCAGTTACCTTTCAGTTTCATCAGCTGACCTCAACATGGGGTCACTGCCACAACTGAAATGTATCTGCTATGTGTCTGCTATGTAACCTGCTTTGCTCTACTTCTGTCAACCTTCACTTCTACTTATCTCATTTACATATGAGGGCTATTTCTGTCTTTGTCTGTCACCAACCATATCCTGATTTCTCCATTTCTCTCATCTAGCCTCCCTTCCTATAAGACAACGATAATGTTGCATATCTTTATTTCCCTTGAAATTCATGTTTAAAGAACTTTGAATTAATATAAAATAGCGCCTTTACAATTTTTCTAACCATTAAACTTGAATTATGAGAATT

SQANTI Annotation Gene Symbol: LOC106588180
SQANTI Annotation Transcript ID: novel

BLAST Annotation Gene Symbol: 
BLAST Annotation Description: ---NA---

GO Terms: 
GO IDs: 

UTRScan Motifs [Position in 3'UTR] Sequence:
BRD-BOX [2424,2430] AGCTTTA

Teiresias Motifs [Position in 3'UTR] Linguistic Complexity(Threshold 0.27):
CCTGTCTGT [1995,2004] 0.27901785714285715

Target prediction supported by: PITA, miRanda, TargetSpy, RNAhybrid

RNAhybrid output:
mfe: -18.8 kcal/mol

Position in 3'UTR: 742
Target 5' A AA      UU       U 3'
           U  GUAGAG  CGAAUUU 
           G  CAUCUC  GCUUAAA 
miRNA  3' A GG      C        C 5'

Transcript 114:

Accession Number; GIYK01005638
SeqID in TSA: SS2214.3
3'UTR length: 2907

3'UTR Sequence: GGGACTACAACTCTTGCCAAGGACTACAATTCTTCCTCTTCTGAACTACAAGTCCCAGCTCCTCCAGCCTTCACAGTCCACACTTTCTGCCCTAACCACCTCAAACCTGTACTACTATTTGTCAGTCACAATGTGGAACTGAAGCATGCTTGCACAACAGAGGTTAAAGAAAATGTCGGCAGTTGAAAAAAACTGAAAACAAAGACTTGTGATTTAAAGGGCTCCATTTTTCTTGCAGCAGGCCATGTAGATTTCTTCCCAGCTTTCTGCTGGGCTGCTGAACAGAACGTTGGCAGAACGTTTTCTCCTTGCTGAGACTTTGGTAGGTGTGGGAAGTGTCGCACCCACGGAGCGCAATGCCGGATCAAGCAATTGTCACACTCATTTAAGGAGCTGTGAGACCGGATAAAAACCGGATGCGTCGTTACATATATGCATTAGAACACTTTACACGCATGCACACTTCCAAGGTGTTGGTGATACTGGATGCGCTGTTACATTAGAACATGGACACTTTATAGGTTTAAGAAACAGGATGCGCTGTTACCTGCAGACAAACATGCTCAAACATAGGAAGACACACAAACACATAGTGTATCGACACAAACCATAAACACACCTGCAATGACATGCACAAATGCACAGTATTTGCCATATCACCAGTGGGGTTTGTCTCTAACTGGTGAATTGTTTATAGGTCAAGATTGGGGTAAAGCCGTAGCGAGGTATCGTTTAGAAGCAATAAGTAGAGTTCGAATTTTTACTATTGACATAATTACATTTCTATTTATCATAAAAATGTGTGTATGGAGGTTTGTCCTCATGGGTGCAATGTATAGGTGACCTTCCAGTTCCTGGGTGACTAGATGGACGGACACGGGCACATTTTAATTTAGCTGAACTTTCATTTGGAGAAATTGCCAGAAGAAATTGCCAGAGGTTATTTTGGAAATTGGAATTCACACATGGAATTTGAATGAACACATTTTGAATGTGTTCGCAAATTAATCTACACATCCATCTACTAGTCTCTTTTTGGCATGAGACACTTAACCAGTGATTCCTTTTAAATTCTTGAATTTCAATTACTCGGACTGGAATTTGAATGGATTCCGCCCCAAAATGAATGTTTCCCATCTCTCCCTGACTGCAGGAATGAACCTGACCCGTAGCTTGGTGTGGTGTGCTTTTTCTAGCCAATGGAATGTCCCGAACTGTCAGGGGGTCACAGGTTGAATAGGTCAAACTGCTATTCTTTTTAGAGGTGTGGATAAGGAGGGAGGAAGTGAATGTTTTTTGTGGTGAAAACTTAATCATTTGCTACTGCTCCATTCATAGAAATGTATTGATGCGTACATGTACTTGGGCTAGTGCTGGTTGGATTGTGGTTTCAGTGAGAGTGAAGTGTGTTGCTGCATGCTCATATGGGGATATGGTTGGTTGGTTGATTGATTTTAGTTTAGGAGTTACCATAGTAACTACTCATGAGCCATTTGTTTGGACCATTTTAGCCTTTGTAACTAACCATGTATATAAGAAATGTATCTGCTTGGTTAGGGGACACCCCCTTTGCCTCGACTGAGCGAAGTGGACGAAATTGACGATGTTTCCATTGTAATGCAACGTAGCCATGCAAATAATGTTCTGTACAGCCACCTTGTGCTTCTAAAGCACCAAAGACCAGCCAACAAAAAAAACTCCATCTTCTAGTTTCAATGTTTTTTTGTCAAGCTAGTTTGGAGTGTTTTAGGGGCTGTTTTGTGAGCTTCAAGCTCACGGAAGAGATATTGGACTTTTCTACAGATTAGACTGTAGGGCTGTTTCAAAGGGTTGGTAAGCTTTTGCCTTGCAGTGCAAGCTGAGGCTCTCTCAAGACAAGTAAGCCCATCCAGCCTGGTCAGTGCCACCATGCTGCTGCTTGACGTCAGAGGGCCAAAGACGTGTTTGTTGATGGGCGTCGGATCTCACTCCCAAGGATTATCGGCCAATCAGGACCTGTCTGTTTTTAACAGCTTTTTGAGATGCTACTTTTTCAATGATGATAACGAAACCCAAGGTCAAAGTGAACAGTCTATAATGTACAGTGTGTGTCTAACTGGAATAACATGAAATGCTTTGCTCACTGAGGAAAGGATCCACTCAGAACGAGGGCTATTCAGAATAAACTAATTTATTAAGTTAAAGTGATTGAATGGAATAATGAATAACTGTAAATGTCTGTAAGGGTGTCACCCATGTCAGGTCTGAGGATGTGTAGTTGTACGTAACTTATTTTCTTCTGTACTCATTTTAACCTTGAAGCATGTCTAGAGATAGACTAGGATAGTTTCCTACTTTCCAACTCTTTATCAAAAGAAACTCATAATGTCCACAATGTGTAACATAATATCAACACAATGTGTAACGTGCTCAACGGTTCACCAAGCTTTAGAGAAAGGTTCCAGTCCTGAATAGGTCTTTATTCCCTCTCACAGTCCTGTCATGTTCAATGTTAGTTTTTCTTCAGCAGAGTTGGAACAGTGCTTTAGAAGTGTCTCACTGTGTTGTTTTAAACCAGAGACCGATTTCTTCAGTTACCTTTCAGTTTCATCAGCTGACCTCAACATGGGGTCACTGCCACAACTGAAATGTATCTGCTATGTGTCTGCTATGTAACCTGCTTTGCTCTACTTCTGTCAACCTTCACTTCTACTTATCTCATTTACATATGAGGGCTATTTCTGTCTTTGTCTGTCACCAACCATATCCTGATTTCTCCATTTCTCTCATCTAGCCTCCCTTCCTATAAGACAACGATAATGTTGCATATCTTTATTTCCCTTGAAATTCATGTTTAAAGAACTTTGAATTAATATAAAATAGCGCCTTTACAATTTTTCTAACCATTAAACTTGAATTATGAGAATC

SQANTI Annotation Gene Symbol: LOC106588180
SQANTI Annotation Transcript ID: XM_014176948.1

BLAST Annotation Gene Symbol: 
BLAST Annotation Description: SEC14-like protein 1 isoform X4

GO Terms: 
GO IDs: 

UTRScan Motifs [Position in 3'UTR] Sequence:
BRD-BOX [2424,2430] AGCTTTA

Teiresias Motifs [Position in 3'UTR] Linguistic Complexity(Threshold 0.27):
CCTGTCTGT [1995,2004] 0.27901785714285715

Target prediction supported by: PITA, miRanda, TargetSpy, RNAhybrid

RNAhybrid output:
mfe: -18.8 kcal/mol

Position in 3'UTR: 742
Target 5' A AA      UU       U 3'
           U  GUAGAG  CGAAUUU 
           G  CAUCUC  GCUUAAA 
miRNA  3' A GG      C        C 5'

Transcript 115:

Accession Number; GIYK01005639
SeqID in TSA: SS2214.4
3'UTR length: 2907

3'UTR Sequence: GGGACTACAACTCTTGCCAAGGACTACAATTCTTCCTCTTCTGAACTACAAGTCCCAGCTCCTCCAGCCTTCACAGTCCACACTTTCTGCCCTAACCACCTCAAACCTGTACTACTATTTGTCAGTCACAATGTGGAACTGAAGCATGCTTGCACAACAGAGGTTAAAGAAAATGTCGGCAGTTGAAAAAAACTGAAAACAAAGACTTGTGATTTAAAGGGCTCCATTTTTCTTGCAGCAGGCCATGTAGATTTCTTCCCAGCTTTCTGCTGGGGTGCTGAACAGAACGTTGGCAGAACGTTTTCTCCTTGCTGAGACTTTGGTAGGTGTGGGAAGTGTCGCACCCACGGAGCGCAATGCCGGATCAAGCAATTGTCACACTCATTTAAGGAGCTGTGAGACCGGATAAAAACCGGATGCGTCGTTACATATATGCATTAGAACACTTTACACGCATGCACACTTCCAAGGTGTTGGTGATACTGGATGCGCTGTTACATTAGAACATGGACACTTTATAGGTTTAAGAAACAGGATGCGCTGTTACCTGCAGACAAACATGCTCAAACATAGGAAGACACACAAACACATAGTGTATCGACACAAACCATAAACACACCTGCAATGACATGCACAAATGCACAGTATTTGCCATATCACCAGTGGGGTTTGTCTCTAACTGGTGAATTGTTTATAGGTCAAGATTGGGGTAAAGCCGTAGCGAGGTATCGTTTAGAAGCAATAAGTAGAGTTCGAATTTTTACTATTGACATAATTACATTTCTATTTATCATAAAAATGTGTGTATGGAGGTTTGTCCTCATGGGTGCAATGTATAGGTGACCTTCCAGTTCCTGGGTGACTAGATGGACGGACACGGGCACATTTTAATTTAGCTGAACTTTCATTTGGAGAAATTGCCAGAAGAAATTGCCAGAGGTTATTTTGGAAATTGGAATTCACACATGGAATTTGAATGAACACATTTTGAATGTGTTCGCAAATTAATCTACACATCCATCTACTAGTCTCTTTTTGGCATGAGACACTTAACCAGTGATTCCTTTTAAATTCTTGAATTTCAATTACTCGGACTGGAATTTGAATGGATTCCGCCCCAAAATGAATGTTTCCCATCTCTCCCTGACTGCAGGAATGAACCTGACCCGTAGCTTGGTGTGGTGTGCTTTTTCTAGCCAATGGAATGTCCCGAACTGTCAGGGGGTCACAGGTTGAATAGGTCAAACTGCTATTCTTTTTAGAGGTGTGGATAAGGAGGGAGGAAGTGAATGTTTTTTGTGGTGAAAACTTAATCATTTGCTACTGCTCCATTCATAGAAATGTATTGATGCGTACATGTACTTGGGCTAGTGCTGGTTGGATTGTGGTTTCAGTGAGAGTGAAGTGTGTTGCTGCATGCTCATATGGGGATATGGTTGGTTGGTTGATTGATTTTAGTTTAGGAGTTACCATAGTAACTACTCATGAGCCATTTGTTTGGACCATTTTAGCCTTTGTAACTAACCATGTATATAAGAAATGTATCTGCTTGGTTAGGGGACACCCCCTTTGCCTCGACTGAGCGAAGTGGACGAAATTGACGATGTTTCCATTGTAATGCAACGTAGCCATGCAAATAATGTTCTGTACAGCCACCTTGTGCTTCTAAAGCACCAAAGACCAGCCAACAAAAAAAACTCCATCTTCTAGTTTCAATGTTTTTTTGTCAAGCTAGTTTGGAGTGTTTTAGGGGCTGTTTTGTGAGCTTCAAGCTCACGGAAGAGATATTGGACTTTTCTACAGATTAGACTGTAGGGCTGTTTCAAAGGGTTGGTAAGCTTTTGCCTTGCAGTGCAAGCTGAGGCTCTCTCAAGACAAGTAAGCCCATCCAGCCTGGTCAGTGCCACCATGCTGCTGCTTGACGTCAGAGGGCCAAAGACGTGTTTGTTGATGGGCGTCGGATCTCACTCCCAAGGATTATCGGCCAATCAGGACCTGTCTGTTTTTAACAGCTTTTTGAGATGCTACTTTTTCAATGATGATAACGAAACCCAAGGTCAAAGTGAACAGTCTATAATGTACAGTGTGTGTCTAACTGGAATAACATGAAATGCTTTGCTCACTGAGGAAAGGATCCACTCAGAACGAGGGCTATTCAGAATAAACTAATTTATTAAGTTAAAGTGATTGAATGGAATAATGAATAACTGTAAATGTCTGTAAGGGTGTCACCCATGTCAGGTCTGAGGATGTGTAGTTGTACGTAACTTATTTTCTTCTGTACTCATTTTAACCTTGAAGCATGTCTAGAGATAGACTAGGATAGTTTCCTACTTTCCAACTCTTTATCAAAAGAAACTCATAATGTCCACAATGTGTAACATAATATCAACACAATGTGTAACGTGCTCAACGGTTCACCAAGCTTTAGAGAAAGGTTCCAGTCCTGAATAGGTCTTTGTTCCCTCTCACAGTCCTGTCATGTTCAATGTTAGTTTTTCTTCAGCAGAGTTGGAACAGTGCTTTAGAAGTGTCTCACTGTGTTGTTTTAAACCAGAGACCGATTTCTTCAGTTACCTTTCAGTTTCATCAGCTGACCTCAACATGGGGTCACTGCCACAACTGAAATGTATCTGCTATGTGTCTGCTATGTAACCTGCTTTGCTCTACTTCTGTCAACCTTCACTTCTACTTATCTCATTTACATATGAGGGCTATTTCTGTCTTTGTCTGTCACCAACCATATCCTGATTTCTCCATTTCTCTCATCTAGCCTCCCTTCCTATAAGACAACGATAATGTTGCATATCTTTATTTCCCTTGAAATTCATGTTTAAAGAACTTTGAATTAATATAAAATAGCGCCTTTACAATTTTTCTAACCATTAAACTTGAATTATGAGAATC

SQANTI Annotation Gene Symbol: LOC106588180
SQANTI Annotation Transcript ID: novel

BLAST Annotation Gene Symbol: 
BLAST Annotation Description: ---NA---

GO Terms: 
GO IDs: 

UTRScan Motifs [Position in 3'UTR] Sequence:
BRD-BOX [2424,2430] AGCTTTA

Teiresias Motifs [Position in 3'UTR] Linguistic Complexity(Threshold 0.27):
CCTGTCTGT [1995,2004] 0.27901785714285715

Target prediction supported by: PITA, miRanda, TargetSpy, RNAhybrid

RNAhybrid output:
mfe: -18.8 kcal/mol

Position in 3'UTR: 742
Target 5' A AA      UU       U 3'
           U  GUAGAG  CGAAUUU 
           G  CAUCUC  GCUUAAA 
miRNA  3' A GG      C        C 5'

Transcript 116:

Accession Number; GIYK01005640
SeqID in TSA: SS2214.5
3'UTR length: 2907

3'UTR Sequence: GGGACTACAACTCTTGCCAAGGACTACAATTCTTCCTCTTCTGAACTACAAGTCCCAGCTCCTCCAGCCTTCACAGTCCACACTTTCTGCCCTAACCACCTCAAACCTGTACTACTATTTGTCAGTCACAATGTGGAACTGAAGCATGCTTGCACAACAGAGGTTAAAGAAAATGTCGGCAGTTGAAAAAAACTGAAAACAAAGACTTGTGATTTAAAGGGCTCCATTTTTCTTGCAGCAGGCCATGTAGATTTCTTCCCAGCTTTCTGCTGGGGTGCTGAACAGAACGTTGGCAGAACGTTTTCTCCTTGCTGAGACTTTGGTAGGTGTGGGAAGTGTCGCACCCACGGAGCGCAATGCCGGATCAAGCAATTGTCACACTCATTTAAGGAGCTGTGAGACCGGATAAAAACCGGATGCGTCGTTACATATATGCATTAGAACACTTTACACGCATGCACACTTCCAAGGTGTTGGTGATACTGGATGCGCTGTTACATTAGAACATGGACACTTTATAGGTTTAAGAAACAGGATGCGCTGTTACCTGCAGACAAACATGCTCAAACATAGGAAGACACACAAACACATAGTGTATCGACACAAACCATAAACACACCTGCAATGACATGCACAAATGCACAGTATTTGCCATATCACCAGTGGGGTTTGTCTCTAACTGGTGAATTGTTTATAGGTCAAGATTGGGGTAAAGCCGTAGCGAGGTATCGTTTAGAAGCAATAAGTAGAGTTCGAATTTTTACTATTGACATAATTACATTTCTATTTATCATAAAAATGTGTGTATGGAGGTTTGTCCTCATGGGTGCAATGTATAGGTGACCTTCCAGTTCCTGGGTGACTAGATGGACGGACACGGGCACATTTTAATTTAGCTGAACTTTCATTTGGAGAAATTGCCAGAAGAAATTGCCAGAGGTTATTTTGGAAATTGGAATTCACACATGGAATTTGAATGAACACATTTTGAATGTGTTCGCAAATTAATCTACACATCCATCTACTAGTCTCTTTTTGGCATGAGACACTTAACCAGTGATTCCTTTTAAATTCTTGAATTTCAATTACTCGGACTGGAATTTGAATGGATTCCGCCCCAAAATGAATGTTTCCCATCTCTCCCTGACTGCAGGAATGAACCTGACCCGTAGCTTGGTGTGGTGTGCTTTTTCTAGCCAATGGAATGTCCCGAACTGTCAGGGGGTCACAGGTTGAATAGGTCAAACTGCTATTCTTTTTAGAGGTGTGGATAAGGAGGGAGGAAGTGAATGTTTTTTGTGGTGAAAACTTAATCATTTGCTACTGCTCCATTCATAGAAATGTATTGATGCGTACATGTACTTGGGCTAGTGCTGGTTGGATTGTGGTTTCAGTGAGAGTGAAGTGTGTTGCTGCATGCTCATATGGGGATATGGTTGGTTGGTTGATTGATTTTAGTTTAGGAGTTACCATAGTAACTACTCATGAGCCATTTGTTTGGACCATTTTAGCCTTTGTAACTAACCATGTATATAAGAAATGTATCTGCTTGGTTAGGGGACACCCCCTTTGCCTCGACTGAGCGAAGTGGACGAAATTGACGATGTTTCCATTGTAATGCAACGTAGCCATGCAAATAATGTTCTGTACAGCCACCTTGTGCTTCTAAAGCACCAAAGACCAGCCAACAAAAAAAACTCCATCTTCTAGTTTCAATGTTTTTTTGTCAAGCTAGTTTGGAGTGTTTTAGGGGCTGTTTTGTGAGCTTCAAGCTCACGGAAGAGATATTGGACTTTTCTACAGATTAGACTGTAGGGCTGTTTCAAAGGGTTGGTAAGCTTTTGCCTTGCAGTGCAAGCTGAGGCTCTCTCAAGACAAGTAAGCCCATCCAGCCTGGTCAGTGCCACCATGCTGCTGCTTGACGTCAGAGGGCCAAAGACGTGTTTGTTGATGGGCGTCGGATCTCACTCCCAAGGATTATCGGCCAATCAGGACCTGTCTGTTTTTAACAGCTTTTTGAGATGCTACTTTTTCAATGATGATAACGAAACCCAAGGTCAAAGTGAACAGTCTATAATGTACAGTGTGTGTCTAACTGGAATAACATGAAATGCTTTGCTCACTGAGGAAAGGATCCACTCAGAACGAGGGCTATTCAGAATAAACTAATTTATTAAGTTAAAGTGATTGAATGGAATAATGAATAACTGTAAATGTCTGTAAGGGTGTCACCCATGTCAGGTCTGAGGATGTGTAGTTGTACGTAACTTATTTTCTTCTGTACTCATTTTAACCTTGAAGCATGTCTAGAGATAGACTAGGATAGTTTCCTACTTTCCAACTCTTTATCAAAAGAAACTCATAATGTCCACAATGTGTAACATAATATCAACACAATGTGTAACGTGCTCAACGGTTCACCAAGCTTTAGAGAAAGGTTCCAGTCCTGAATAGGTCTTTGTTCCCTCTCACAGTCCTGTCATGTTCAATGTTAGTTTTTCTTCAGCAGAGTTGGAACAGTGCTTTAGAAGTGTCTCACTGTGTTGTTTTAAACCAGAGACCGATTTCTTCAGTTACCTTTCAGTTTCATCAGCTGACCTCAACATGGGGTCACTGCCACAACTGAAATGTATCTGCTATGTGTCTGCTATGTAACCTGCTTTGCTCTACTTCTGTCAACCTTCACTTCTACTTATCTCATTTACATATGAGGGCTATTTCTGTCTTTGTCTGTCACCAACCATATCCTGATTTCTCCATTTCTCTCATCTAGCCTCCCTTCCTATAAGACAACGATAATGTTGCATATCTTTATTTCCCTTGAAATTCATGTTTAAAGAACTTTGAATTAATATAAAATAGCGCCTTTACAATTTTTCTAACCATTAAACTTGAATTATGAGAATT

SQANTI Annotation Gene Symbol: LOC106588180
SQANTI Annotation Transcript ID: novel

BLAST Annotation Gene Symbol: 
BLAST Annotation Description: ---NA---

GO Terms: 
GO IDs: 

UTRScan Motifs [Position in 3'UTR] Sequence:
BRD-BOX [2424,2430] AGCTTTA

Teiresias Motifs [Position in 3'UTR] Linguistic Complexity(Threshold 0.27):
CCTGTCTGT [1995,2004] 0.27901785714285715

Target prediction supported by: PITA, miRanda, TargetSpy, RNAhybrid

RNAhybrid output:
mfe: -18.8 kcal/mol

Position in 3'UTR: 742
Target 5' A AA      UU       U 3'
           U  GUAGAG  CGAAUUU 
           G  CAUCUC  GCUUAAA 
miRNA  3' A GG      C        C 5'

Transcript 117:

Accession Number; GIYK01005641
SeqID in TSA: SS2214.6
3'UTR length: 2903

3'UTR Sequence: GGGACTACAACTCTTGCCAAGGACTACAATTCTTCCTCTTCTGAACTACAAGTCCCAGCTCCTCCAGCCTTCACAGTCCACACTTTCTGCCCTAACCACCTCAAACCTGTACTACTATTTGTCAGTCACAATGTGGAACTGAAGCATGCTTGCACAACAGAGGTTAAAGAAAATGTCGGCAGTTGAAAAAAACTGAAAACAAAGACTTGTGATTTAAAGGGCTCCATTTTTCTTGCAGCAGGCCATGTAGATTTCTTCCCAGCTTTCTGCTGGGGTGCTGAACAGAACGTTGGCAGAACGTTTTCTCCTTGCTGAGACTTTGGTAGGTGTGGGAAGTGTCGCACCCACGGAGCGCAATGCCGGATCAAGCAATTGTCACACTCATTTAAGGAGCTGTGAGACCGGATAAAAACCGGATGCGTCGTTACATATATGCATTAGAACACTTTACACGCATGCACACTTCCAAGGTGTTGGTGATACTGGATGCGCTGTTACATTAGAACATGGACACTTTATAGGTTTAAGAAACAGGATGCGCTGTTACCTGCAGACAAACATGCTCAAACATAGGAAGACACACAAACACATAGTGTATCGACACAAACCATAAACACACCTGCAATGACATGCACAAATGCACAGTATTTGCCATATCACCAGTGGGATTTGTCTCTAACTGGTGAATTGTTTATAGGTCAAGATTGGGGTAAAGCCGTAGCGAGGTATCGTTTAGAAGCAATAAGTAGAGTTCGAATTTTTACTATTGACATAATTACATTTCTATTTATCATAAAAATGTGTGTATGGAGGTTTGTCCTCATGGGTGCAATGTATAGGTGACCTTCCAGTTCCTGGGTGACTAGATGGACGGACACGGGCACATTTTAATTTAGCTAAACTTTCATTTGGAGAAATTGCCAGAAGAAATTGCCAGAGGTTATTTTGGAAATTGGAATTCACACATGGAATTTGAATGAACACATTTTGAATGTGTTCGCAAATTAATCTACACATCCATCTACTAGTCTCTTTTTGGCATGAGACACTTAACCAGTGATTCCTTTTAAATTCTTGAATTTCAATTACTCGGACTGGAATTTGAATGGATTCCGCCCCAAAATGAATGTTTCCCATCTCTCCCTGACTGCAGGAATGAACCTGACCCGTAGCTTGGTGTGGTGTGCTTTTTCTAGCCAATGGAATGTCCCGAACTGTCAGGGGGTCACAGGTTGAATAGGTCAAACTGCTATTCTTTTTAGAGGTGTGGATAAGGAGGGAGGAAGTGAATGTTTTTTGTGGTGAAAACTTAATCATTTGCTACTGCTCCATTCATAGAAATGTATTGATGCGTACATGTACTTGGGCTAGTGCTGGTTGGATTGTGGTTTCAGTGAGAGTGAAGTGTGTTGCTGCATGCTCATATGGGGATATGGTTGGTTGGTTGATTGATTTTAGTTTAGGAGTTACCATAGTAACTACTCATGAGCCATTTGTTTGGACCATTTTAGCCTTTGTAACTAACCATGTATATAAGAAATGTATCTGCTTGGTTAGGGGACACCCCCTTTGCCTCGACTGAGCGAAGTGGACGAAATTGACGATGTTTCCATTGTAATGCAACGTAGCCATGCAAATAATGTTCTGTACAGCCACCTTGTGCTTCTAAAGCACCAAAGACCAGCCAACAAAAAAAACTCCATCTTCTAGTTTCAATGTTTTTTTGTCAAGCTAGTTTGGAGTGTTTTAGGGGCTGTTTTGTGAGCTTCAAGCTCACGGAAGAGATATTGGACTTTTCTACAGATTAGACTGTAGGGCTGTTTCAAAGGGTTGGTAAGCTTTTGCCTTGCAGTGCAAGCTGAGGCTCTCTCAAGACAAGTAAGCCCATCCAGCCTGGTCAGTGCCACCATGCTGCTGCTTGACGTCAGAGGGCCAAAGACGTGTTTGTTGATGGGCGTCGGATCTCACTCCCAAGGATTATCGGCCAATCAGGACCTGTCTGTTTTTAACAGCTTTTTGAGATGCTACTTTTTCAATGATGATAACGAAACCCAAGGTCAAAGTGAACAGTCTATAATGTACAGTGTGTGTCTAACTGGAATAACATGAAATGCTTTGCTCACTGAGGAAAGGATCCACTCAGAACGAGGGCTATTCAGAATAAACTAATTTATTAAGTTAAAGTGATTGAATGGAATAATGAATAACTGTAAATGTCTGTAAGGGTGTCACCCATGTCAGGTCTGAGGATGTGTAGTTGTACGTAACTTATTTTCTTCTGTACTCATTTTAACCTTGAAGCATGTCTAGAGATAGACTAGGATAGTTTCCTACTTTCCAACTCTTTATCAAAAGAAACTCATAATGTCCACAATGTGTAACATAATATCAACACAATGTGTAACGTGCTCAACGGTTCACCAAGCTTTAGAGAAAGGTTCCAGTCCTGAATAGGTCTTTGTTCCCTCTCACAGTCCTGTCATGTTCAATGTTAGTTTTTCTTCAGCAGAGTTGGAACAGTGCTTTAGAAGTGTCTCACTGTGTTGTTTTAAACCAGAGACCGATTTCTTCAGTTACCTTTCAGTTTCATCAGCTGACCTCAACATGGGGTCACTGCCACAACTGAAATGTATCTGCTATGTGTCTGCTATGTAACCTGCTTTGCTCTACTTCTGTCAACCTTCACTTCTACTTATCTCATTTACATATGAGGGCTATTTCTGTCTTTGTCTGTCACCAACCATATCCTGATTTCTCCATTTCTCTCATCTAGCCTCCCTTCCTATAAGACAACGATAATGTTGCATATCTTTATTTCCCTTGAAATTCATGTTTAAAGAACTTTGAATTAATATAAAATAGCGCCTTTACAATTTTTCTAACCATTAAACTTGAATTATGAG

SQANTI Annotation Gene Symbol: LOC106588180
SQANTI Annotation Transcript ID: novel

BLAST Annotation Gene Symbol: 
BLAST Annotation Description: SEC14-like protein 1 isoform X4

GO Terms: 
GO IDs: 

UTRScan Motifs [Position in 3'UTR] Sequence:
BRD-BOX [2424,2430] AGCTTTA

Teiresias Motifs [Position in 3'UTR] Linguistic Complexity(Threshold 0.27):
CCTGTCTGT [1995,2004] 0.27901785714285715

Target prediction supported by: PITA, miRanda, TargetSpy, RNAhybrid

RNAhybrid output:
mfe: -18.8 kcal/mol

Position in 3'UTR: 742
Target 5' A AA      UU       U 3'
           U  GUAGAG  CGAAUUU 
           G  CAUCUC  GCUUAAA 
miRNA  3' A GG      C        C 5'

Transcript 118:

Accession Number; GIYK01005642
SeqID in TSA: SS2214.7
3'UTR length: 2905

3'UTR Sequence: GGGACTACAACTCTTGCCAAGGACTACAATTCTTCCTCTTCTGAACTACAAGTCCCAGCTCCTCCAGCCTTCACAGTCCACACTTTCTGCCCTAACCACCTCAAACCTGTACTACTATTTGTCAGTCACAATGTGGAACTGAAGCATGCTTGCACAACAGAGGTTAAAGAAAATGTCGGCAGTTGAAAAAAACTGAAAACAAAGACTTGTGATTTAAAGGGCTCCATTTTTCTTGCAGCAGGCCATGTAGATTTCTTCCCAGCTTTCTGCTGGGCTGCTGAACAGAACGTTGGCAGAACGTTTTCTCCTTGCTGAGACTTTGGTAGGTGTGGGAAGTGTCGCACCCACGGAGCGCAATGCCGGATCAAGCAATTGTCACACTCATTTAAGGAGCTGTGAGACCGGATAAAAACCGGATGCGTCGTTACATATATGCATTAGAACACTTTACACGCATGCACACTTCCAAGGTGTTGGTGATACTGGATGCGCTGTTACATTAGAACATGGACACTTTATAGGTTTAAGAAACAGGATGCGCTGTTACCTGCAGACAAACATGCTCAAACATAGGAAGACACACAAACACATAGTGTATCGACACAAACCATAAACACACCTGCAATGACATGCACAAATGCACAGTATTTGCCATATCACCAGTGGGGTTTGTCTCTAACTGGTGAATTGTTTATAGGTCAAGATTGGGGTAAAGCCGTAGCGAGGTATCGTTTAGAAGCAATAAGTAGAGTTCGAATTTTTACTATTGACATAATTACATTTCTATTTATCATAAAAATGTGTGTATGGAGGTTTGTCCTCATGGGTGCAATGTATAGGTGACCTTCCAGTTCCTGGGTGACTAGATGGACGGACACGGGCACATTTTAATTTAGCTGAACTTTCATTTGGAGAAATTGCCAGAAGAAATTGCCAGAGGTTATTTTGGAAATTGGAATTCACACATGGAATTTGAATGAACACATTTTGAATGTGTTCGCAAATTAATCTACACATCCATCTACTAGTCTCTTTTTGGCATGAGACACTTAACCAGTGATTCCTTTTAAATTCTTGAATTTCAATTACTCGGACTGGAATTTGAATGGATTCCGCCCCAAAATGAATGTTTCCCATCTCTCCCTGACTGCAGGAATGAACCTGACCCGTAGCTTGGTGTGGTGTGCTTTTTCTAGCCAATGGAATGTCCCGAACTGTCAGGGGGTCACAGGTTGAATAGGTCAAACTGCTATTCTTTTTAGAGGTGTGGATAAGGAGGGAGGAAGTGAATGTTTTTTGTGGTGAAAACTTAATCATTTGCTACTGCTCCATTCATAGAAATGTATTGATGCGTACATGTACTTGGGCTAGTGCTGGTTGGATTGTGGTTTCAGTGAGAGTGAAGTGTGTTGCTGCATGCTCATATGGGGATATGGTTGGTTGGTTGATTGATTTTAGTTTAGGAGTTACCATAGTAACTACTCATGAGCCATTTGTTTGGACCATTTTAGCCTTTGTAACTAACCATGTATATAAGAAATGTATCTGCTTGGTTAGGGGACACCCCCTTTGCCTCGACTGAGCGAAGTGGACGAAATTGACGATGTTTCCATTGTAATGCAACGTAGCCATGCAAATAATGTTCTGTACAGCCACCTTGTGCTTCTAAAGCACCAAAGACCAGCCAACAAAAAAAACTCCATCTTCTAGTTTCAATGTTTTTTTGTCAAGCTAGTTTGGAGTGTTTTAGGGGCTGTTTTGTGAGCTTCAAGCTCACGGAAGAGATATTGGACTTTTCTACAGATTAGACTGTAGGGCTGTTTCAAAGGGTTGGTAAGCTTTTGCCTTGCAGTGCAAGCTGAGGCTCTCAAGACAAGTAAGCCCATCCAGCCTGGTCAGTGCCACCATGCTGCTGCTTGACGTCAGAGGGCCAAAGACGTGTTTGTTGATGGGCGTCGGATCTCACTCCCAAGGATTATCGGCCAATCAGGACCTGTCTGTTTTTAACAGCTTTTTGAGATGCTACTTTTTCAATGATGATAACGAAACCCAAGGTCAAAGTGAACAGTCTATAATGTACAGTGTGTGTCTAACTGGAATAACATGAAATGCTTTGCTCACTGAGGAAAGGATCCACTCAGAACGAGGGCTATTCAGAATAAACTAATTTATTAAGTTAAAGTGATTGAATGGAATAATGAATAACTGTAAATGTCTGTAAGGGTGTCACCCATGTCAGGTCTGAGGATGTGTAGTTGTACGTAACTTATTTTCTTCTGTACTCATTTTAACCTTGAAGCATGTCTAGAGATAGACTAGGATAGTTTCCTACTTTCCAACTCTTTATCAAAAGAAACTCATAATGTCCACAATGTGTAACATAATATCAACACAATGTGTAACGTGCTCAACGGTTCACCAAGCTTTAGAGAAAGGTTCCAGTCCTGAATAGGTCTTTATTCCCTCTCACAGTCCTGTCATGTTCAATGTTAGTTTTTCTTCAGCAGAGTTGGAACAGTGCTTTAGAAGTGTCTCACTGTGTTGTTTTAAACCAGAGACCGATTTCTTCAGTTACCTTTCAGTTTCATCAGCTGACCTCAACATGGGGTCACTGCCACAACTGAAATGTATCTGCTATGTGTCTGCTATGTAACCTGCTTTGCTCTACTTCTGTCAACCTTCACTTCTACTTATCTCATTTACATATGAGGGCTATTTCTGTCTTTGTCTGTCACCAACCATATCCTGATTTCTCCATTTCTCTCATCTAGCCTCCCTTCCTATAAGACAACGATAATGTTGCATATCTTTATTTCCCTTGAAATTCATGTTTAAAGAACTTTGAATTAATATAAAATAGCGCCTTTACAATTTTTCTAACCATTAAACTTGAATTATGAGAATT

SQANTI Annotation Gene Symbol: LOC106588180
SQANTI Annotation Transcript ID: novel

BLAST Annotation Gene Symbol: 
BLAST Annotation Description: ---NA---

GO Terms: 
GO IDs: 

UTRScan Motifs [Position in 3'UTR] Sequence:
BRD-BOX [2424,2430] AGCTTTA

Teiresias Motifs [Position in 3'UTR] Linguistic Complexity(Threshold 0.27):
CCTGTCTGT [1995,2004] 0.27901785714285715

Target prediction supported by: PITA, miRanda, TargetSpy, RNAhybrid

RNAhybrid output:
mfe: -18.8 kcal/mol

Position in 3'UTR: 742
Target 5' A AA      UU       U 3'
           U  GUAGAG  CGAAUUU 
           G  CAUCUC  GCUUAAA 
miRNA  3' A GG      C        C 5'

Transcript 119:

Accession Number; GIYK01005643
SeqID in TSA: SS2214.8
3'UTR length: 2907

3'UTR Sequence: GGGACTACAACTCTTGCCAAGGACTACAATTCTTCCTCTTCTGAACTACAAGTCCCAGCTCCTCCAGCCTTCACAGTCCACACTTTCTGCCCTAACCACCTCAAACCTGTACTACTATTTGTCAGTCACAATGTGGAACTGAAGCATGCTTGCACAACAGAGGTTAAAGAAAATGTCGGCAGTTGAAAAAAACTGAAAACAAAGACTTGTGATTTAAAGGGCTCCATTTTTCTTGCAGCAGGCCATGTAGATTTCTTCCCAGCTTTCTGCTGGGGTGCTGAACAGAACGTTGGCAGAACGTTTTCTCCTTGCTGAGACTTTGGTAGGTGTGGGAAGTGTCGCACCCACGGAGCGCAATGCCGGATCAAGCAATTGTCACACTCATTTAAGGAGCTGTGAGACCGGATAAAAACCGGATGCGTCGTTACATATATGCATTAGAACACTTTACACGCATGCACACTTCCAAGGTGTTGGTGATACTGGATGCGCTGTTACATTAGAACATGGACACTTTATAGGTTTAAGAAACAGGATGCGCTGTTACCTGCAGACAAACATGCTCAAACATAGGAAGACACACAAACACATAGTGTATCGACACAAACCATAAACACACCTGCAATGACATGCACAAATGCACAGTATTTGCCATATCACCAGTGGGGTTTGTCTCTAACTGGTGAATTGTTTATAGGTCAAGATTGGGGTAAAGCCGTAGCGAGGTATCGTTTAGAAGCAATAAGTAGAGTTCGAATTTTTACTATTGACATAATTACATTTCTATTTATCATAAAAATGTGTGTATGGAGGTTTGTCCTCATGGGTGCAATGTATAGGTGACCTTCCAGTTCCTGGGTGACTAGATGGACGGACACGGGCACATTTTAATTTAGCTGAACTTTCATTTGGAGAAATTGCCAGAAGAAATTGCCAGAGGTTATTTTGGAAATTGGAATTCACACATGGAATTTGAATGAACACATTTTGAATGTGTTCGCAAATTAATCTACACATCCATCTACTAGTCTCTTTTTGGCATGAGACACTTAACCAGTGATTCCTTTTAAATTCTTGAATTTCAATTACTCGGACTGGAATTTGAATGGATTCCGCCCCAAAATGAATGTTTCCCATCTCTCCCTGACTGCAGGAATGAACCTGACCCGTAGCTTGGTGTGGTGTGCTTTTTCTAGCCAATGGAATGTCCCGAACTGTCAGGGGGTCACAGGTTGAATAGGTCAAACTGCTATTCTTTTTAGAGGTGTGGATAAGGAGGGAGGAAGTGAATGTTTTTTGTGGTGAAAACTTAATCATTTGCTACTGCTCCATTCATAGAAATGTATTGATGCGTACATGTACTTGGGCTAGTGCTGGTTGGATTGTGGTTTCAGTGAGAGTGAAGTGTGTTGCTGCATGCTCATATGGGGATATGGTTGGTTGGTTGATTGATTTTAGTTTAGGAGTTACCATAGTAACTACTCATGAGCCATTTGTTTGGACCATTTTAGCCTTTGTAACTAACCATGTATATAAGAAATGTATCTGCTTGGTTAGGGGACACCCCCTTTGCCTCGACTGAGCGAAGTGGACGAAATTGACGATGTTTCCATTGTAATGCAACGTAGCCATGCAAATAATGTTCTGTACAGCCACCTTGTGCTTCTAAAGCACCAAAGACCAGCCAACAAAAAAAACTCCATCTTCTAGTTTCAATGTTTTTTTGTCAAGCTAGTTTGGAGTGTTTTAGGGGCTGTTTTGTGAGCTTCAAGCTCACGGAAGAGATATTGGACTTTTCTACAGATTAGACTGTAGGGCTGTTTCAAAGGGTTGGTAAGCTTTTGCCTTGCAGTGCAAGCTGAGGCTCTCTCAAGACAAGTAAGCCCATCCAGCCTGGTCAGTGCCACCATGCTGCTGCTTGACGTCAGAGGGCCAAAGACGTGTTTGTTGATGGGCGTCGGATCTCACTCCCAAGGATTATCGGCCAATCAGGACCTGTCTGTTTTTAACAGCTTTTTGAGATGCTACTTTTTCAATGATGATAACGAAACCCAAGGTCAAAGTGAACAGTCTATAATGTACAGTGTGTGTCTAACTGGAATAACATGAAATGCTTTGCTCACTGAGGAAAGGATCCACTCAGAACGAGGGCTATTCAGAATAAACTAATTTATTAAGTTAAAGTGATTGAATGGAATAATGAATAACTGTAAATGTCTGTAAGGGTGTCACCCATGTCAGGTCTGAGGATGTGTAGTTGTACGTAACTTATTTTCTTCTGTACTCATTTTAACCTTGAAGCATGTCTAGAGATAGACTAGGATAGTTTCCTACTTTCCAACTCTTTATCAAAAGAAACTCATAATGTCCACAATGTGTAACATAATATCAACACAATGTGTAACGTGCTCAACGGTTCACCAAGCTTTAGAGAAAGGTTCCAGTCCTGAATAGGTCTTTGTTCCCTCTCACAGTCCTGTCATGTTCAATGTTAGTTTTTCTTCAGCAGAGTTGGAACAGTGCTTTAGAAGTGTCTCACTGTGTTGTTTTAAACCAGAGACCGATTTCTTCAGTTACCTTTCAGTTTCATCAGCTGACCTCAACATGGGGTCACTGCCACAACTGAAATGTATCTGCTATGTGTCTGCTATGTAACCTGCTTTGCTCTACTTCTGTCAACCTTCACTTCTACTTATCTCATTTACATATGAGGGCTATTTCTGTCTTTGTCTGTCACCAACCATATCCTGATTTCTCCATTTCTCTCATCTAGCCTCCCTTCCTATAAGACAACGATAATGTTGCATATCTTTATTTCCCTTGAAATTCATGTTTAAAGAACTTTGAATTAATATAAAATAGCGCCTTTACAATTTTTCTAACCATTAAACTTGAATTATGAGAATT

SQANTI Annotation Gene Symbol: LOC106588180
SQANTI Annotation Transcript ID: novel

BLAST Annotation Gene Symbol: 
BLAST Annotation Description: ---NA---

GO Terms: 
GO IDs: 

UTRScan Motifs [Position in 3'UTR] Sequence:
BRD-BOX [2424,2430] AGCTTTA

Teiresias Motifs [Position in 3'UTR] Linguistic Complexity(Threshold 0.27):
CCTGTCTGT [1995,2004] 0.27901785714285715

Target prediction supported by: PITA, miRanda, TargetSpy, RNAhybrid

RNAhybrid output:
mfe: -18.8 kcal/mol

Position in 3'UTR: 742
Target 5' A AA      UU       U 3'
           U  GUAGAG  CGAAUUU 
           G  CAUCUC  GCUUAAA 
miRNA  3' A GG      C        C 5'

Transcript 120:

Accession Number; GIYK01005644
SeqID in TSA: SS2214.9
3'UTR length: 2907

3'UTR Sequence: GGGACTACAACTCTTGCCAAGGACTACAATTCTTCCTCTTCTGAACTACAAGTCCCAGCTCCTCCAGCCTTCACAGTCCACACTTTCTGCCCTAACCACCTCAAACCTGTACTACTATTTGTCAGTCACAATGTGGAACTGAAGCATGCTTGCACAACAGAGGTTAAAGAAAATGTCGGCAGTTGAAAAAAACTGAAAACAAAGACTTGTGATTTAAAGGGCTCCATTTTTCTTGCAGCAGGCCATGTAGATTTCTTCCCAGCTTTCTGCTGGGCTGCTGAACAGAACGTTGGCAGAACGTTTTCTCCTTGCTGAGACTTTGGTAGGTGTGGGAAGTGTCGCACCCACGGAGCGCAATGCCGGATCAAGCAATTGTCACACTCATTTAAGGAGCTGTGAGACCGGATAAAAACCGGATGCGTCGTTACATATATGCATTAGAACACTTTACACGCATGCACACTTCCAAGGTGTTGGTGATACTGGATGCGCTGTTACATTAGAACATGGACACTTTATAGGTTTAAGAAACAGGATGCGCTGTTACCTGCAGACAAACATGCTCAAACATAGGAAGACACACAAACACATAGTGTATCGACACAAACCATAAACACACCTGCAATGACATGCACAAATGCACAGTATTTGCCATATCACCAGTGGGGTTTGTCTCTAACTGGTGAATTGTTTATAGGTCAAGATTGGGGTAAAGCCGTAGCGAGGTATCGTTTAGAAGCAATAAGTAGAGTTCGAATTTTTACTATTGACATAATTACATTTCTATTTATCATAAAAATGTGTGTATGGAGGTTTGTCCTCATGGGTGCAATGTATAGGTGACCTTCCAGTTCCTGGGTGACTAGATGGACGGACACGGGCACATTTTAATTTAGCTGAACTTTCATTTGGAGAAATTGCCAGAAGAAATTGCCAGAGGTTATTTTGGAAATTGGAATTCACACATGGAATTTGAATGAACACATTTTGAATGTGTTCGCAAATTAATCTACACATCCATCTACTAGTCTCTTTTTGGCATGAGACACTTAACCAGTGATTCCTTTTAAATTCTTGAATTTCAATTACTCGGACTGGAATTTGAATGGATTCCGCCCCAAAATGAATGTTTCCCATCTCTCCCTGACTGCAGGAATGAACCTGACCCGTAGCTTGGTGTGGTGTGCTTTTTCTAGCCAATGGAATGTCCCGAACTGTCAGGGGGTCACAGGTTGAATAGGTCAAACTGCTATTCTTTTTAGAGGTGTGGATAAGGAGGGAGGAAGTGAATGTTTTTTGTGGTGAAAACTTAATCATTTGCTACTGCTCCATTCATAGAAATGTATTGATGCGTACATGTACTTGGGCTAGTGCTGGTTGGATTGTGGTTTCAGTGAGAGTGAAGTGTGTTGCTGCATGCTCATATGGGGATATGGTTGGTTGGTTGATTGATTTTAGTTTAGGAGTTACCATAGTAACTACTCATGAGCCATTTGTTTGGACCATTTTAGCCTTTGTAACTAACCATGTATATAAGAAATGTATCTGCTTGGTTAGGGGACACCCCCTTTGCCTCGACTGAGCGAAGTGGACGAAATTGACGATGTTTCCATTGTAATGCAACGTAGCCATGCAAATAATGTTCTGTACAGCCACCTTGTGCTTCTAAAGCACCAAAGACCAGCCAACAAAAAAAACTCCATCTTCTAGTTTCAATGTTTTTTTGTCAAGCTAGTTTGGAGTGTTTTAGGGGCTGTTTTGTGAGCTTCAAGCTCACGGAAGAGATATTGGACTTTTCTACAGATTAGACTGTAGGGCTGTTTCAAAGGGTTGGTAAGCTTTTGCCTTGCAGTGCAAGCTGAGGCTCTCTCAAGACAAGTAAGCCCATCCAGCCTGGTCAGTGCCACCATGCTGCTGCTTGACGTCAGAGGGCCAAAGACGTGTTTGTTGATGGGCGTCGGATCTCACTCCCAAGGATTATCGGCCAATCAGGACCTGTCTGTTTTTAACAGCTTTTTGAGATGCTACTTTTTCAATGATGATAACGAAACCCAAGGTCAAAGTGAACAGTCTATAATGTACAGTGTGTGTCTAACTGGAATAACATGAAATGCTTTGCTCACTGAGGAAAGGATCCACTCAGAACGAGGGCTATTCAGAATAAACTAATTTATTAAGTTAAAGTGATTGAATGGAATAATGAATAACTGTAAATGTCTGTAAGGGTGTCACCCATGTCAGGTCTGAGGATGTGTAGTTGTACGTAACTTATTTTCTTCTGTACTCATTTTAACCTTGAAGCATGTCTAGAGATAGACTAGGATAGTTTCCTACTTTCCAACTCTTTATCAAAAGAAACTCATAATGTCCACAATGTGTAACATAATATCAACACAATGTGTAACGTGCTCAACGGTTCACCAAGCTTTAGAGAAAGGTTCCAGTCCTGAATAGGTCTTTGTTCCCTCTCACAGTCCTGTCATGTTCAATGTTAGTTTTTCTTCAGCAGAGTTGGAACAGTGCTTTAGAAGTGTCTCACTGTGTTGTTTTAAACCAGAGACCGATTTCTTCAGTTACCTTTCAGTTTCATCAGCTGACCTCAACATGGGGTCACTGCCACAACTGAAATGTATCTGCTATGTGTCTGCTATGTAACCTGCTTTGCTCTACTTCTGTCAACCTTCACTTCTACTTATCTCATTTACATATGAGGGCTATTTCTGTCTTTGTCTGTCACCAACCATATCCTGATTTCTCCATTTCTCTCATCTAGCCTCCCTTCCTATAAGACAACGATAATGTTGCATATCTTTATTTCCCTTGAAATTCATGTTTAAAGAACTTTGAATTAATATAAAATAGCGCCTTTACAATTTTTCTAACCATTAAACTTGAATTATGAGAATT

SQANTI Annotation Gene Symbol: LOC106588180
SQANTI Annotation Transcript ID: novel

BLAST Annotation Gene Symbol: 
BLAST Annotation Description: SEC14-like protein 1 isoform X1

GO Terms: 
GO IDs: 

UTRScan Motifs [Position in 3'UTR] Sequence:
BRD-BOX [2424,2430] AGCTTTA

Teiresias Motifs [Position in 3'UTR] Linguistic Complexity(Threshold 0.27):
CCTGTCTGT [1995,2004] 0.27901785714285715

Target prediction supported by: PITA, miRanda, TargetSpy, RNAhybrid

RNAhybrid output:
mfe: -18.8 kcal/mol

Position in 3'UTR: 742
Target 5' A AA      UU       U 3'
           U  GUAGAG  CGAAUUU 
           G  CAUCUC  GCUUAAA 
miRNA  3' A GG      C        C 5'

Transcript 121:

Accession Number; GIYK01058924
SeqID in TSA: SS22192.1
3'UTR length: 1077

3'UTR Sequence: TGTACTATGTAGGGTTTTTCACTAGTTCCCCACAGTCAAAGTTATATTTAAAAAATGCACATTTTTGTTTTCATTAATTTTTTTACGATAGCCAATTTATTTTAAGTTGGGGTTAGGCATAAGGTTAGCAGTGTGGTTAGGTTTAAAATCAGATTTTAAGAAGAGAAATGACCACTGTGAGGAATAGGACCCTGGTCTAAAGTAGTGCACAACGTAGGGAATAGGGTGCCATTTGAAACACAGTCAGTAACAGTGAGAGATGACCTCCCTCTACATGGACAACTTGACTGTCTGCAGTGTCTGTCTGCAGTGTCTGTCTGCAGGGCTTCAACTCTGGATCGGACATTGATTATATCAATCATGGACTACCAGGTTTTCTGCCATTGAACACCAAGAACTGCAGGCCCTGGAATAACTAGTGGTGGCCCTAACCCTAACTACAGTGGTGACCCTACCCCTAACTACAGTGGTGACCCTACCCCTAACTACAGTGGTGGCCCTACCCCTAACTACAGTGGTGACCCTACCCCTAACTACAGTGGTGACCCTACCCCTAACTACAGTGGTGACCCTACCCCTAACTACAGTGGTGGCCCTACCCCTAACTACAGTGGTGACCCTACCCCTAACTACAGTGGTGGCCCTTGCTTGGAGTCAAGCCATATAGGTATGAATGTAAAATAATACATTATTCAAATAATACCACTTGTCTGTCATCATAAAACGGCATACTCTATCCCAGGGTTCCCCAGCCGAATTTGGCCCGCTGGTGATTTTATTTGGCCCCCCAAGTTCTGAGCAAAAGTGTTTTCATTTTTTTTTTTTTATAAAAAAATTACATAAAAGGCTATAAAACACCAGAAAATCAGCTCCAAGTTATTTTAATTTTGGAAATGTGTTCCAAAGTATTCCCACATATAATAGAGAGATGCATGTTATTATATAAAAATATAAGCAAAGTTTGACATGATTGTTTTAGTCAAATATTACACCGAACAAAAAAATGTATGCAACATGTAAAGTGTTGGTCCCGTGTTTCATGAGCTGAAATAAAATATCCCCGAAATTTTCCATATG

SQANTI Annotation Gene Symbol: vars2
SQANTI Annotation Transcript ID: XM_014178715.1

BLAST Annotation Gene Symbol: vars2
BLAST Annotation Description: valine--tRNA ligase, mitochondrial

GO Terms: aminoacyl-tRNA editing activity,valine-tRNA ligase activity,ATP binding,valyl-tRNA aminoacylation,aminoacyl-tRNA metabolism involved in translational fidelity
GO IDs: GO:0002161,GO:0004832,GO:0005524,GO:0006438,GO:0106074

UTRScan Motifs [Position in 3'UTR] Sequence:
IRES [975,1077] TTTAGT CAAAT ATTAC AC CGAAC AAAAAAAT GTATG CAACAT GTAAA GTGTTG GTCCC GTGTT TCATGA GCTGAA AT AAAAT ATCCCCGA AATTT TCCATATG 
SXL_BS [814,826] TTTTTTTTTTTTT

Teiresias Motifs [Position in 3'UTR] Linguistic Complexity(Threshold 0.27):
AAGTAGTGC [200,209] 0.6428571428571429
AATAGGGTG [220,229] 0.65625
AGGGAATAG [216,225] 0.5625
AGGGTGCCA [223,232] 0.875
AGTAGTGCA [201,210] 0.6428571428571429
ATAGGGTGC [221,230] 0.875
GAATAGGGT [219,228] 0.65625
GGAATAGGG [218,227] 0.5625
GGGAATAGG [217,226] 0.5625
GTAGTGCAC [202,211] 0.875
TGCCATTTG [227,236] 0.75

Target prediction supported by: PITA, miRanda, RNAhybrid

RNAhybrid output:
mfe: -19.4 kcal/mol

Position in 3'UTR: 745
Target 5' U    C     C        G 3'
           UCCC    AG CGAAUUUG 
           AGGG    UC GCUUAAAC 
miRNA  3'      CAUC  C          5'

Transcript 122:

Accession Number; GIYK01058925
SeqID in TSA: SS22192.2
3'UTR length: 2038

3'UTR Sequence: GCTGTAGACACTTCTGTAACAAGATGTGGCAGACAGTGAGATTCATGCTGGGTGTACTGGAGGACAGAGGGGCTGAACTGGGAACACTGGAACAGACCTCTCCTCTGAACAGTATGGACCAGTGGGTTTGTTCTAGACTCTATAGCACTGTGCTCCAGTGTGAGCAGGGCTTTGAGAGATATGAACTCCACTCTGTTACTGCTGCCCTGCACTCCTTCTGGCTGCACAGCCTCTGTGACATCTACCTGGAGTGCATCAAGCCAGTGCTGAGCCAGGACTCTGGCGCCGGGGCGTTGGGTCAGATCGACACAGTGCACACTGGGAGAGGTAGCCAGAGAGAGAAGCAGGTGGTCAGGGCTGTTCTCTACCACTGTGTGTGTGTGTCTCTGGCCCTCCTCTCTCCCTTCATGCCCTTCCTCACTGAGGAGCTGTGGCAGAGGCTCTACCTTCTCAGGGGAGAGGGTGGTGGTAGGTCCGTGGCTAGCTTGTGTCTACAGCCATACCCACAGTCTTCACAACTGGCACACTGGCACTTCCCACAGGAGGAAGCAGACTTCACTCTGGTCCAGGAAGTGGTGAGAGTAGCCAGGTCCCTCAGGGCCCAGTGTGGCATGACCAAGGAGAAGCCTGACATGTGGGCCGTGTGTTCGCCCAGCCAAGCCCAGATCCTGCTCCACTTTGGCCCTGCTGTACGGACCCTGGGCCGAATCACCAAGCTCCACCTCCACTGTCCTCAGGGGGCCGGCTCCCTGTCCTTCCCGTCGGCCCCCCCTCCCCCTAAAGGCAGTGCTGTGGGTGTGGTCGACCACTCCTGTCAGTTACACCTTAATGTTCAGGGCGGTGTGAATGTGAGCAAACTTAGTCTCCAGCTCTCCCAACGTAGAGAGAAGCTCCTCTCCAAACTGGAACAGTCCCTCTCTCGAACCCGTGTGCCAAACTACTTAGAGAAGGTTCCAGAGCGAGTGAGGGTAGAGACAGAGAACAAGATCTCAGCCTTGGAGCAGGAGCTGAGGAACATTGAGGAGCAGCTGTCAGCACTACAGGGACCTCCGAAACACAACTCTGGTCAAAAGTAGTGTACTATGTAGGGTTTTTCACTAGTTCCCCACAGTCAAAGTTATATTTTAAAAAATGCACATTTTTGTTTTCATTAATTTTTTTACGATAGCCAATTTATTTTAAGTTGGGGTTAGGCATAAGGTTAGCAGTGTGGTTAGGTTTAAAATCAGATTTTAAGAAGAGAAATGACCACTGTGAGGAATAGGACCCTGGTCTAAAGTAGTGCACAACGTAGGGAATAGGGTGCCATTTGAAACACAGTCAGTAACAGTGAGAGATGACCTCCCTCTACATGGACAACTTGACTGTCTGCAGTGTCTGTCTGCAGGGCTTCAACTCTGGATCGGACATTGATTATATCAATCATGGACTACCAGGTTTTCTGCCATTGAACACCAAGAACTGCAGGCCCTGGAATAACTAGTGGTGGCCCTAACCCTAACTACAGTGGTGACCCTACCCCTAACTACAGTGGTGGCCCTACCCCTAACTACAGTGGTGGCCCTACCCCTAACTACAGTGGTGACCCTACCCCTAACTACAGTGGTGGCCCTTGCTTGGAGTCAAGCCATATAGGTATGAATGTAAAATAATACATTATTCAAATAATACCACTTGTCTGTCATCATAAAACGGCATACTCTATCCCAGGGTTCCCCAGCCGAATTTGGCCCGCTGGTGATTTTATTTGGCCCCCCAAGTTCTGAGCAAAAGTGTTTTCATTTTTTTTTTTTATAAAAAAATTACATAAAAGGCTATAAAACACCAGAAAATCAGCTCCAAGTTATTTTAATTTTGGAAATGTGTTCCAAAGTATTCCCACATATAATAGAGAGATGCATGTTATTATATAAAAATATAAGCAAAGTTTGACATGATTGTTTTAGTCAAATATTACACCAAACAAAAAAATGTATGCAACATGTAAAGTGTTGGTCCCGTGTTTCATGAGCTGAAATAAAATATCCCCGAAATTTTC

SQANTI Annotation Gene Symbol: vars2
SQANTI Annotation Transcript ID: novel

BLAST Annotation Gene Symbol: 
BLAST Annotation Description: valine--tRNA ligase, mitochondrial-like isoform X2

GO Terms: aminoacyl-tRNA editing activity,valine-tRNA ligase activity,ATP binding,valyl-tRNA aminoacylation
GO IDs: GO:0002161,GO:0004832,GO:0005524,GO:0006438

UTRScan Motifs [Position in 3'UTR] Sequence:
IRES [1942,2038] TTTAGT CAAAT ATTAC AC CAAAC AAAAAAAT GTATG CAACAT GTAAA GTGTTG GTCCC GTGTT TCATGA GCTGAA ATAA AATAT CCCCG AAATT TTC 
SXL_BS [1782,1793] TTTTTTTTTTTT

Teiresias Motifs [Position in 3'UTR] Linguistic Complexity(Threshold 0.27):
AAGTAGTGC [1277,1286] 0.6428571428571429
AATAGGGTG [1297,1306] 0.65625
AGGGAATAG [1293,1302] 0.5625
AGGGTGCCA [1300,1309] 0.875
AGTAGTGCA [1278,1287] 0.6428571428571429
ATAGGGTGC [1298,1307] 0.875
CTGGTCAAA [1063,1072] 0.875
GAATAGGGT [1296,1305] 0.65625
GGAATAGGG [1295,1304] 0.5625
GGGAATAGG [1294,1303] 0.5625
GTAGTGCAC [1279,1288] 0.875
TGCCATTTG [1304,1313] 0.75

Target prediction supported by: PITA, miRanda, RNAhybrid

RNAhybrid output:
mfe: -19.4 kcal/mol

Position in 3'UTR: 1712
Target 5' U    C     C        G 3'
           UCCC    AG CGAAUUUG 
           AGGG    UC GCUUAAAC 
miRNA  3'      CAUC  C          5'

Transcript 123:

Accession Number; GIYK01059922
SeqID in TSA: SS22563.1
3'UTR length: 1098

3'UTR Sequence: AAGCCATTGGAGTGAAATGGAAAAATGCTGAGAACGCTTCTGATTATAGCTTAAAGCAAATGAGAAGAGAGAGGGGGCGCAACTCGACACGCAAGGAGAAAATAAAGAGTCAGCCATTTAATACATCTATCTACCTTCTGCAATGTGACAGTGACCTACTGGTGCATCTGACTGTGCTGGGTCTACTCTGTTAGCGTACTGTATGGACTCGTCTCTTTGACACACAATAAATAGCACTGGAATGGGAGCTACCATCACATTTTTTTGGGACCTACCCTCTGTAAAAGAGGCACTTGGTTTGGTTCAACACTGGCATACAATCATTCACTACTAGATATTTCAAAGGATGTTCCAATGCATGTAAGCAGGTCAAATTGAATGTGATGGGTTAGTATCATGTCAATGCTGGCTGTCGGGTCAGTTTCTAAGGTCAAGCTGTAAGACAATAGGCATTATTTGAGCTCAAATAGTACCTTGTTTATAATTCACCTTAATATGTAAAAGATTTCTAACTCATTTAGTGTAGCTACAACCTGTAGTTTGATTCTTTTTTTCACTTCACTTTTTCTTGTAATTTGCGCTTTCTTTCTTCAAATATATGATATATCAATAAATGCTTTTGCTAGTGGCATTGGATTGAGGTGACACAAAATGCTGTTTAATGGGTATTTACATTTTTGGGGGGACTAGATTTAGAGAAATACCACTTTACATAATTTCTCTAAGGTTAAATATTTAAGCTCAGATGGGGCTGTGCTACATCTGAACACTATACAGGCAATATTTTTTAAGTGCCTGTAAGGTCATGAAGAAACTGTTATGCCAAATACTGCCCTGACCCACCACTGCATGTTGATTTTTATACTGGGTCCAATGTAACAGACTTGTGTGGACGTTGAACATTTGTATATATCCAACCTGTCTATATCCATCCGTCATCCGTTTAAAGGAAATGCGAATTTAGACTTGTATGTATTGGAGTGATGTCTTTAATACATTCTGATTACTTATGCACTGAACAACAATATAAATGCAACATGTAAAGGGTTGGTTTCATGAGCTGAAATAAAAGATCCCCGAAATTGTCCAATACGCACC

SQANTI Annotation Gene Symbol: LOC106589824
SQANTI Annotation Transcript ID: XM_014180206.1

BLAST Annotation Gene Symbol: vps26a
BLAST Annotation Description: Vacuolar protein sorting-associated protein 26A

GO Terms: intracellular protein transport
GO IDs: GO:0006886

UTRScan Motifs [Position in 3'UTR] Sequence:
No hits

Teiresias Motifs [Position in 3'UTR] Linguistic Complexity(Threshold 0.27):
No hits

Target prediction supported by: PITA, miRanda, TargetSpy, RNAhybrid

RNAhybrid output:
mfe: -20.3 kcal/mol

Position in 3'UTR: 938
Target 5' A     UUAAA   AAU        A 3'
           UCCGU     GGA   GCGAAUUU 
           GGGCA     UCU   CGCUUAAA 
miRNA  3' A             C          C 5'

Transcript 124:

Accession Number; GIYK01059923
SeqID in TSA: SS22563.2
3'UTR length: 1095

3'UTR Sequence: AAGCCATTGGAGTGAAATGGAAAAATGCTGAGAACGCTTCTGATTATAGCTTAAAGCAAATGAGAAGAGAGAGGGGGCGCAACTCGACACGCAAGGAGAAAATAAAGAGTCAGCCATTTAATACATCTATCTACCTTCTGCAATGTGACAGTGACCTACTGGTGCATCTGACTGTGCTGGGTCTACTCTGTTAGCGTACTGTATGGACTCGTCTCTTTGACACACAATAAATAGCACTGGAATGGGAGCTACCATCACATTTTTTTGGGACCTACCCTCTGTAAAAGAGGCACTTGGTTTGGTTCAACACTGGCATACAATCATTCACTACTAGATATTTCAAAGGATGTTCCAATGCATGTAAGCAGGTCAAATTGAATGTGATGGGTTAGTATCATGTCAATGCTGGCTGTCGGGTCAGTTTCTAAGGTCAAGCTGTAAGACAATAGGCATTATTTGAGCTCAAATAGTACCTTGTTTATAATTCACCTTAATATGTAAAAGATTTCTAACTCATTTAGTGTAGCTACAACCTGTAGTTTGATTCTTTTTTTCACTTCACTTTTTCTTGTAATTTGCGCTTTCTTTCTTCAAATATATGATATATCAATAAATGCTTTTGCTAGTGGCATTGGATTGAGGTGACACAAAATGCTGTTTAATGGGTATTTACATTTTTGGGGGGACTAGATTTAGAGAAATACCACTTTACATAATTTCTCTAAGGTTAAATATTTAAGCTCAGATGGGGCTGTGCTACATCTGAACACTATACAGGCAATATTTTTTAAGTGCCTGTAAGGTCATGAAGAAACTGTTATGCCAAATACTGCCCTGACCCACCACTGCATGTTGATTTTTATACTGGGTCCAATGTAACAGACTTGTGTGGACGTTGAACATTTGTATATATCCAACCTGTCTATATCCATCCGTCATCCGTTTAAAGGAAATGCGAATTTAGACTTGTATGTATTGGAGTGATGTCTTTAATACATTCTGATTACTTATGCACTGAACAACAATATAAATGCAACATGTAAAGGGTTGGTTTCATGAGCTGAAATAAAAGATCCCCGAAATTGTCCAATACGC

SQANTI Annotation Gene Symbol: LOC106589824
SQANTI Annotation Transcript ID: novel

BLAST Annotation Gene Symbol: 
BLAST Annotation Description: hypothetical protein cypCar_00001560, partial

GO Terms: intracellular protein transport
GO IDs: GO:0006886

UTRScan Motifs [Position in 3'UTR] Sequence:
No hits

Teiresias Motifs [Position in 3'UTR] Linguistic Complexity(Threshold 0.27):
No hits

Target prediction supported by: PITA, miRanda, TargetSpy, RNAhybrid

RNAhybrid output:
mfe: -20.3 kcal/mol

Position in 3'UTR: 938
Target 5' A     UUAAA   AAU        A 3'
           UCCGU     GGA   GCGAAUUU 
           GGGCA     UCU   CGCUUAAA 
miRNA  3' A             C          C 5'

Transcript 125:

Accession Number; GIYK01060791
SeqID in TSA: SS22859.1
3'UTR length: 1886

3'UTR Sequence: CCCTGCCCTGACCTTTGATCCCTAGAACCCCCTGACCCTAGACCGCCACCAGCTACACTTTGCCACCTGTTGGCTGAACTGAGCATGCCCGAGCGGAGTGGACGGTGCATGTACATAGCGCTTTAATGTTTTCATTTATCATTGCGCTATCCATTGAGGGGGGGAGAAAAAACTATAAATGCAGAGAATTAACAAAGCTTTATTTTTTTAGACGTATTTTATTTTCAGCACTTTTTTTTTCTTTTCTTTCCTCCTTGTTTCTCTTTGGCCACTCTGTCATGATGTCACTGAGGTCCACATGTAAAGATAGGACTTATGCTAATGAGCTACTATAGCCAGCTGCTGCTCCTCTACCTGATGTGCTGTGACATCGCCCTGTCACAACCAGACTACAGTAATTAGTCAGACACATCTCTGGACTTGATTTGGTTGAACGTGTAAATATGTCACCGGCTCCTGTGTTTTGGGGTTCAGAAGAGAAAGTCCTTCTCAGTCGCCTTGCATTTTAAGCAGAAGCAGGAAACAGCCATTTTAAGTTAAAGCTAATATTGGAATCCTCCATTTTAAAGCTCCGACATTCCTTTCAAAGTGTCCTCTATGATTTGACGTTGTGTGGACAAAGGCTGTCGTGTATTGACTTTTGAATGCGTTTTCACTTGGTCAGTGGTCCCAAGGATCCTGTTGTCTGCCCACCTGTTCAGTATATTTCAACCTAGCCATCTAACCCCACAGATCCACAGGGAATGTTCAACATTTCATTCCGTTACAGCCTTTGACACTAAAAATATTAGTACGCCAAGTCAGAAAGAAACATCTAAAGCAAAAGATGATCAGGAAAGTGTGTGATTTAGCAGCAAGCACTTGTAGTAGGACTTGTCTGTTACAGAGACAGGCCAATAATGTTGATGCTAGACAAGGAGTTGTGCAATAACATGGAGGGAAGGAAGGACTGTTTTGCATAGTTACATTTTTAAACATTATAGTGCTGTTCTTTCTCCCTTGTTTACTCCTTGGCATCAATGATTAGTTCCTCTGTTGGGAAATAGAGTATCTGCTTAGTAGTATGTTGTCCCTCTACCCTTGGTCTCCTAGAGATGCCCCCTTAATCAAAAAGTAGTTCACCTCCCACTCCTCTAACGTCTGTGTTTTAAAGTCCCAGCTCTGGTAGAACCTGCCTGTCATGGCCTGATTTCCATGTTCACAAACCAGAAAGGAATGAATAGGTGAAAGCAAAATGGTTCCGGCTCCACTCAACCATTTTCTATATCTATCCAATCCTTTCAGATCAGTGAACAACAGATTTCTTCCTCCATTAGCCTGGCCTAGATCTCAATTGGCTCTTCCTGCATGCAGTATCACCATGTTACCACCAGGGGCAGTATTCACCACAGTACAACATGGTGAGAACTGGAGGCCAGTGTTATTGGTGTCCAGGCAGTGTAGGGGTTTTCTGTCATTTGAATCCTGACTTTTGTCACGCAGACCCATGAGACAGGGGTGTGATAATTGGGTAATATTGCTCTTTGTATACTGCAGAATCTGAGCGTATGTGCATTGTGGAGCTGTGAGTGTGATGAATAAGTGTGTGTGGTAGGGCTGAAGGAAGTGATAAAACAGAATGTCATATGATTTAGCAGCATTAATCAGTCACCTGAATGTTAATCTAAGACCGAGTGGGAGGGTCCGTGGCCATCGAATTTAGTATTTATTCTGTTCCTATTTAATGAGATCAAAAACATCCTTTGAGATATTGAATACTTATTGTTATGTGATGAGATTAAAACAATAAACTGTTAATATTAATGTGTTCTGTTACTGTGTAATATAAATATACAAAGGTTTTCTTCTCTGCTCCTTAACAATGGAATTAAATACAGCTTTGTTAT

SQANTI Annotation Gene Symbol: LOC106590444
SQANTI Annotation Transcript ID: XM_014181494.1

BLAST Annotation Gene Symbol: GSONMT00030045001
BLAST Annotation Description: E3 ubiquitin-protein ligase RNF6-like

GO Terms: integral component of membrane,ligase activity
GO IDs: GO:0016021,GO:0016874

UTRScan Motifs [Position in 3'UTR] Sequence:
BRD-BOX [196,202] AGCTTTA
K-BOX [1498,1505] GTGTGATA
TOP [1,5]  C CCT G
TOP [6,10]  C CCT G

Teiresias Motifs [Position in 3'UTR] Linguistic Complexity(Threshold 0.27):
CCCTGCCC [1,9] 0.35714285714285715

Target prediction supported by: PITA, miRanda, RNAhybrid

RNAhybrid output:
mfe: -19.9 kcal/mol

Position in 3'UTR: 1681
Target 5' G       CCAU       A 3'
           UCCGUGG    CGAAUUU 
           GGGCAUC    GCUUAAA 
miRNA  3' A       UCC        C 5'

Transcript 126:

Accession Number; GIYK01060792
SeqID in TSA: SS22859.5
3'UTR length: 1890

3'UTR Sequence: CCCTGCCCTGACCTTTGATCCCTAGAACCCCCTGACCCTAGACCGCCACCAGCTACACTTTGCCACCTGTTGGCTGAACTGAGCATGCCCGAGCGGAGTGGACGGTGCATGTACATAGCGCTTTAATGTTTTCATTTATCATTGCGCTATCCATTGAGGGGGGGAGAAAAAACTATAAATGCAGAGAATTAACAAAGCTTTATTTTTTTAGACGTATTTTATTTTCAGCACTTTTTTTTTCTTTTCTTTCCTCCTTGTTTCTCTTTGGCCACTCTGTCATGATGTCACTGAGGTCCACATGTAAAGATAGGACTTATGCTAATGAGCTACTATAGCCAGCTGCTGCTCCTCTACCTGATGTGCTGTGACATCGCCCTGTCACAACCAGACTACAGTAATTAGTCAGACACATCTCTGGACTTGATTTGGTTGAACGTGTAAATATGTCACCGGCTCCTGTGTTTTGGGGTTCAGAAGAGAAAGTCCTTCTCAGTCGCCTTGCATTTTAAGCAGAAGCAGGAAACAGCCATTTTAAGTTAAAGCTAATATTGGAATCCTCCATTTTAAAGCTCCGACATTCCTTTCAAAGTGTCCTCTATGATTTGACGTTGTGTGGACAAAGGCTGTCGTGTATTGACTTTTGAATGCGTTTTCACTTGGTCAGTGGTCCCAAGGATCCTGTTGTCTGCCCACCTGTTCAGTATATTTCAACCTAGCCATCTAACCCCACAGATCCACAGGGAATGTTCAACATTTCATTCCGTTACAGCCTTTGACACTAAAAATATTAGTACGCCAAGTCAGAAAGAAACATCTAAAGCAAAAGATGATCAGGAAAGTGTGTGATTTAGCAGCAAGCACTTGTAGTAGGACTTGTCTGTTACAGAGACAGGCCAATAATGTTGATGCTAGACAAGGAGTTGTGCAATAACATGGAGGGAAGGAAGGACTGTTTTGCATAGTTACATTTTTAAACATTATAGTGCTGTTCTTTCTCCCTTGTTTACTCCTTGGCATCAATGATTAGTTCCTCTGTTGGGAAATAGAGTATCTGCTTAGTAGTATGTTGTCCCTCTACCCTTGGTCTCCTAGAGATGCCCCCTTAATCAAAAAGTAGTTCACCTCCCACTCCTCTAACGTCTGTGTTTTAAAGTCCCAGCTCTGGTAGAACCTGCCTGTCATGGCCTGATTTCCATGTTCACAAACCAGAAAGGAATGAATAGGTGAAAGCAAAATGGTTCCGGCTCCACTCAACCATTTTCTATATCTATCCAATCCTTTCAGATCAGTGAACAACAGATTTCTTCCTCCATTAGCCTGGCCTAGATCTCAATTGGCTCTTCCTGCATGCAGTATCACCATGTTACCACCAGGGGCAGTATTCACCACAGTACAACATGGTGAGAACTGGAGGCCAGTGTTATTGGTGTCCAGGCAGTGTAGGGGTTTTCTGTCATTTGAATCCTGACTTTTGTCACGCAGACCCATGAGACAGGGGTGTGATAATTGGGTAATATTGCTCTTTGTATACTGCAGAATCTGAGCGTATGTGCATTGTGGAGCTGTGAGTGTGATGAATAAGTGTGTGTGGTAGGGCTGAAGGAAGTGATAAAACAGAATGTCATATGATTTAGCAGCATTAATCAGTCACCTGAATGTTAATCTAAGACCGAGTGGGAGGGTCCGTGGCCATCGAATTTAGTATTTATTCTGTTCCTATTTAATGAGATCAAAAACATCCTTTGAGATATTGAATACTTATTGTTATGTGATGAGATTAAAACAATAAACTGTTAATATTAATGTGTTCTGTTACTGTGTAATATAAATATACAAAGGTTTTCTTCTCTGCTCCTTAACAATGGAATTAAATACAGCTTTGTTATGCCT

SQANTI Annotation Gene Symbol: LOC106590444
SQANTI Annotation Transcript ID: XM_014181495.1

BLAST Annotation Gene Symbol: GSONMT00030045001
BLAST Annotation Description: E3 ubiquitin-protein ligase RNF6-like

GO Terms: integral component of membrane,ligase activity
GO IDs: GO:0016021,GO:0016874

UTRScan Motifs [Position in 3'UTR] Sequence:
BRD-BOX [196,202] AGCTTTA
K-BOX [1498,1505] GTGTGATA
TOP [1,5]  C CCT G
TOP [6,10]  C CCT G

Teiresias Motifs [Position in 3'UTR] Linguistic Complexity(Threshold 0.27):
CCCTGCCC [1,9] 0.35714285714285715

Target prediction supported by: PITA, miRanda, RNAhybrid

RNAhybrid output:
mfe: -19.9 kcal/mol

Position in 3'UTR: 1681
Target 5' G       CCAU       A 3'
           UCCGUGG    CGAAUUU 
           GGGCAUC    GCUUAAA 
miRNA  3' A       UCC        C 5'

Transcript 127:

Accession Number; GIYK01007002
SeqID in TSA: SS2778.1
3'UTR length: 1354

3'UTR Sequence: ATGTTCATTTTACCTCAAGACTATGACATTGTTGTAATACTAGGTATTGTTTTGGTTGAGTCAGCATCCCACTGCAGGCACAGGTTAAATAATTACTCTGTTACCGTTATATAACTGTAATTTCTCTGTAAATCCTCTCTAGCATTTCTATACTACCGTAAAAACAAATGTCATTGGGCAGATTTCTGGCTTGAGAAAGCCGTGCGTAATTTGGCACACCTTTTGGCAATAGATTTACGCGTGAGTCAGAAAAACGTCTCAATGTATTAAGACGCTCAATTTAGTCTACACAGCAAGCAATGAATATAACTTTGGAAACTTTTTTTATTACAAATATAAATATCAGACATTCTCTTGCACAACAAATATGATTGGTTGCTGATAGTCATATGGTAGGCCTATTTTATTATCAAACTTTAAGCAGTTGTACAATGAGAGGGAATTCCAGAGAGAGAGGATGAATGTTTGAACAATATATACAAAATACGTTATGCTTGAATATAAATTAAGAACATTAAAGGATATTTGTGTTCAGCATTTCAACTGACCTTGCCTATTTCTCATCACACAATGTAATAACTACAAAGCGAATTACAACTCGATTTTACAAATCAATAAAAATAATAAATGAAAGAACGAACGAAAGTTAACCAATTCAAGAGTAAAACAAAAATGGAATAGTAACGCACAGTTTATGTAAGATATACACAACTTATTTGGCAAATGTATTTCTAACACTTTCATTTCCCGAATATGTCCATCATTTTCCGGTTACTATATGCCTGCTGAACTAATTGCTCGTCTCGAGCCATTTCTAGAACTTCCCTCAGCAGATGGAACGTCAGGTCCAATGAGATCGGTGGCTCTTCGCCCGGCCAGGTCCTCTTTCCTCTCTCCATGGAATCATCCATCTGGTTAGCGTAGCTGTTCAGAAACCGATTGCTGTTACCGACTTTACCTTGCAGAAGACGCTGCGTAAACTGAAGTAAAGCCCTGTTGACCGCTGTTGACCGCGCAGCAGCTCCTGGAGATTTATTCGACAATGAGGACTGGGGCGAATTTTGATTGGAGTTGTCAAGCCGAATGAAGTACTCCTCTCCTAGTCGCAGAAGAATAGGGAGTTGCTGTTGCAGCTCTGCCTGAAGATTGTGGAATGGATCAAGTGCTCCGGGGGTTTCAATAGCTCTACATTCATAGCGGGGTTGGAAGGCACCAAGTAGAGCCACAGCGGAAACGAAGACATTCAACTTCATCTCAGGAGATTAGGATGAATCTGAGAATTAAATATAGCCCCATTTTCTCATGTTCATAATCACAATTAAATTAATTAAAGTGAAGATGCATGTTAAGTAGC

SQANTI Annotation Gene Symbol: tri55
SQANTI Annotation Transcript ID: XM_014190337.1

BLAST Annotation Gene Symbol: tri55
BLAST Annotation Description: E3 ubiquitin-protein ligase TRIM63-like isoform X1

GO Terms: zinc ion binding
GO IDs: GO:0008270

UTRScan Motifs [Position in 3'UTR] Sequence:
No hits

Teiresias Motifs [Position in 3'UTR] Linguistic Complexity(Threshold 0.27):
AAATGTATTT [722,732] 0.5

Target prediction supported by: PITA, miRanda, TargetSpy, RNAhybrid

RNAhybrid output:
mfe: -20.4 kcal/mol

Position in 3'UTR: 1050
Target 5'       U           U 3'
                 GGGGCGAAUUU 
                 CUCCGCUUAAA 
miRNA  3' AGGGCAU           C 5'

Transcript 128:

Accession Number; GIYK01008133
SeqID in TSA: SS3269.2
3'UTR length: 1804

3'UTR Sequence: TGTGAAGACTGCGCCCCCACCCCCCCTCAGCCCAACATCTGCCCCTCCACCCAACCTGGCTCGGCCTGGTCCGATCCGGCCTCAAGGTATACATGCTGGTGTGTCCCCCCGATTGGCGTTGCAGAGAGAGGGAGAGAGCCCAACCACCACAGGGTCTGGGAAGAACCTTCCCAACGACATTACCAAACCCACTCACAACAGCCTTTGTCAAACACACAAATAAACACACACACACATCACCACAGATGAGCGTCAGTACATTCCCTGCTGTCCCCAGGCCCATGTTCTAAAGACCACCCAGCATTACAGGGAGGATTACATAATAGAACCACTGCTGTTTACAGATTAGGCTCCTAATACACTGTATGGACTACATGAAGCTAGGGCTCACTTAATAAAAGGTTCCCTATGAACTACAATGACCTTTTACTGAAGGATCAGGAAGATGGGTTTGGATAAGAAACTCACATCCAATGTGTGTTTGTGGGTGTTGGGAGGATAACCAGAAACATGGCTAGAGCTACTATGAGGATATTGGTTTGGTAGAAATGCCCTCAGAATCTTTCAACGACTGTCAAGCTACCTCTAGACATAACTGCACTTCAATGTGAGTAGCTCTTTGTTAGCCTCTGGTTCCAGACTGCCCACTCCAAACCAAACTTTTTATTTTTACTAAAGATCCGTTTCCATTGGCACTTTGAAGTCAACCCAGGTTGGGCTGGCCTTGGTGGCTAGCTGAAATTGTTTCCACTGCCTCCAAATAGAATAAATTATGTCATGTTGCTAGGTAGCCAATATGTGACTGCAGCTGGCTTCGCTAATGTTGCTAACTGGCAAGATGTTGAAGAATTTCAATTCACCCTCACAATGCTGTAACTAACTTTAACCCACACTCCTGTCAGTGCTAGCCATACTCAGAACCATGTATTTAGCTTGCTAACTAGCTAAACGGTTAGAGTCGCCATTAGCTAGCTAGCTAATCAAGCAAACCAGACGGCAGGTTTGAGTTTTTTAAATGTATTTAATTATATTTTTTTATACGACAGGTTTGATATGATGTAGCTAGCTAGCTTTCAATACGAACTGGCCAGCTAAAAGTCCTGCTAGCTACAGTAGCTTGTTTTAACTCTGATATGCTAGCTAACAATGGTAGCTAGCATTTTAGGGCTGACTGTTGTCATAGAAGTTTATTGTGTAATGCAAAAATGAATGGATCCAGCTGTGGTGGTAATTCGTGTCATGTCTGACTACTACAGTACTGCTTGTCCATGTGCTAGCTAGCAGCGCACACACCCAGATGAGCTGCTAAACGTTGTCACCATCCAGCGGTGATTTTTATTATTATTGTTTTATTTTATTTACTGCGTCACCAGCCTGAATTCTAAACGCGCTGGCACCAGTTGTGAAACTGGGCTGTGCTGGTTCGAATTTGAGCATTCCATTCGAACAATCTCAATTTTGGCCCTAATTTTAAGTGCCAGTGGAAAAGGGGTTTAATTTAAGAGTCCTGGCGTCTTCTACAGCCATTAAACAGCCCCCGCACACACACACAAACATATTGTAAATACAGTGGGTAGTAGTTCTTCTCTAGACTCAAAGTAGCTACAGCTTAGTGCAGGCCTGCTAGGGGGTATGCTGAGTTTATCCAGCAAAATGATGACACTTTTTAAAGAGTCTCTATGACTCACCTAATAGTTTACTGCCAAATGACTACACACACTTGCACATACACATGCGCACACACACACAGCTCAATACCTTCCCCCTTCCCCTCTCTCTGTTACAGTCAGAAGCTTCATTGTAC

SQANTI Annotation Gene Symbol: LOC106601006
SQANTI Annotation Transcript ID: novel

BLAST Annotation Gene Symbol: 
BLAST Annotation Description: ---NA---

GO Terms: protein binding
GO IDs: GO:0005515

UTRScan Motifs [Position in 3'UTR] Sequence:
No hits

Teiresias Motifs [Position in 3'UTR] Linguistic Complexity(Threshold 0.27):
AAATGTATTT [1014,1024] 0.5
CCCCTCCA [42,50] 0.35714285714285715
TGTTTTATTT [1346,1356] 0.3125
TTTTAAATGT [1010,1020] 0.4375

Target prediction supported by: PITA, miRanda, TargetSpy, RNAhybrid

RNAhybrid output:
mfe: -18.9 kcal/mol

Position in 3'UTR: 1412
Target 5'  G     CU  UU        A 3'
            CUGUG  GG  CGAAUUUG 
            GGCAU  CC  GCUUAAAC 
miRNA  3' AG     CU              5'

Transcript 129:

Accession Number; GIYK01008134
SeqID in TSA: SS3269.3
3'UTR length: 4597

3'UTR Sequence: TGTGAAGACTGCGCCCCCACCCCCCTCAGCCCAACATCTGCCCCTCCACCCAACCTGGCTCGGCCTGGTCCGATCCGGCCTCAAGGTATACATGCTGGTGTGTCCCCCCCGATTGGCGTTGCAGAGAGAGGGAGAGAGCCCAACCACCACAGGGTCTGGGAAGAACCTTCCCAACGACATTACCAAACCCACTCACAACAGCCTTTGTCAAACACACAAATAAACACACACACACATCACCACAGATGAGCGTCAGTACATTCCCTGCTGTCCCCAGGCCCATGTTCTAAAGACCACCCAGCATTACAGGGAGGATTACATAATAGAACCACTGCTGTTTACAGATTAGGCTCCTAATACACTGTATGGACTACATGAAGCTAGGGCTCACTTAATAAAAGGTTCCCTATGAACTACAATGACCTTTTACTGAAGGATCAGGAAGATGGGTTTGGATAAGAAACTCACATCCAATGTGTGTTTGTGGGTGTTGGGAGGATAACCAGAAACATGGCTAGAGCTACTATGAGGATATTGGTTTGGTAGAAATGCCCTCAGAATCTTTCAACGACTGTCAAGCTACCTCTAGACATAACTGCACTTCAATGTGAGTAGCTCTTTGTTAGCCTCTGGTTCCAGACTGCCCACTCCAAACCAAACTTTTTATTTTTACTAAAGATCCGTTTCCATTGGCACTTTGAAGTCAACCCAGGTTGGGCTGGCCTTGGTGGCTAGCTGAAATTGTTTCCACTGCCTCCAAATAGAATAAATTATGTCATGTTGCTAGGTAGCCAATATGTGACTGCAGCTGGCTTCGCTAATGTTGCTAACTGGCAAGATGTTGAAGAATTTCAATTCACCCTCACAATGCTGTAACTAACTTTAACCCACACTCCTGTCAGTGCTAGCCATACTCAGAACCATGTATTTAGCTTGCTAACTAGCTAAACGGTTAGCGTCGCCATTAGCTAGCTAGCTAATCAAGCAAACCAGACGGCAGGTTTGAGTTTTTTAAATGTATTTAATTATATTTTTTTATACGACAGGTTTGATATGATGTAGCTAGCTAGCTTTCAATACGAACTGGCCAGCTAAAAGTCCTGCTAGCTACAGTAGCTTGTTTTAACTCTGATATGCTAGCTAACAATGGTAGCTAGCATTTTAGGGCTGACTGTTGTCATAGAAGTTTATTGTGTAATGCAAAAATGAATGGATCCAGCTGTGGTGGTAATTCGTGTCATGTCTGACTACTGCAGTACTGCTTGTCCATGTGCTAGCTAGCAGCGCACACACCCAGATGAGCTGCTAAACGTTGTCACCATCCAGCGGTTATTTTTATTATTATTATTTTATTTTATTTACTGCGTCACCAGCCTGAATTCTAAACGCGCTGGCACCAGTTGTGAAACTGGGCTGTGCTGGTTCGAATTTGAGCATTCCATTCGAACAATCTCAATTTTGGCCCTAATTTTAAGTGCCAGTGGAAAAGGGGTTTAATTTAAGAGTCCTGGCGTCTTCTACAGCCATTAAACAGCCCCCGCACACACACACAAACATATTGTAAATACAGTGGGTAGTAGTTCTTCTCTAGACTCAAAGTAGCTACAGCTTAGTGCAGGCCTGCTAGGGGGTATGCTGAGTTTATCCAGCAAAATGATGACACTTTTTAAAGAGTCTCTATGACTCACCTAATAGTTTACTGCCAAATGACTACACACACTTGCACATACACATGCGCACACACACACAGCTCAATACCTTCCCCCTTCCCCTCTCTCTGTTACAGTCAGAAGCTTCATTGTACAAAAATAAAAAAGAGAAAAGCAAATATTTTTCTAAAAAGGACACCAATTGAGACTTACACGTGGGGACTTGAGAAGATGCCAAATGTTGCATGTAACAATTCTAGTTTTTTTAATCTAAATGTAATATATGTAAGTACTGTGGAAATCCAGCGTTGCAGCCAGCTAAACCACACCACAGACCATGGTGTGAAGGAGAGATTTATGTCAATGGGTCTCGCACTATGAACTATGTTAAGCCAAACGCATACTGTACACACACAGGTGTGTTTTTGTGAATGTGTGTGAGAGAATGTTCCGGGGCTATGGAGAGTAGTTTGGACAGTGAACCATCACTGGTTCTGGAGTTTGGAGACATAATAAACCAGGCCCCTGCAAGCTAGTCTTAACAACAACAAAAATATTGAATAGAGACCCAAACACATAAAATAAAAAAGATTGACGTCACTGTGAGTTTGATGCCAGACAGACCAGAAGGACGGAAAGAAAAAGCCAACCGAAAACAAAGTATCTGTATTTTCATTTTGTTGCTTTTAGTCTTTTTTTCCCCTCTTGGTGATGAACATTCTTGATGAATGCGAGCTGGCAAACCACACATGTGTAGGAGGAGATGCCCAGTGTTGCTAGCGGGCACCAGGATCTGGTCAGTGACAGTAATGCCCCTTCAACTCCCATGAGGCCATGCAGGGGAGAGGGTGACAGTGGAGTTGACCCTGCCACCAGCGCAACACCCTCCTGTTGCTGCTTGGGACCAGTGACGTGGGAAGAGAAGGGGCCGCTGGAATTGGATAGGTGCGATCACTAAACAAGGAAGTCGTTTAGAATCTTGACCTGGAGTGAGCTGAGTGCACAACACTGGCCTGCTGACAAATGTGTCCCAAAACGCCACGACTACCACCTTACCAAAAGACTTTGACCCCTGTTCATGAGTATCAAAGCCTTTCATCTGGATCCTTCCTCCTCTCCCACACTTTAGCCTTCTCTGTTTTCTGTCTCTCCTCTTCTATTCTCTGTTCTGTTTTTCTTTTTATAGTTTAGTCTTTTTTTAGCCTTTTTCTGTTCAAGTTGGTGACTTCTACATCTCGTTCTCACCCCTCCCCTCTCTTTTCTGTTTGGTGTGTTTTGGGGTGGGGCTGTTTTTTTGTTTTGCATTCAGTCATGAGTTCAGTGTTTTCCCCAGTGAAGTTTGAGCCCTCTTGCAGTCCCTGGTTTTTGGTCTTATGCAGTTTGTGTTCTATGACGAGTTCTTGTTACCTAATGTCCAGAGTGTAGTTACCTAATGTCCAGAGTGTAGTTACCTAATGTCCAGAGTGTAGTTACCTAATGTCCAGAGTGTAGTTACCTAATGTCCAGAGTGTAGTTACCTAATGTCCAGAGTGTAGTTACCTAATGTCCAGAGTGTAGTTACCTAATGTCCAGAGTGTAGTTACCTAATGTCCAGAGTGTAGCCTTTGGGGTTGGAGACAGTGCAATTTGTAAAATAAGTTGATGAGTCGGTGAGGATGAACCGGTGTTGCTTGTATGTATAATGGATGTTATACAACATATTGAATGTGTTGCCATGAAGGCGTTGTCTGGGAACGTGGGGGGTGGGTGGGTTTGGGGGTTAGGGCCTAGGTTGTGTGCTGATGTAGCAGAAACAGATTCCTCTCCTGATGTGCTTTCCCTTTTACTTGTTATGCCTTGATTTGGGGATCCCCTAACACCATGATGCAGCCCAGCCCACTGTAGAAACAAACAGATTTGGTACGCCCAGTAGGAATGTTATAATGTTCTCTAAAAATACATATTTCCTTCTAAGATTCAAACCAACTAACAGGCAAAACATTAAATGATGATTATTTTCTGTTTTGTGATTTCTCAGTTGGGGGTGGGAGGAGGATAATGCAAACGGCGATTAATCCAGTCTGATCTGTTTTGTTTGAATGCGGGTTTATGGGGGATTAGAGAACATCCAGGAGCCCGGATATGCAGAGATGCATAATGTACTCTGATACTACTCACCCTCTGGCTGGATGCAACTGTGCTCCCACTGCTCCGTACGGTCTGGAGTTACTGGAGGGGAAGTCAGGGTGAGGCCAGGATCCATAACACCTGTTTGCCCTCTTCACACATAGTTGCTGAGTCACCGGCACCACTTGTACTCACTTAGTCATACACAGACGCACTGAGACACACACACACACACGCGGTACGCACTGACCATTTGCACTGCCATGGTCCCCTCTGAATCAGAACTCAGTTGAGAGCGAAGGTATGCAGAGTAGACATGCGTGCCTTCACATACACACTATTGACAGCACAGACAACAGGCAAATTCAGCCTCAAGCGGTTCCGTTAGAATTTATTCAATATACAAACACACGAGAACATGTCCATACCGGGTTATCTCATAAACTACCCTGTAGAATGTCAAGGCTAAACACATGCAAAGCAATTATACCACTTCATTCCTCTGATTTTTTTTTCTCCAGCAGTTAACATGGAAGATGACAGATTACTGAATTCTGGATCAGTCCATTTTCATGTCCACTCATTCCCTACGACTAGACTGTGTGTTGGAGGGGGTGGGGGAGGGGGTTGGGAAGGACGGCTGACTGGCTGCGTGAACAAGATGGTGGATCTAAAGTGTGTTCTTGGTAGTTTGACACCTGGGGATTACTTTACTTTTTTTTTTACTTTACACAATGACTGTAGTTCATATAAATTAATGTAAATCTTTTTCTTTTTTTTCTTTTTTTACAATTAACTGATTATAAATGAATATGTATGAATAAATATATAACTATATTATC

SQANTI Annotation Gene Symbol: LOC106601006
SQANTI Annotation Transcript ID: XM_014192845.1

BLAST Annotation Gene Symbol: 
BLAST Annotation Description: F-box/LRR-repeat protein 20

GO Terms: protein binding
GO IDs: GO:0005515

UTRScan Motifs [Position in 3'UTR] Sequence:
No hits

Teiresias Motifs [Position in 3'UTR] Linguistic Complexity(Threshold 0.27):
AAATGTATTT [1014,1024] 0.5
CCCCTCCA [41,49] 0.35714285714285715
TTTTAAATGT [1010,1020] 0.4375

Target prediction supported by: PITA, miRanda, TargetSpy, RNAhybrid

RNAhybrid output:
mfe: -18.9 kcal/mol

Position in 3'UTR: 1412
Target 5'  G     CU  UU        A 3'
            CUGUG  GG  CGAAUUUG 
            GGCAU  CC  GCUUAAAC 
miRNA  3' AG     CU              5'

Transcript 130:

Accession Number; GIYK01008571
SeqID in TSA: SS3408.1
3'UTR length: 3026

3'UTR Sequence: TTTCTCTGGTGTTTTCTGATTGTTCTTAACGGATGGATTCAGACGTTTCAGAGTGGATCTCAGTTCTCAATAGGTTTTTATATGATGATTGGTGCTGTCCCTCCCCCTGTACAGGCCAAGTGTGTCTGGAAACACCCACCAGGGGATGAGATCTATCGAAAGGGAAACATCTCCGTCTTTGAGGTGGACGGTAAAAAAAACAAGATCTACTGCCAAAACCTGTGCCTTCTGGCTAAGCTCTTCCTGGACCACAAGACCCTATACTACGACGTGGAGCCCTTCCTCTTCTACGTCATGACAGAGGCTGACAACACCGGCTGCCATCTTGTTGGCTACTTCTCAAAGGAGAAGAACTCGTTCCTGAACTACAATGTCTCCTGTATCCTCACCATGCCACAGTACATGAGGCAGGGCTACGGAAAGATGCTGATTGACTTCAGTTACCTACTGTCTAAGGTGGAGGAGAAGGTGGGCTCTCCAGAGCGGCCCCTCTCAGACCTGGGCCTAATCAGCTACAGGTCCTACTGGAAGGAGGTGCTGCTGCGCTACCTCAACCAGTTCCAGGGGAAGGAGATCTCCATCAAGGAGATCAGCCAGGAGACAGCTGTCAACCCAGTGGACATCGTCAGCACCCTGCAGTCCCTCCAGATGCTCAAGTACTGGAAAGGGAAGCACCTGGTCTTGAAGAGACAGGACCTAATCGACGACTGGAAAGCCAAGGAGACCAAGCGTGGCAGCAGCAAGACTATTGAACCCACCGCCTTAAAGTGGACCCCACCTAAAGGAACATAGGACACTCTTCCCCCTTCCCCCTACACCATACCACACCAACTCTCCAACCCACGGACCTGGGTTCAAAGCTCACTATCAGAATAGTTTACTTCAAACAACTTTTTGCTCATTATACTGTGTTAGTGCAGAATCATTGATAATTATTATTGAGAGTCCTAACCAAGCTTAAGTAGTAGATCATAATATCAAGAAGAATACTGATGGTGGGTTGCTTGAATCCAGACCCTAGCTTTCCTCACACAACTTCTCAGTAGAACCGTGTTAACCTAGTGAGCCAGTCAATATGTATGGAAATATAGCTGTCTTTCTGGGGAGGGGTCAAGGTAACACAACAATGTATCCATGTGTCTTGATTGGCTTTAGTGTTTCTGTTTGGTTTTGGCTTTAATTTAATTTAATTTTTTTTACTTCTGTTTGGTTTTACCACTGTTTTAAGCTGTTTTGGCTAATGTGTTTTTTTAAGCTATTTTAAATGTGGCTTCCTAAAAGATTGCCAATTCCCTTTCTTCCCCTTCTCTCCACAGTGTGCACTCTTTCAAGTATTTAAAAGCATCGGGGTGGTGAAAACGTTGGCTGGAGGAAGTTCCTTATCCCAATCCATTCCTTTTAAATCCATGAGGGAGAGTGCACAAGTAAACACTTTGGGAGAGAAGGAGGAAGAACGGAACTGGAATTCAGTCAGGCTCTGTCTGAGGCCGAAGTACGAATTTGATGTCAAGTTCAAGTCATGCTGTCAATATATTTAAATGATAGAGAGAAGATTTTATGGTACAGGTTTGGCAAGACAAAGTATATTTGAAGAAAGTTTTTAAAATGTGCAGGACTGGTTTCCTAGCCGTACTGAGAACTAGATTTGAACGAACATGTTGCAGAGGAACAAGCAAATGCACCCAGCGAAAAAGACAATTTGTTTTGCGTTGTGGTCAACCCATTTTATGTCAGTTTGTGTATAAGGATAAAATAATGGATGTTTTTCACCAACATTTTGAATTGCTGCAAATGTTACTGACTGCTAGACTGATTGTGCAAATACATTGGATGAAACCAGAAATTACCTCCATCTGCTGTGTGTATATATAAAGATTTTGAGTTCCACAGCAACGTATGGCCCTCATCTCAAGAATTTATAGCCACAATAAGGCAATAAATATATAAAGTGCACATCTTTATAGTGGCAGAAGAAATGGCCTTTACTGTCCATATGTCAAAAGTTAACTCTTTACTAACATTGTAAAGAATTGACAAACTTCACTGTCATTCTGAAATTGTGTTAATCCTTGTGTAGAGTTTTTATTCAGTTGTGTTTCTGGGTTCTTGTTTATCTTGTGTATTTTAAAAATAAGCTATTTGATCTGTGCATTTGTATGTCATAGGGGAGAAACAAGCTCAAAATCTGAGAGGTATTTCTTCAAGGCTGCCAAATATACTGTATATTTCACCGTCATATTTCAAAATGTATTTCAATGGATCCAGGTTGAACTAAGAAAGTAATTCTCCAATAATATGGCGTTTTATGATTATTTTCAGAATATAAGCACTGGTGTTGAAGTGTTGCATTTCCAATTTAAATTGCATGTTAAAATAGTTTTTGGCCAGTCAGGCTTTATTCATTCCTTCTGCTTTTGAATGTTAAGTAAAAGGCCTTGAAATATACCTGCCCATCAGATTGTTTACTTCCTTATTTTGACTCTAAAACTAGATTGTACACGGTCCACTATATTTTGGGGTATGATTTAGTTGCAAAGTTCATCAAGAATCTATAATATCAGCATCTTTGGCATGAATAGATGCTAACTTAGCCTAACATCACACAGAGGTATTATAGCAGGTCAACTTGCAGCTCGTTTCACTGTATATTTTATTGGAACCTGAGAACACTGCTACAACAGGTCAACTGTTAATTGCCCACTAACAATTCTCTTCCTTTACCTCTGCCTTTCATATTTTGCCTCCCAACATGTTGCTGTGGTCTGTGTTGTCTTGATGCTTCCTCCTGTGCCAGTCATGGCAGCTATAGAAAGCAACTCCAGGACAGCTCGGTTTACCTGAAACCAGTGTGCGTGGTCAAAATGTTCACCTTCATACAAGCATTTGTTCTTCAATAAGCTATCAAAAGAGCAGTAGACCACTGTAGCTACACAGCAGTACCTATGTACAGCATTAATATGTAGATAAGTTGTGTGCACCTGCTTTTGTACTTGGTTCCTCTCCAATAAATCTAAACTCCAAAATGT

SQANTI Annotation Gene Symbol: myst2
SQANTI Annotation Transcript ID: novel

BLAST Annotation Gene Symbol: 
BLAST Annotation Description: ---NA---

GO Terms: histone acetyltransferase activity,nucleus,regulation of transcription DNA-templated,zinc ion binding,histone acetylation
GO IDs: GO:0004402,GO:0005634,GO:0006355,GO:0008270,GO:0016573

UTRScan Motifs [Position in 3'UTR] Sequence:
UNR-bs [1445,1458] GGAGGAAGAACGGA
UNR-bs [2164,2177] AGGGGAGAAACAAG

Teiresias Motifs [Position in 3'UTR] Linguistic Complexity(Threshold 0.27):
AAAATGTATT [2243,2253] 0.4375
AAATGTATTT [2244,2254] 0.5
TTTAAAATGT [1600,1610] 0.4375
TTTTAAAATG [1599,1609] 0.3125
TTTTAAATGT [1259,1269] 0.4375

Target prediction supported by: PITA, miRanda, TargetSpy, RNAhybrid

RNAhybrid output:
mfe: -20.5 kcal/mol

Position in 3'UTR: 1475
Target 5' C     CU    CCGAAGUA        A 3'
           UCUGU  GAGG        CGAAUUUG 
           GGGCA  CUCC        GCUUAAAC 
miRNA  3' A     U                       5'

RNAhybrid output:
mfe: -20.5 kcal/mol

Position in 3'UTR: 686
Target 5' C     CU    CCGAAGUA        A 3'
           UCUGU  GAGG        CGAAUUUG 
           GGGCA  CUCC        GCUUAAAC 
miRNA  3' A     U                       5'

RNAhybrid output:
mfe: -20.5 kcal/mol

Position in 3'UTR: 577
Target 5' C     CU    CCGAAGUA        A 3'
           UCUGU  GAGG        CGAAUUUG 
           GGGCA  CUCC        GCUUAAAC 
miRNA  3' A     U                       5'

Transcript 131:

Accession Number; GIYK01008581
SeqID in TSA: SS3408.11
3'UTR length: 2130

3'UTR Sequence: GACACTCTTCCCCCTTCCCCTACACCATACCACACCAACTCTCCAACCCACGGACCTGGGTTCAAAGCTCACTATCAGAATAGTTTACTTCAAACAACTTTTTGCTCATTATACTGTGTTAGTGCAGAATCATTGATAATTATTATTGAGAGTCCTAACCAAGCTTAAGTAGTAGATCATAATATCAAGAAGAATACTGATGGTGGGTTGCTTGAATCCAGACCCTAGCTTTCCTCACACAACTTCTCAGTAGAACCGTGTTAACCTAGTGAGCCAGTCAATATGTATGGAAATATAGCTGTCTTTCTGGGGAGGGGTCAAGGTAACACAACAATGTATCCATGTGTCTTGATTGGCTTTAGTGTTTCTGTTTGGTTTTGGCTTTAATTTAATGTAATTTTTTTTTTACTTCTGTTTGGTTTTACCACTGTTTTAAGCTGTTTTGGCTAATGTGTTTTTTTAAGCTATTTTAAATGTGGCTTCCTAAAAGATTGCCAATTCCCTTTCTTCCCCTTCTCTCCACAAGTAAACACTTTGGGAGAGAAGGAGGAAGAACGGAACTGGAATTCAGTCAGGCTCTGTCTGAGGCCGAAGTACGAATTTGATGTCAAGTTCAAGTCATGCTGTCAATATATTTAAATGATAGAGAGAAGATTTTATGGTACAGGTTTGGCAAGACAAAGTATATTTGAAGAAAGTTTTTAAAATGTGCAGGACTGGTTTCCTAGCCGTACTGAGAACTAGATTTGAACGAACATGTTGCAGAGGAACAAGCAAATGCACCCAGCGAAAAAGACAATTTGTTTTGCGTTGTGGTCAACCCATTTTATGTCAGTTTGTGTATAAGGATAAAATAATGGATGTTTTTCACCAACATTTTGAATTGCTGCAAATGTTACTGACTGCTAGACTGATTGTGCAAATACATTGGATGAAACCAGAAATTACCTCCATCTGCTGTGTGTATATATAAAGATTTTGAGTTCCACAGCAACGTATGGCCCTCATCTCAAGAATTTATAGCCACAATAAGGCAATAAATATATAAAGTGCACATCTTTATAGTGGCAGAAGAAATGGCCTTTACTGTCCATATGTCAAAAGTTAACTCTTTACTAACATTGTAAAGAATTGACAAACTTCACTGTCATTCTGAAATTGTGTTAATCCTTGTGTAGAGTTTTTATTCAGTTGTGTTTCTGGGTTCTTGTTTATCTTGTGTATTTTAAAAATAAGCTATTTGATCTGTGCATTTGTATGTCATAGGGGAGAAACAAGCTCAAAATCTGAGAGGTATTTCTTCAAGGCTGCCAAATATACTGTATATTTCACCGTCATATTTCAAAATGTATTTCAATGGATCCAGGTTGAACTAAGAAAGTAATTCTCCAATAATATGGCGTTTTATGATTATTTTCAGAATATAAGCACTGGTGTTGAAGTGTTGCATTTCCAATTTAAATTGCATGTTAAAATAGTTTTTGGCCAGTCAGGCTTTATTCATTCCTTCTGCTTTTGAATGTTAAGTAAAAGGCCTTGAATTATACCTGCCCATCAGATTGTTTACTTCCTTATTTTGACTCTAAAACTAGATTGTACACGGTCCACTATATTTTGGGGTATGATTTAGTTGCAAAGTTCATCAAGAATCTATAATATCAGCATCTTTGGCATGAATAGATGCTAACTTGGCCTAACATCACACAGAGGTATTATAGCAGGTCAACTTGCAGCTCGTTTCACTGTATATTTTATTGGAACCTGAGAACACTGCTACAACAGGTCAACTGTTAATTGCCCACTAACAATTCTCTTCCTTTACCTCTGCCTTTCATATTTTGCCTCCCAACATGTTGCTGTGGTCTGTGTTGTCTTGATGCTTCCTCCTGTGCCAGTCATGGCAGCTATAGAAAGCAACTCCAGGACAGCTCGGTTTACCTGAAACCAGTGTGCGTGGTCAAAATGTTCACCTTCATACAAGCATTTGTTCTTCAATAAGCTATCAAAAGAGCAGTAGACCACTGTAGCTACACAGCAGTACCTATGTACAGCATTAATATGTAGATAAGTTGTGTGCACCTGCTTTTGTACTTGGTTCCTCTCCAATAAATCTAAACTCCAAAATGTCTT

SQANTI Annotation Gene Symbol: myst2
SQANTI Annotation Transcript ID: novel

BLAST Annotation Gene Symbol: LOC106607195
BLAST Annotation Description: histone acetyltransferase KAT7 isoform X1

GO Terms: histone acetyltransferase activity,nucleus,regulation of transcription DNA-templated,zinc ion binding,histone acetylation
GO IDs: GO:0004402,GO:0005634,GO:0006355,GO:0008270,GO:0016573

UTRScan Motifs [Position in 3'UTR] Sequence:
UNR-bs [1265,1278] AGGGGAGAAACAAG
UNR-bs [546,559] GGAGGAAGAACGGA

Teiresias Motifs [Position in 3'UTR] Linguistic Complexity(Threshold 0.27):
AAAATGTATT [1344,1354] 0.4375
AAATGTATTT [1345,1355] 0.5
TTTAAAATGT [701,711] 0.4375
TTTTAAAATG [700,710] 0.3125
TTTTAAATGT [468,478] 0.4375

Target prediction supported by: PITA, miRanda, TargetSpy, RNAhybrid

RNAhybrid output:
mfe: -20.5 kcal/mol

Position in 3'UTR: 577
Target 5' C     CU    CCGAAGUA        A 3'
           UCUGU  GAGG        CGAAUUUG 
           GGGCA  CUCC        GCUUAAAC 
miRNA  3' A     U                       5'

Transcript 132:

Accession Number; GIYK01008582
SeqID in TSA: SS3408.12
3'UTR length: 2219

3'UTR Sequence: GACACTCTTCCCCCTTCCCCCTACACCATACCACACCAACTCTCCAACCCACGGACCTGGGTTCAAAGCTCACTATCAGAATAGTTTACTTCAAACAACTTTTTGCTCATTATACTGTGTTAGTGCAGAATCATTGATAATTATTATTGAGAGTCCTAACCAAGCTTAAGTAGTAGATCATAATATCAAGAAGAATACTGATGGTGGGTTGCTTGAATCCAGACCCTAGCTTTCCTCACACAACTTCTCAGTAGAACCGTGTTAACCTAGTGAGCCAGTCAATATGTATGGAAATATAGCTGTCTTTCTGGGGAGGGGTCAAGGTAACACAACAATGTATCCATGTGTCTTGATTGGCTTTAGTGTTTCTGTTTGGTTTTGGCTTTAATTTAATTTTTTTTTACTTCTGTTTGGTTTTACCACTGTTTTAAGCTGTTTTGGCTAATGTGTTTTTTTTAAGCTATTTTAAATGTGGCTTCCTAAAAGATTGCCAATTCCCTTTCTTCCCCTTCTCTCCACAGTGTGCACTCTTTCAAGTATTTAAAAGCATCGGGGTGGTGAAAACGTTGGCTGGAGGAAGTTCCTTATCCCAATCCATTCCTTTTAAATCCATGAGGGAGAGTGCACAAGTAAACACTTTGGGAGAGAAGGAGGAAGAACGGAACTGGAATTCAGTCAGGCTCTGTCTGAGGCCGAAGTACGAATTTGATGTCAAGTTCAAGTCATGCTGTCAATATATTTAAATGATAGAGAGAAGATTTTATGGTACAGGTTTGGCAAGACAAAGTATATTTGAAGAAAGTTTTTAAAATGTGCAGGACTGGTTTCCTAGCCGTACTGAGAACTAGATTTGAACGAACATGTTGCAGAGGAACAAGCAAATGCACCCAGCAAAAAAGACAATTTGTTTTGCGTTGTGGTCAACCCATTTTATGTCAGTTTGTGTATAAGGATAAAATAATGGATGTTTTTCACCAACATTTTGAATTGCTGCAAATGTTACTGACTGCTAGACTGATTGTGCAAATACATTGGATGAAACCAGAAATTACCTCCATCTGCTGTGTGTATATATAAAGATTTTGAGTTCCACAGCAACGTATGGCCCTCATCTCAAGAATTTATAGCCACAATAAGGCAATAAATATATAAAGTGCACATCTTTATAGTGGCAGAAGAAATGGCCTTTACTGTCCATATGTCAAAAGTTAACTCTTTACTAACATTGTAAAGAATTGACAAACTTCACTGTCATTCTGAAATTGTGTTAATCCTTGTGTAGAGTTTTTATTCAGTTGTGTTTCTGGGTTCTTGTTTATCTTGTGTATTTTAAAAATAAGCTATTTGATCTGTGCATTTGTATGTCATAGGGGAGAAACAAGCTCAAAATCTGAGAGGTATTTCTTCAAGGCTGCCAAATATACTGTATATTTCACCGTCATATTTCAAAATGTATTTCAATGGATCCAGGTTGAACTAAGAAAGTAATTCTCCAATAATATGGCGTTTTATGATTATTTTCTGAATATAAGCACTGGTGTTGAAGTGTTGCATTTCCAATTTAAATTGCATGTTAAAATAGTTTTTGGCCAGTCAGGCTTTATTCATTCCTTCTGCTTTTGAATGTTAAGTAAAAGGCCTTGAATTATACCTGCCCATCAGATTGTTTACTTCCTTATTTTGACTCTAAAACTAGATTGTACACGGTCCACTATATTTTGGGGTATGATTTAGTTGCAAAGTTCATCAAGAATCTATAATATCAGCATCTTTGGCATGAATAGATGCTAACTTGGCCTAACATCACACAGAGGTATTATAGCAGGTCAACTTGCAGCTCGTTTCACTGTATATTTTATTGGAACCTGAGAACACTGCTACAACAGGTCAACTGTTAATTGCCCACTAACAATTCTCTTCCTTTACCTCTGCCTTTCATATTTTGCCTCCCAACATGTTGCTGTGGTCTGTGTTGTCTTGATGCTTCCTCCTGTGCCAGTCATGGCAGCTATAGAAAGCAACTCCAGGACAGCTCGGTTTACCTGAAACCAGTGTGCGTGGTCAAAATGTTCACCTTCATACAAGCATTTGTTCTTCAATAAGCTATCAAAAGAGCAGTAGACCACTGTAGCTACACAGCAGTAATATGTAGATAAGTTGTGTGCACCTGCTTTTGTACTTGGTTCCTCTCCAATAAATCTAAACTCCAAAATGTCTTG

SQANTI Annotation Gene Symbol: myst2
SQANTI Annotation Transcript ID: novel

BLAST Annotation Gene Symbol: 
BLAST Annotation Description: ---NA---

GO Terms: histone acetyltransferase activity,regulation of transcription DNA-templated,histone acetylation
GO IDs: GO:0004402,GO:0006355,GO:0016573

UTRScan Motifs [Position in 3'UTR] Sequence:
UNR-bs [1374,1387] AGGGGAGAAACAAG
UNR-bs [655,668] GGAGGAAGAACGGA

Teiresias Motifs [Position in 3'UTR] Linguistic Complexity(Threshold 0.27):
AAAATGTATT [1453,1463] 0.4375
AAATGTATTT [1454,1464] 0.5
TTTAAAATGT [810,820] 0.4375
TTTTAAAATG [809,819] 0.3125
TTTTAAATGT [469,479] 0.4375

Target prediction supported by: PITA, miRanda, TargetSpy, RNAhybrid

RNAhybrid output:
mfe: -20.5 kcal/mol

Position in 3'UTR: 686
Target 5' C     CU    CCGAAGUA        A 3'
           UCUGU  GAGG        CGAAUUUG 
           GGGCA  CUCC        GCUUAAAC 
miRNA  3' A     U                       5'

Transcript 133:

Accession Number; GIYK01008583
SeqID in TSA: SS3408.13
3'UTR length: 2236
[truncated: 196,558 more chars]
