# Supplementary material for: MicroSalmon: A Comprehensive, Searchable Resource of Predicted MicroRNA Targets and 3′UTR Cis-Regulatory Elements in the Full-Length Sequenced Atlantic Salmon Transcriptome
Source: Noncoding RNA. 2021 Sep 22;7(4):61. doi: 10.3390/ncrna7040061 (PMC8544657; doi:10.3390/ncrna7040061)
Supplement: Supplementary file 1 [file ncrna-07-00061-s001.zip › Supplementary File 3.xlsx]

## Sheet: Ark1
Supplementary file 3. All transcripts with IRE motifs
SeqID of transcripts	Gensymbol annotation in Genbank	Manual annotation	OmicsBox GO-terms	Non-redudant Manual Annotation used for Enricher
SS1953.1	LOC106582276	AGMO	monooxygenase activity,iron ion binding,lipid biosynthetic process,integral component of membrane,oxidation-reduction process	AGMO
SS19705.1	LOC106583446	BICD2	cytoskeletal anchor activity,integral component of membrane,dynein complex binding	BICD2
ST1320.1	LOC106612383	BMP4-1	extracellular region,growth factor activity,positive regulation of BMP signaling pathway	BMP4
ST1320.11	LOC115162980	BMP4-1		C9orf89
ST1320.12	LOC115162980	BMP4-1	growth factor activity	CCDC117
ST1320.14	GSONMT00067061001	BMP4-1	extracellular region,signal transduction,growth factor activity	CD74
ST1320.18	LOC115162980	BMP4-1		CEACAN1
ST1320.23	LOC106612383	BMP4-1	extracellular region,growth factor activity,positive regulation of BMP signaling pathway	CEP68
ST1320.26	GSONMT00067061001	BMP4-1	extracellular region,signal transduction,growth factor activity	CEP95
ST1320.27	LOC115162980	BMP4-1		CO8G
ST1320.35	LOC115162980	BMP4-1		CRELD2
ST1320.38	LOC115162980	BMP4-1		CRIM1
ST1320.5	LOC115162980	BMP4-1		CTL2
ST1320.8	LOC115162980	BMP4-1		dgcr8
SS19705.3	LOC106565157	C9orf89-1	integral component of membrane	elac1
SS19705.4	LOC106583362	C9orf89-1		EPN1
SS19705.5	LOC106583362	C9orf89-1		fa2h
SS20485.1	LOC106585257	CCDC117		FBXW5
SS10744.2	LOC106563730	CD74	intracellular protein transport,immune response,membrane,antigen processing and presentation,MHC class II protein binding	FNDC4
CG5403.3	No_annotation	CEACAN1		MAF
SS16650.1	LOC106576701	CEP68-1		meltf
SS16650.3	LOC106576701	CEP68-1		mvb12b
SS16650.5	LOC106576701	CEP68-1		NUGGC
SS16650.8	LOC106576701	CEP68-1		OSBP
SS2203.2	LOC106588316	CEP95	spindle pole,centrosome	pgap1
SS17225.1	CO8G	CO8G	small molecule binding	pxdc1
SS17225.2	CO8G	CO8G	small molecule binding	QSOX1
SS6917.1	LOC106609106	CRELD2-1	calcium ion binding	RGR
SS6917.11	LOC106609106	CRELD2-1	calcium ion binding	RS10
SS6917.14	LOC106609106	CRELD2-1		SLC25A44A
SS6917.15	LOC106609106	CRELD2-1	calcium ion binding	SOCS6
SS6917.16	LOC106609106	CRELD2-1	calcium ion binding	SRRM1
SS6917.18	LOC106609106	CRELD2-1		STEAP3
SS7631.1	LOC106610846	CRIM1	serine-type endopeptidase inhibitor activity,protein binding	syne1B
SS10943.1	CTL2	CTL2-1	integral component of membrane	SYNRG
SS10943.10	CTL2	CTL2-1	integral component of membrane	TIMM21
SS10943.12	CTL2	CTL2-1	integral component of membrane	TRFC
SS10943.13	ROHU_015606	CTL2-1	integral component of membrane	TSPAN31
SS10943.16	LOC106564572_LOC106564573	CTL2-1		UNC13D
SS10943.17	CTL2	CTL2-1	integral component of membrane	USP10
SS10943.18	CTL2	CTL2-1	integral component of membrane	ZFY1
SS10943.2	CTL2	CTL2-1	integral component of membrane
SS10943.22	CTL2	CTL2-1	integral component of membrane
SS10943.25	CTL2	CTL2-1	integral component of membrane
SS10943.28	CTL2	CTL2-1	integral component of membrane
SS10943.29	CTL2	CTL2-1	integral component of membrane
SS10943.31	CTL2	CTL2-1	integral component of membrane
SS10943.4	CTL2	CTL2-1	integral component of membrane
SS10943.9	LOC106564572_LOC106564573	CTL2-1
SS18273.1	dgcr8	dgcr8	RNA binding,heme binding,primary miRNA processing,identical protein binding,microprocessor complex
SS18273.2	dgcr8	dgcr8	RNA binding,heme binding,primary miRNA processing,identical protein binding,microprocessor complex
SS20768.3	elac1	elac1	endoribonuclease activity producing 5'-phosphomonoesters,tRNA 3'-trailer cleavage
ST288.6	LOC115188477	EPN1
ST288.9	LOC115188477	EPN1
SS9508.1	fa2h	fa2h-1	iron ion binding,endoplasmic reticulum,endoplasmic reticulum membrane,fatty acid biosynthetic process,integral component of membrane,heme binding,oxidation-reduction process,fatty acid alpha-hydroxylase activity
SS9508.2	fa2h	fa2h-1	iron ion binding,endoplasmic reticulum,endoplasmic reticulum membrane,fatty acid biosynthetic process,integral component of membrane,heme binding,oxidation-reduction process,fatty acid alpha-hydroxylase activity
SS9508.3	fa2h	fa2h-1	iron ion binding,endoplasmic reticulum,endoplasmic reticulum membrane,fatty acid biosynthetic process,integral component of membrane,heme binding,oxidation-reduction process,fatty acid alpha-hydroxylase activity
SS9508.4	GSONMT00080030001	fa2h-1	iron ion binding,endoplasmic reticulum,endoplasmic reticulum membrane,fatty acid biosynthetic process,integral component of membrane,oxidation-reduction process,fatty acid alpha-hydroxylase activity
SS10449.1	A0A3P8Y9X7	FBXW5	protein binding,protein ubiquitination,SCF ubiquitin ligase complex,Cul4-RING E3 ubiquitin ligase complex
CG6781.1	A0A3B3Z020	FNDC4	protein binding,integral component of membrane
SS10097.1	EOD39_0445	MAF-1	DNA binding,DNA-binding transcription factor activity,nucleus,regulation of transcription DNA-templated,host cell nucleus
SS21532.1	EOD39_0445	MAF-1	DNA binding,DNA-binding transcription factor activity,nucleus,regulation of transcription DNA-templated,host cell nucleus
SS9304.8	EPR50_G00101980	meltf-1	extracellular space,ion transport,integral component of membrane,metal ion binding,iron ion homeostasis
CG5739.1	LOC108902609	meltf-1	extracellular space,ion transport,integral component of membrane,metal ion binding,iron ion homeostasis
SS9304.1	meltf	meltf-1	extracellular space,ion transport,integral component of membrane,metal ion binding,iron ion homeostasis
SS9304.2	meltf	meltf-1	extracellular space,ion transport,integral component of membrane,metal ion binding,iron ion homeostasis
SS9304.7	meltf	meltf-1	extracellular space,ion transport,integral component of membrane,metal ion binding,iron ion homeostasis
CG3251.1	No_annotation	mvb12b-1	ESCRT I complex
SS1496.1	mvb12b	mvb12b-1	ESCRT I complex
SS1496.2	mvb12b	mvb12b-1	ESCRT I complex
SS3657.15	LOC106601861	NUGGC-1
SS3657.20	LOC106601861	NUGGC-1
SS3657.24	LOC106601861	NUGGC-1
SS3657.29	LOC106601861	NUGGC-1
SS3657.30	LOC106601861	NUGGC-1
SS3657.6	LOC106601861	NUGGC-1
SS3657.8	LOC106601861	NUGGC-1
SS3657.9	LOC106601861	NUGGC-1
SS3884.1	LOC106602545	OSBP-1	lipid transport
SS3884.10	LOC106602545	OSBP-1
SS3884.11	LOC106602545	OSBP-1	lipid transport
SS3884.12	LOC106602545	OSBP-1
SS3884.13	LOC106602545	OSBP-1	lipid transport
SS3884.14	LOC106602545	OSBP-1	lipid transport
SS3884.2	LOC106602545	OSBP-1	lipid transport
SS3884.4	LOC106602545	OSBP-1	lipid transport
SS3884.5	LOC106602545	OSBP-1
SS3884.6	LOC106602545	OSBP-1
SS20863.2	pgap1	pgap1	endoplasmic reticulum,endoplasmic reticulum membrane,protein transport,integral component of membrane,hydrolase activity acting on ester bonds
SS20863.4	pgap1	pgap1	endoplasmic reticulum,endoplasmic reticulum membrane,protein transport,integral component of membrane,hydrolase activity acting on ester bonds
SS20863.5	pgap1	pgap1	endoplasmic reticulum,endoplasmic reticulum membrane,protein transport,integral component of membrane,hydrolase activity acting on ester bonds
SS22730.1	pxdc1	pxdc1	phosphatidylinositol binding
SS22730.2	pxdc1	pxdc1	phosphatidylinositol binding
SS9090.1	LOC106613912	QSOX1	integral component of membrane,flavin-linked sulfhydryl oxidase activity,cell redox homeostasis,oxidation-reduction process
SS17435.3	A0A087XB82	RGR-1	G protein-coupled receptor activity,G protein-coupled receptor signaling pathway,visual perception,phototransduction,integral component of membrane
SS17435.6	LOC106578844	RGR-1	G protein-coupled receptor activity,G protein-coupled receptor signaling pathway,visual perception,phototransduction,integral component of membrane
SS17435.8	A0A087XB82	RGR-1	G protein-coupled receptor activity,G protein-coupled receptor signaling pathway,visual perception,phototransduction,integral component of membrane
SS17435.9	A0A087XB82	RGR-1	G protein-coupled receptor activity,G protein-coupled receptor signaling pathway,visual perception,phototransduction,integral component of membrane
ST181.1	A0A087XB82	RGR-1	G protein-coupled receptor activity,G protein-coupled receptor signaling pathway,visual perception,phototransduction,integral component of membrane
ST181.2	A0A087XB82	RGR-1	G protein-coupled receptor activity,G protein-coupled receptor signaling pathway,visual perception,phototransduction,integral component of membrane
SS14778.1	RS10	RS10	ribosome
SS9387.1	LOC106560784	SLC25A44A-1	ATP transmembrane transporter activity,ATP transport,integral component of membrane,transmembrane transport
ST497.1	LOC106560784	SLC25A44A-1	ATP transmembrane transporter activity,ATP transport,integral component of membrane,transmembrane transport
ST497.2	LOC115197163	SLC25A44A-1	ATP transmembrane transporter activity,transmembrane transport
ST497.3	LOC106560784	SLC25A44A-1	ATP transmembrane transporter activity,ATP transport,integral component of membrane,transmembrane transport
ST497.4	LOC106560784	SLC25A44A-1	ATP transmembrane transporter activity,ATP transport,integral component of membrane,transmembrane transport
ST497.5	LOC115197163	SLC25A44A-1
ST497.7	LOC115197163	SLC25A44A-1
SS22922.1	GSONMT00009558001	SOCS6	phosphatidylinositol 3-kinase complex,protein ubiquitination,intracellular signal transduction,regulation of growth,regulation of phosphatidylinositol 3-kinase activity,phosphatidylinositol phosphorylation,1-phosphatidylinositol-3-kinase regulator activity
SS10665.4	LOC106563582	SRRM1
SS15689.11	LOC106574427	STEAP3-1	integral component of membrane
SS15689.12	LOC106574427	STEAP3-1	integral component of membrane
SS15689.13	LOC106574427	STEAP3-1
SS15689.5	LOC106574427	STEAP3-1	integral component of membrane
SS427.6	LOC106603506	syne1B	protein binding
SS18589.17	LOC106581184	SYNRG-1
SS18589.21	LOC106581184	SYNRG-1	protein binding
SS18589.23	LOC106581184	SYNRG-1	protein binding
SS18589.24	LOC106581184	SYNRG-1
SS18589.7	LOC106581184	SYNRG-1	protein binding
SS17260.1	TIMM21	TIMM21	TIM23 mitochondrial import inner membrane translocase complex,integral component of membrane,protein import into mitochondrial matrix
SS17771.1	LOC106579454	TRFC-1	transferrin receptor activity,plasma membrane,cellular iron ion homeostasis,receptor-mediated endocytosis,integral component of membrane,transferrin transport
SS17771.10	LOC106590464	TRFC-1	transferrin receptor activity,plasma membrane,cellular iron ion homeostasis,receptor-mediated endocytosis,integral component of membrane,transferrin transport
SS17771.12	LOC106579454	TRFC-1	transferrin receptor activity,plasma membrane,cellular iron ion homeostasis,receptor-mediated endocytosis,integral component of membrane,transferrin transport
SS17771.2	LOC106579454	TRFC-1	transferrin receptor activity,plasma membrane,cellular iron ion homeostasis,receptor-mediated endocytosis,integral component of membrane,transferrin transport
SS17771.3	LOC106579454	TRFC-1	transferrin receptor activity,plasma membrane,cellular iron ion homeostasis,receptor-mediated endocytosis,integral component of membrane,transferrin transport
SS17771.8	LOC106579454	TRFC-1	transferrin receptor activity,plasma membrane,cellular iron ion homeostasis,receptor-mediated endocytosis,integral component of membrane,transferrin transport
SS17771.9	LOC106579454	TRFC-1	transferrin receptor activity,plasma membrane,cellular iron ion homeostasis,receptor-mediated endocytosis,integral component of membrane,transferrin transport
ST426.1	LOC106579454	TRFC-2	transferrin receptor activity,plasma membrane,cellular iron ion homeostasis,receptor-mediated endocytosis,integral component of membrane,transferrin transport
CG5815.1	LOC106579454	TRFC-2	transferrin receptor activity,plasma membrane,cellular iron ion homeostasis,receptor-mediated endocytosis,integral component of membrane,transferrin transport
CG5815.2	LOC106579454	TRFC-2	transferrin receptor activity,plasma membrane,cellular iron ion homeostasis,receptor-mediated endocytosis,integral component of membrane,transferrin transport
CG5816.1	LOC106579454	TRFC-2	transferrin receptor activity,plasma membrane,cellular iron ion homeostasis,receptor-mediated endocytosis,integral component of membrane,transferrin transport
CG5816.2	LOC106579454	TRFC-2	transferrin receptor activity,plasma membrane,cellular iron ion homeostasis,receptor-mediated endocytosis,integral component of membrane,transferrin transport
ST1021.8	W5M8M1	TSPAN31	integral component of plasma membrane
SS17450.10	un13d	UNC13D-1
SS22349.24	LOC106589471	UNC13D-2
SS21475.1	LOC106587349	USP10
SS10671.1	LOC106563591	ZFY1
