# Supplementary material for: MicroSalmon: A Comprehensive, Searchable Resource of Predicted MicroRNA Targets and 3′UTR Cis-Regulatory Elements in the Full-Length Sequenced Atlantic Salmon Transcriptome
Source: Noncoding RNA. 2021 Sep 22;7(4):61. doi: 10.3390/ncrna7040061 (PMC8544657; doi:10.3390/ncrna7040061)
Supplement: Supplementary file 1 [file ncrna-07-00061-s001.zip › Supplementary File 4.xlsx]

## Sheet: Sheet1
Supplementary file 4.
All overrepresented motifs with seed target sequences			Overrepresented high-complexity motifs with seed target sequences
Teiresias motifs	miRNA seed targets		Teiresias motifs	miRNA seed targets
TACTGTACA	ssa-let-7a-1-3-3p		TACTGTACA	ssa-let-7a-1-3-3p
CTGTACTGT	ssa-miR-101b-3p		GTACTGTA	ssa-miR-101b-3p
TGTACTGTA	ssa-miR-101b-3p		CTGTACTGT	ssa-miR-101b-3p
CCCTCTCC	ssa-miR-139-2-3p		TGTACTGTA	ssa-miR-144-3p
CCTCTCCC	ssa-miR-139-2-3p		TACTGTACA	ssa-miR-144-3p
CCTCTCCTC	ssa-miR-139-2-3p		TACTGTATG	ssa-miR-144-3p
CTCCTCTCC	ssa-miR-139-2-3p		TACTGTATGT	ssa-miR-144-3p
TCCTCTCCT	ssa-miR-139-2-3p		CTATTCCCT	ssa-miR-459-3p
TACTGTACA	ssa-miR-144-3p		CCTATTCCCT	ssa-miR-459-3p
TACTGTATG	ssa-miR-144-3p		TTTGACCAG	ssa-miR-133-2-3-5p
TACTGTATGT	ssa-miR-144-3p		GTGCCATTT	ssa-miR-183-5p
TGTACTGTA	ssa-miR-144-3p		GGTGCCATT	ssa-miR-183-5p
ACACACAG	ssa-miR-2188-3p		GGGTGCCAT	ssa-miR-183-5p
ACACACAGA	ssa-miR-2188-3p		GGTGCCATTT	ssa-miR-183-5p
CACACACAG	ssa-miR-2188-3p		GGGTGCCATT	ssa-miR-183-5p
CCTATTCCCT	ssa-miR-459-3p		CCCAGCCC	ssa-miR-92a-3-5p
CTATTCCCT	ssa-miR-459-3p
CCTCCTCTC	ssa-miR-727b-3p
CTCCTCTCC	ssa-miR-727b-3p
CTCCTCTCT	ssa-miR-727b-3p
TCCTCTCCT	ssa-miR-727b-3p
TCCTCTCTC	ssa-miR-727b-3p
TCTCCTCTC	ssa-miR-727b-3p
TTTGACCAG	ssa-miR-133-2-3-5p
AAAAAAAATG	ssa-miR-153b-5p
AAAAAAATG	ssa-miR-153b-5p
AAAAAAATGT	ssa-miR-153b-5p
AAAAAATGTA	ssa-miR-153b-5p
AAAAATGTAT	ssa-miR-153b-5p
AAAAATGTTT	ssa-miR-153b-5p
GGGTGCCAT	ssa-miR-183-5p
GGGTGCCATT	ssa-miR-183-5p
GGTGCCATT	ssa-miR-183-5p
GGTGCCATTT	ssa-miR-183-5p
GTGCCATTT	ssa-miR-183-5p
CTGCTGCTG	ssa-miR-457ab-5p
AAAAAAAAA	ssa-miR-737-5p
AAAAAAAAAA	ssa-miR-737-5p
AAAAAAAAAAA	ssa-miR-737-5p
AAAAAAAAAAAA	ssa-miR-737-5p
AAAAAAAAAAG	ssa-miR-737-5p
AAAAAAAAAAT	ssa-miR-737-5p
AAAAAAAAAC	ssa-miR-737-5p
AAAAAAAAAG	ssa-miR-737-5p
AAAAAAAAAT	ssa-miR-737-5p
AAAAAAAAC	ssa-miR-737-5p
AAAAAAAACA	ssa-miR-737-5p
AAAAAAAAG	ssa-miR-737-5p
AAAAAAAAT	ssa-miR-737-5p
AAAAAAAATA	ssa-miR-737-5p
AAAAAAAATG	ssa-miR-737-5p
AAAAAAACA	ssa-miR-737-5p
AAAAAAATA	ssa-miR-737-5p
AAAAAAATAA	ssa-miR-737-5p
AAAAAAATAT	ssa-miR-737-5p
AAAAAAATG	ssa-miR-737-5p
AAAAAAATGT	ssa-miR-737-5p
AACAAAAAAA	ssa-miR-737-5p
AAGAAAAAAA	ssa-miR-737-5p
AATAAAAAAA	ssa-miR-737-5p
ACAAAAAAA	ssa-miR-737-5p
ACAAAAAAAA	ssa-miR-737-5p
AGAAAAAAA	ssa-miR-737-5p
AGAAAAAAAA	ssa-miR-737-5p
ATAAAAAAAA	ssa-miR-737-5p
CAAAAAAAA	ssa-miR-737-5p
CAAAAAAAAA	ssa-miR-737-5p
GAAAAAAAAA	ssa-miR-737-5p
GTAAAAAAAA	ssa-miR-737-5p
TAAAAAAAA	ssa-miR-737-5p
TAAAAAAAAA	ssa-miR-737-5p
TAAAAAAAAAA	ssa-miR-737-5p
TAAAAAAAAAAA	ssa-miR-737-5p
TAAAAAAAAT	ssa-miR-737-5p
TAAAAAAATA	ssa-miR-737-5p
TGTAAAAAAA	ssa-miR-737-5p
TTAAAAAAA	ssa-miR-737-5p
TTAAAAAAAA	ssa-miR-737-5p
TTAAAAAAAAA	ssa-miR-737-5p
TTTAAAAAAA	ssa-miR-737-5p
TTTAAAAAAAA	ssa-miR-737-5p
CCCAGCCC	ssa-miR-92a-3-5p
