# Supplementary material for: MicroSalmon: A Comprehensive, Searchable Resource of Predicted MicroRNA Targets and 3′UTR Cis-Regulatory Elements in the Full-Length Sequenced Atlantic Salmon Transcriptome
Source: Noncoding RNA. 2021 Sep 22;7(4):61. doi: 10.3390/ncrna7040061 (PMC8544657; doi:10.3390/ncrna7040061)
Supplement: Supplementary file 1 [file ncrna-07-00061-s001.zip › Supplementary File 5.xlsx]

## Sheet: All overrepresented motifs
Supplementary File 5
Position distributions for all over-represented Teiresias motifs.Ratio 5' vs 3' indicates where they were enriched, either immediatly upstream of reminal end (blue) or immdeiately downtream of stop-codon (orange)
Results from a simple t-test: significant difference in number of motifs in 5' vs 3'? P-values are given in column W.
Motif sequence	Count of motifs in 5% intervals of the 3'UTRs they were identified
	0-5	5-10	10-15	15-20	20-25	25-30	30-35	35-40	40-45	45-50	50-55	55-60	60-65	65-70	70-75	75-80	80-85	85-90	90-95	95-100	Ratio 5' vs 3'	T-test 5' vs 3' end of 3'UTR
AAATGTATTT	14	40	40	63	66	61	69	48	52	51	68	78	79	62	73	100	81	116	148	184	0.076087	0.0114451
TTTTAAATGT	14	62	38	45	55	55	51	52	53	73	65	71	77	73	77	89	90	83	97	161	0.0869565	0.0279115
TTTTAAAATG	8	30	32	42	49	53	46	46	47	57	60	57	60	60	59	72	71	65	66	91	0.0879121	0.00802292
TTTTTTTTTAC	11	43	59	48	57	53	49	69	59	70	59	63	72	63	76	98	84	83	69	99	0.111111	0.00558381
TGTTTTTAAA	14	32	48	54	50	60	66	69	49	66	66	59	62	50	58	54	82	79	73	113	0.123894	0.0496144
TTTGTTTTGT	24	81	67	57	81	90	83	69	91	71	83	104	83	89	97	99	96	106	141	189	0.126984	0.0127256
TATTTTTTTTT	18	46	52	58	64	54	64	60	65	64	70	74	77	73	68	86	87	89	99	132	0.136364	0.00952739
TTTTTGTTTG	12	31	50	51	53	26	48	60	52	50	49	54	68	54	59	56	75	76	75	85	0.141176	0.0244373
TTGTTTTGT	55	162	138	119	162	166	151	156	178	180	164	178	207	169	199	192	234	236	328	375	0.146667	0.0390997
TTTGTTTTG	57	159	142	138	149	168	155	178	186	163	177	220	178	179	187	179	191	238	282	359	0.158774	0.0187026
TGTTTTGTTT	41	88	75	71	84	87	108	84	111	89	88	95	101	88	98	123	108	135	187	253	0.162055	0.0194224
TGTTTTTGTA	19	30	37	35	47	52	41	39	45	41	41	48	63	51	52	44	70	88	88	116	0.163793	0.0347724
CATTTTATTT	20	48	53	64	46	60	65	55	55	75	54	50	69	53	56	77	76	110	111	117	0.17094	0.0434949
ATTTTTTTTTT	30	89	117	97	100	91	96	100	97	116	112	116	126	128	132	143	150	159	141	173	0.17341	0.0437952
TTTTGTTTGT	27	75	68	62	70	56	67	67	67	69	66	60	73	58	68	79	92	95	136	153	0.176471	0.0522924
TTTTGTTTTC	23	39	56	47	64	62	69	49	60	52	51	49	55	35	57	47	59	69	110	130	0.176923	0.00715183
TTTGTTTTCT	21	33	56	69	57	52	56	60	52	44	51	51	58	55	55	62	74	87	111	112	0.1875	0.0206892
TGTTTTATTT	27	53	51	65	57	66	75	64	77	78	73	84	99	129	145	125	104	111	131	143	0.188811	0.0229311
TTTTTTTTTTTTTA	19	50	52	46	47	31	46	47	54	47	52	61	61	61	75	70	71	76	76	100	0.19	0.0207944
ATTTTGTTTT	26	48	57	47	54	74	70	72	62	77	75	46	84	76	94	90	74	105	149	136	0.191176	0.0523238
TTTTTTTTTTTA	35	85	111	84	88	84	84	103	104	108	106	117	117	115	131	125	133	140	147	182	0.192308	0.0228061
GTTTTGTTTT	36	79	66	72	80	57	85	49	79	62	62	68	63	63	71	84	72	104	130	183	0.196721	0.0160626
TTTTTTTTAT	57	116	142	149	144	138	101	117	150	145	147	153	148	144	189	181	194	217	219	287	0.198606	0.00860088
TTTTTTTTTTTTA	27	63	74	66	61	54	56	67	77	73	73	84	85	86	94	91	98	98	106	134	0.201493	0.0169605
TTGTTTTGTT	36	101	66	51	78	88	76	68	83	73	64	79	95	68	78	79	85	112	145	178	0.202247	0.0542321
TTTTTTTTTAT	26	52	70	69	68	64	57	62	60	70	70	77	77	76	93	85	75	111	99	128	0.203125	0.00640806
ATTTTTTTTT	68	142	177	171	177	170	159	173	169	193	212	214	223	210	232	234	264	282	259	328	0.207317	0.00422137
TTTTTTTTTGT	29	46	69	49	73	69	62	53	59	66	87	80	63	72	80	90	90	90	116	139	0.208633	0.0106064
TTTTTTTTTTA	57	125	164	134	144	135	127	162	154	175	167	172	172	181	189	206	200	198	221	273	0.208791	0.0163093
TGTTTTGTT	88	180	149	157	163	190	197	159	197	195	172	193	218	182	207	223	239	288	369	406	0.216749	0.0343962
AAAAATGTAT	24	31	31	43	46	32	40	47	35	43	71	75	42	51	49	58	65	72	91	108	0.222222	0.0220694
TTTTTTTTTTG	26	45	57	50	56	56	49	49	66	70	83	79	73	77	75	97	84	102	123	116	0.224138	0.0488745
TTTTTTTTAC	34	76	86	86	85	81	77	90	104	98	81	94	102	90	94	123	124	122	127	149	0.228188	0.0381666
TTTTTTTTTA	102	182	241	210	231	209	203	229	243	247	270	267	283	274	317	314	306	339	335	445	0.229213	0.0192292
TTATTTTTGT	37	45	61	54	54	65	57	62	63	73	62	71	66	79	53	74	69	104	152	158	0.234177	0.00279212
ATATTTTTTT	38	70	53	76	95	86	77	90	93	104	102	109	89	103	98	140	117	126	143	162	0.234568	0.0209748
TTTTTTTTATT	29	65	64	68	79	58	47	43	64	62	60	53	68	66	86	75	66	83	86	122	0.237705	0.0316785
TTTTTTTTTT	360	759	843	720	810	682	736	789	868	1034	944	1036	1032	1012	1190	1110	1238	1344	1314	1477	0.243737	0.0446341
TTTTTTTTA	206	356	429	414	434	405	376	414	469	437	459	478	510	467	562	551	601	620	630	824	0.25	0.0156887
TTTTTTTATT	55	109	119	123	135	127	126	98	104	127	126	121	141	147	170	139	135	150	204	219	0.251142	0.0475734
TTTTGTATTT	47	59	45	45	42	55	46	46	66	62	69	52	69	65	72	83	96	105	138	186	0.252688	0.0520948
TTTTTTTTT	591	1151	1320	1153	1235	1106	1142	1228	1326	1536	1482	1563	1546	1536	1808	1716	1852	2043	2004	2308	0.256066	0.0316029
ATGTTTTTTT	45	67	66	69	55	68	76	81	76	89	92	84	92	86	109	94	123	139	158	172	0.261628	0.0116759
TTTAAAAAAA	44	95	93	91	101	92	90	90	127	96	123	117	101	123	133	119	136	142	141	167	0.263473	0.0467482
CATTTTGTTT	22	23	47	40	56	59	49	37	31	37	56	45	54	41	61	65	60	70	81	83	0.26506	0.00267481
TTTTTTTAAAT	35	63	44	41	43	38	61	56	59	51	70	75	82	65	63	74	70	68	97	131	0.267176	0.0146808
ATATATTTTT	50	70	61	70	73	75	87	81	97	88	85	105	102	94	111	139	121	141	136	187	0.26738	0.0482362
TTTTGTTTT	162	286	289	260	320	304	333	305	315	311	338	311	352	331	374	368	378	459	578	604	0.268212	0.0422493
GTTTTTATTT	40	50	63	52	54	67	59	57	83	77	73	59	69	65	64	90	84	98	126	147	0.272109	0.0191104
TTTTTTTTTTAA	32	57	73	51	59	54	62	60	65	66	74	61	54	71	78	60	74	67	99	116	0.275862	0.0201831
TTTTTTGTTT	49	80	101	71	92	68	81	97	81	94	97	109	111	97	113	128	130	129	167	174	0.281609	0.0358823
ATGTTTTGTT	31	35	32	45	39	33	50	46	40	48	29	48	47	62	56	59	67	76	123	110	0.281818	0.0322916
TTTTTTTATTT	36	57	74	79	80	64	81	61	58	69	70	77	77	84	99	76	81	82	123	127	0.283465	0.0343329
TGTTTTTTTTT	41	70	79	60	61	59	62	66	70	80	93	70	88	76	93	96	89	101	114	144	0.284722	0.00216534
TGTTTGTTTT	39	50	81	78	83	77	82	78	77	76	84	83	110	100	76	87	112	129	148	136	0.286765	0.0373716
TTGTATTTTT	37	46	37	33	43	56	52	61	57	61	58	58	86	79	77	71	85	101	126	128	0.289062	0.013023
AATGTTTTTT	37	41	52	49	47	67	47	57	62	66	82	74	66	67	88	65	67	91	103	128	0.289062	0.0434183
ACATTTTTTT	36	41	73	68	66	70	65	55	52	72	61	68	77	74	95	91	104	122	110	123	0.292683	0.0163093
TTAAAAAAAA	65	122	108	94	101	106	94	100	127	113	139	117	111	148	162	153	155	157	152	222	0.292793	0.0220929
AAAAAAAAAC	39	84	73	52	81	34	65	53	54	72	54	69	64	68	90	83	92	100	76	133	0.293233	0.0441304
TGTTTTTTTT	89	144	133	128	124	126	134	138	142	145	174	165	168	139	183	186	188	218	225	291	0.305842	0.0123662
TTAAAAAAAAA	33	62	54	50	59	58	51	60	62	64	86	79	59	87	97	96	100	100	96	107	0.308411	0.0525685
ATTTTTTTTA	49	71	78	95	88	84	77	92	106	94	87	81	105	94	117	112	124	132	132	158	0.310127	0.00748826
ACTTTTTTTTT	27	44	45	35	44	41	41	48	62	59	57	63	60	49	74	65	67	58	74	87	0.310345	0.0141378
TATTTTTTTT	78	118	116	137	144	129	144	161	156	161	166	163	182	172	164	214	189	204	247	251	0.310757	0.037766
TTTTTTTAA	174	251	296	255	270	260	291	321	309	275	331	327	356	346	365	388	384	387	448	558	0.311828	0.0180602
ATATATTTTTT	30	47	36	25	40	42	53	49	53	44	51	60	55	62	60	77	70	65	75	96	0.3125	0.0135369
TTTTTTTTAAA	46	57	72	72	76	70	79	84	85	71	101	102	99	90	107	85	113	114	117	147	0.312925	0.0373916
CTTTTTTTTT	80	131	159	139	141	151	131	158	174	175	175	195	155	160	209	193	194	230	236	255	0.313725	0.0362211
GTTTTTTTTT	78	119	141	123	107	103	116	108	115	134	151	118	136	154	177	179	156	187	195	248	0.314516	0.015515
CATTTTTTTTT	26	38	62	46	49	58	41	47	44	53	56	52	63	59	83	64	73	69	57	82	0.317073	0.0546309
TATATATTTT	42	69	61	68	69	59	72	71	94	87	83	99	94	98	102	138	127	107	124	132	0.318182	0.0414733
ATTTTTTTT	196	315	346	373	360	336	328	368	355	403	399	419	434	425	476	470	512	556	567	613	0.319739	0.0345965
GTTTGTTTTT	34	42	53	57	49	60	54	57	52	54	54	60	75	73	63	84	74	88	84	106	0.320755	0.0388959
CATTTTTTTT	57	93	113	105	91	104	74	81	77	102	89	94	112	105	148	105	140	143	148	173	0.32948	0.0204479
ATGTTTTTTTT	30	42	40	46	34	40	44	54	42	52	48	50	42	40	69	48	74	75	86	91	0.32967	0.0211893
GTTTTTTTT	158	235	254	241	209	232	240	236	236	256	279	270	273	269	338	340	347	392	412	478	0.330544	0.00704394
CTTTTTTTT	154	253	310	268	295	283	244	273	316	300	300	325	292	285	341	317	357	399	437	465	0.331183	0.0453473
TGTTTTTTT	174	251	223	227	244	234	256	236	248	279	316	304	310	309	356	350	352	402	445	521	0.333973	0.000588373
TTTTTTATTT	78	101	129	135	136	135	157	121	118	135	134	125	155	171	192	187	178	158	228	230	0.33913	0.0239137
TTTTTTTGT	154	216	265	234	275	257	259	268	258	277	288	295	279	318	332	328	349	384	491	454	0.339207	0.0542726
TGTTTTTATT	60	59	86	71	64	71	64	70	96	92	81	70	83	78	66	88	91	108	151	176	0.340909	0.0395834
GTTTTTTTTTT	56	68	77	70	58	56	49	67	64	85	98	69	86	90	108	116	100	102	124	164	0.341463	0.0538266
TTTGTTTTT	178	237	276	249	259	245	257	294	261	293	271	280	324	303	325	381	359	399	471	494	0.360324	0.0208052
TTTTTTTGTT	70	102	128	104	119	116	110	119	106	109	116	126	122	127	149	140	151	154	183	193	0.362694	0.0341954
TTTTTTATTTT	46	58	82	86	90	91	105	69	73	77	74	74	89	94	114	115	105	86	135	122	0.377049	0.0515558
TTTTTTTTTTC	40	63	62	64	51	56	44	74	62	64	79	62	73	71	88	80	86	113	80	104	0.384615	0.00392955
TTTTTTTAAA	96	117	130	119	113	122	140	135	147	116	158	159	169	157	162	150	163	171	208	245	0.391837	0.0211893
TTTTTTGTTTT	35	52	59	38	52	36	45	54	43	48	56	74	52	49	67	78	73	69	82	89	0.393258	0.0377165
TTTGTATTTT	48	69	47	42	50	49	56	70	75	65	64	62	75	73	69	77	104	115	120	120	0.4	0.0538266
AATGTTTTGT	35	51	26	36	51	47	51	53	42	61	56	46	53	62	60	65	59	90	77	85	0.411765	0.0333834
TTTTGTTTTT	95	134	123	107	122	109	124	141	108	125	126	106	147	150	145	171	169	199	221	224	0.424107	0.0525685
AACAAAAAAA	48	67	73	64	60	65	57	49	40	54	40	46	56	52	58	67	58	75	82	113	0.424779	0.0473931
ATTTAAAAAA	45	71	71	45	74	66	55	53	81	55	66	72	70	76	69	64	74	69	74	102	0.441176	0.0106064
TTTTTTTTTC	76	117	118	131	91	108	89	122	107	116	126	126	118	122	169	133	146	182	147	172	0.44186	0.0402051
TATATATTTTT	35	46	43	38	38	41	51	47	57	41	49	62	62	55	62	94	82	75	77	79	0.443038	0.0380154
TTGTTTTTTT	85	86	87	84	107	88	94	83	84	87	112	119	116	110	128	132	133	146	151	176	0.482955	0.0485898
CCTTTTTTTT	40	52	60	57	61	52	38	55	71	58	57	66	58	66	71	72	69	88	75	82	0.487805	0.0244373
TGTTGTTTTT	50	62	57	61	50	50	70	58	53	48	61	66	61	54	56	49	65	63	81	101	0.49505	0.0362211
ACAAAAAAA	110	136	128	137	134	122	112	118	118	128	111	132	126	128	129	152	151	174	168	209	0.526316	0.0362896
TGTTTTCTTT	36	39	47	57	61	55	48	40	43	59	42	47	59	51	51	52	72	80	75	67	0.537313	0.0517977
TTTTTTTCTC	48	57	54	61	55	66	35	48	55	60	63	61	54	66	76	52	67	68	83	88	0.545455	0.0192679
ACAAAAAAAA	56	71	67	59	72	53	56	49	58	60	53	57	63	55	50	80	72	76	80	98	0.571429	0.0187026
TTTGTGTGT	106	136	116	82	102	89	107	103	103	124	120	131	116	130	147	149	165	170	130	168	0.630952	0.0451672
TTTTTTAAAG	46	35	58	65	49	53	46	70	58	53	58	63	65	72	68	57	61	52	75	59	0.779661	0.0299406
TTGTTGTTGT	76	69	49	89	68	46	66	90	63	66	48	76	70	92	90	86	80	81	104	92	0.826087	0.0311074
TACTGTACA	92	62	78	74	70	76	90	97	89	103	108	120	152	134	144	115	128	135	132	107	0.859813	0.0187026
GTGTGTGTT	142	114	88	112	89	103	124	84	73	103	82	124	115	110	115	123	126	155	140	112	1.26786	0.0175494
TTTTCCCCC	73	75	55	52	68	64	48	66	53	54	52	54	57	55	55	59	55	84	47	54	1.35185	0.0337359
GTGTGTGTC	72	69	54	62	51	57	72	68	74	74	60	69	54	60	49	52	57	65	56	50	1.44	0.0272172
GTGTGTCTG	73	71	60	51	56	51	50	64	65	57	62	59	62	63	49	55	60	55	53	47	1.55319	0.0288579
CTGCTGCTG	93	112	51	81	82	54	56	72	57	36	44	42	49	49	56	34	45	35	45	57	1.63158	0.0215995
GTGTGTGAG	67	62	66	57	43	39	57	60	56	49	59	62	67	56	62	52	57	72	42	38	1.76316	0.00649522
GTGTTTGTG	115	94	78	66	80	62	91	77	80	65	65	83	61	73	73	85	81	106	84	63	1.8254	0.012892
CCCCCCCCCCCCA	91	93	59	58	41	41	44	58	52	55	54	39	50	55	69	38	39	52	51	48	1.89583	0.0187026
CCCCCCCCCCCA	119	106	67	66	47	48	54	67	65	66	64	51	54	60	75	41	53	59	55	52	2.28846	0.0269111
CCCCCCCAA	87	69	63	50	50	63	49	67	54	64	78	52	57	62	56	40	65	47	45	36	2.41667	0.0380154
GGGGGGGA	154	121	107	103	116	110	98	90	90	87	89	75	100	91	98	101	104	111	102	57	2.70175	0.0328119
CCCCCCCCCCA	151	127	78	78	53	57	66	79	81	77	75	55	60	64	80	52	72	71	62	55	2.74545	0.0334863
CCCCCCAA	154	129	111	97	93	107	86	103	94	95	112	79	90	98	95	69	98	71	72	53	2.90566	0.0120819
CCCCCCCCCA	183	149	107	90	63	76	83	88	94	87	88	71	79	79	84	69	86	83	64	58	3.15517	0.0421925
GTCTGTCTG	206	138	100	117	70	90	85	71	95	120	142	134	104	80	107	94	82	91	108	64	3.21875	0.0441304
TTCTCTCTC	181	144	138	127	129	114	110	123	127	100	105	87	66	83	108	101	81	88	88	54	3.35185	0.00521773
GAGAGAGGA	145	121	92	89	78	58	49	60	61	87	83	70	81	78	77	90	86	71	69	42	3.45238	0.00616007
CCCCCCCA	351	294	223	199	185	200	172	197	211	198	210	193	193	178	164	149	164	148	126	98	3.58163	0.0218918
CCCCCCCCA	232	183	140	116	91	113	104	111	120	118	111	98	114	109	113	87	117	108	91	64	3.625	0.0268699
AGAGAGGAG	148	130	108	100	98	72	66	76	74	92	75	67	86	80	84	90	75	77	84	40	3.7	0.0532386
ACACAGACA	108	77	71	68	54	71	75	55	46	51	41	46	41	32	49	50	45	38	47	29	3.72414	0.0377851
GGAGAGGG	301	203	180	126	131	140	160	158	119	135	177	184	185	173	168	173	148	175	151	80	3.7625	0.0313792
GGGGAGGA	209	173	136	132	118	121	110	88	92	78	82	80	74	80	66	72	90	70	65	53	3.9434	0.0288579
ACAAACACA	117	90	82	84	70	67	93	76	46	57	72	62	69	71	66	57	74	70	69	29	4.03448	0.0377851
AAACACACA	161	146	115	85	91	108	92	94	86	78	88	82	62	60	61	53	60	45	55	39	4.12821	0.0014944
GGGTGGGG	123	115	100	91	106	96	85	85	108	86	75	57	63	78	46	77	78	69	53	29	4.24138	0.0325334
AGAGAGAGG	205	133	110	106	117	73	61	72	71	79	82	80	94	100	102	130	112	105	101	47	4.3617	0.0300659
AGGGAGAG	351	279	240	189	159	150	166	160	146	154	189	200	166	164	142	124	167	154	149	80	4.3875	0.00238133
ACAGAGAGA	93	99	81	91	88	80	64	67	73	72	61	43	65	45	37	41	39	29	36	21	4.42857	0.0491212
TCCCTCTCT	111	101	98	91	91	94	84	100	94	99	80	66	57	54	64	33	39	61	45	25	4.44	0.0223792
GGGGAGGG	212	155	140	122	137	125	100	102	113	98	97	96	106	98	104	106	78	89	97	46	4.6087	0.00852412
AGGAAGAGG	130	116	87	83	88	89	77	72	85	69	90	84	57	39	43	38	23	27	30	28	4.64286	0.0202901
GGGAGAGG	270	207	164	148	153	125	134	130	115	104	150	161	138	116	107	96	92	103	91	58	4.65517	0.0290329
CTCTTCCTC	108	113	106	96	92	80	76	69	67	53	51	48	51	49	47	41	69	44	39	23	4.69565	0.041799
CCCCTCCCC	174	154	105	101	87	90	98	85	100	51	78	45	47	58	88	74	89	60	42	37	4.7027	0.0191521
AGACACACA	110	83	47	72	61	59	62	64	57	52	49	46	63	51	53	52	47	44	53	23	4.78261	0.00816
CCCCCACC	248	206	154	147	151	137	98	127	131	117	117	107	95	78	105	75	80	64	53	51	4.86275	0.0362211
CTCCCCCC	239	193	133	131	145	101	105	104	103	85	76	58	64	65	87	69	85	54	48	49	4.87755	0.0443688
TACACACACA	122	107	93	85	56	61	67	58	55	53	30	42	40	46	33	36	41	39	45	24	5.08333	0.011931
GAGAGGAGA	198	130	96	107	93	62	63	65	73	66	50	79	77	86	106	102	78	91	71	38	5.21053	0.0504448
ACAACAACA	351	405	362	362	348	362	331	284	200	151	134	137	112	118	99	80	77	104	98	67	5.23881	0.0454688
CCTCTCCTC	158	188	112	101	106	91	80	88	72	72	67	74	59	59	55	49	66	38	44	30	5.26667	0.0510491
GAGGGAGAG	208	167	142	100	79	79	88	82	79	60	52	63	54	57	50	44	64	59	63	39	5.33333	0.0197959
CCCACCCC	295	246	197	197	143	132	110	137	124	101	117	100	79	74	86	71	68	46	61	55	5.36364	0.0320962
CCCTCCCC	338	293	209	208	179	161	193	163	172	116	152	113	113	125	139	129	134	104	90	63	5.36508	0.0119809
CCCCCTCCC	169	150	135	105	113	113	103	78	101	63	50	43	38	40	51	41	51	35	32	30	5.63333	0.0210249
GGAGGAGAA	98	107	68	103	71	81	65	60	57	56	56	54	59	32	38	26	22	20	31	17	5.76471	0.046302
AGGAGAGG	420	286	242	216	221	242	193	199	196	166	156	191	171	178	169	185	164	163	119	72	5.83333	0.0532698
TGGAGGAGG	100	94	92	88	77	78	59	69	81	61	60	48	45	42	40	40	30	29	27	17	5.88235	0.00848625
CTCCCTCTC	107	122	93	90	99	90	99	83	66	75	71	53	36	42	50	29	23	43	29	18	5.94444	0.0451672
GCACACACA	113	69	74	69	60	70	65	72	63	68	87	89	91	61	54	59	88	81	59	19	5.94737	0.0122367
CAGAGAGAG	125	93	99	85	82	63	65	63	57	49	56	50	42	39	24	30	29	28	38	21	5.95238	0.0299406
CTCCTCTCT	137	137	116	111	120	108	73	80	94	97	91	110	87	86	105	92	57	40	54	23	5.95652	0.049682
AGAGGAAGA	108	99	100	81	82	93	99	67	73	53	89	80	55	41	38	32	27	18	27	18	6	0.00203667
TCTCTCTGT	192	182	178	146	140	110	122	106	97	91	94	75	62	80	83	117	133	81	65	32	6	0.0263696
AGGGAGAGA	175	126	131	85	78	77	74	69	68	71	60	57	62	62	55	52	77	68	61	29	6.03448	0.0255905
GGGGGAGG	184	156	118	124	106	112	96	95	90	69	76	69	78	61	70	64	48	61	69	30	6.13333	0.0145186
CACACACC	302	259	215	196	155	172	191	172	158	143	161	131	121	138	101	107	115	100	93	48	6.29167	0.00151575
TGGAGGAG	261	250	206	241	201	240	196	204	189	170	154	143	135	126	106	104	92	79	62	41	6.36585	0.00780015
GAGGGAGA	431	294	263	223	203	173	178	161	167	143	129	125	123	108	96	93	127	103	124	67	6.43284	0.0473348
CCCTCCCCC	168	153	83	97	84	69	75	77	69	56	59	48	51	50	60	63	58	36	30	26	6.46154	0.0132053
CCCCTCCC	402	339	335	344	320	304	291	258	252	159	151	125	128	135	161	129	136	112	104	60	6.7	0.0104778
ACACACAG	458	328	305	259	239	225	243	212	209	211	204	201	209	185	175	186	164	172	133	68	6.73529	0.0352233
CCACCCCC	257	211	185	155	137	128	88	108	110	103	73	105	63	84	78	71	61	45	48	38	6.76316	0.0299095
CCTCTCCC	276	323	218	204	194	169	158	163	118	106	148	128	122	108	103	80	79	57	66	40	6.9	0.0467931
CTCTCTCCT	218	197	186	199	190	189	171	138	138	104	111	104	97	96	67	79	72	43	23	31	7.03226	0.0255158
TCTCTCCTC	204	199	184	192	206	193	159	132	117	84	80	77	93	84	62	59	52	38	25	28	7.28571	0.00727439
CTCTCCTCC	142	164	156	128	148	123	111	111	90	59	43	49	42	36	42	32	27	33	28	19	7.47368	0.0379185
GGAGAGAGA	220	169	112	127	90	94	101	82	75	86	70	78	79	67	69	70	65	47	59	29	7.58621	0.0221717
ACACACACC	205	151	120	105	79	81	91	77	72	66	69	69	59	66	58	66	72	58	46	27	7.59259	0.0391681
CCCCTCTC	272	291	227	228	218	189	180	158	136	132	130	105	129	98	90	93	63	60	64	35	7.77143	0.0328119
CCTCCTCTC	149	136	115	89	68	72	39	71	89	82	110	97	91	95	93	83	63	44	41	19	7.84211	0.0127256
CACACACAT	166	110	101	93	55	62	54	69	72	54	52	57	75	50	58	47	47	46	48	21	7.90476	0.0443058
GAGGAAGAG	161	128	104	102	104	105	105	71	72	73	87	73	55	31	36	32	24	34	21	20	8.05	0.0408466
CCCCCTCC	388	366	295	254	267	247	219	170	190	146	122	100	104	96	137	141	112	98	70	48	8.08333	0.00153708
GGGAGGGG	221	223	219	181	131	133	107	108	115	106	113	103	98	105	89	103	75	76	58	27	8.18519	0.0291777
GGAGGGGG	207	156	118	109	99	113	100	88	104	87	82	82	82	80	65	72	60	65	51	25	8.28	0.0276575
GGAGAGAG	457	342	250	261	235	195	211	176	171	176	156	146	151	127	142	144	140	104	102	55	8.30909	0.0335898
CCTCCCCC	330	267	202	181	172	148	139	140	100	108	116	98	95	102	102	97	97	67	49	39	8.46154	0.0330252
TCCCTCCC	390	314	254	248	253	247	253	199	202	129	133	131	140	157	119	106	89	88	95	46	8.47826	0.0152536
GAGAGGAG	433	337	270	280	276	222	195	202	197	187	160	171	158	153	163	148	113	148	116	51	8.4902	0.0163498
TCTCTCTCC	257	257	280	252	255	271	237	216	217	185	176	178	168	189	152	127	96	58	32	30	8.56667	0.00140844
CCCTCTCC	313	298	205	175	212	172	188	136	126	118	124	124	99	104	84	81	67	57	72	36	8.69444	0.0132816
CTCTCTCC	523	430	422	411	383	415	360	343	338	301	277	263	238	267	226	217	174	120	74	60	8.71667	0.0306092
CCACCACC	360	260	222	231	227	222	190	173	178	117	109	103	100	85	121	155	97	74	66	40	9	0.045514
TCCTCTCTC	138	130	128	113	124	117	73	85	96	110	95	95	91	87	99	85	75	61	25	15	9.2	0.00279212
CTCTCTCCC	189	150	167	147	134	168	138	143	138	141	121	110	112	136	113	80	64	41	24	20	9.45	0.0375899
CAAACACAC	123	77	62	48	55	57	76	68	55	42	62	52	46	57	39	33	46	43	45	13	9.46154	0.0312816
CACCCCCC	257	194	210	183	162	166	119	118	100	90	68	77	79	81	58	53	51	38	44	27	9.51852	0.0383457
AGGAGAGAG	154	105	82	102	87	47	75	54	61	61	64	66	54	49	63	59	47	21	32	16	9.625	0.049383
CTCCTCCC	316	298	274	224	214	191	181	153	150	145	122	105	113	116	93	94	78	60	79	32	9.875	0.0183316
GAGGAGGG	234	204	164	195	161	155	118	113	122	103	111	96	101	76	76	69	77	66	45	23	10.1739	0.0068813
AGAGGAGG	379	279	242	281	260	235	202	209	175	159	152	135	130	111	102	99	76	83	63	37	10.2432	0.0419682
GGAGGAGA	405	340	276	310	281	249	215	186	180	173	155	164	143	121	109	93	82	73	71	39	10.3846	0.0165272
CTCTCCCTC	212	173	121	124	103	114	103	96	93	95	95	87	70	64	54	50	48	49	27	20	10.6	0.0300463
CCCTGCCC	215	153	94	88	109	87	122	107	127	109	97	94	87	71	72	52	40	41	38	20	10.75	0.0448797
AGGAGGAGA	196	176	127	132	130	94	91	73	84	64	52	58	46	41	41	30	21	18	22	18	10.8889	0.0153284
CCTCCCTC	463	342	357	363	383	381	330	292	252	196	167	162	156	174	173	113	73	73	84	41	11.2927	0.0363531
AGAGGAGGA	189	153	133	148	154	121	121	108	85	71	78	66	57	44	47	55	43	39	32	16	11.8125	0.0216204
CCCTCCCT	454	347	353	384	389	386	343	272	258	202	150	154	169	186	156	124	121	106	111	37	12.2703	0.0160724
AACACACAC	283	220	165	120	142	136	112	113	101	91	94	97	97	95	63	71	73	51	60	22	12.8636	0.0188798
GGAGGAGAG	174	120	103	91	90	89	69	63	59	61	51	63	36	46	42	42	31	18	24	13	13.3846	0.0527693
GGAGAGGA	431	306	228	235	233	221	187	191	199	144	143	150	123	109	106	92	77	94	42	32	13.4688	0.0546682
CCCTCCCTC	287	207	233	239	249	257	229	180	153	105	78	73	74	85	85	46	27	34	41	21	13.6667	0.0439287
TCTCTCCCT	192	158	153	125	112	100	109	94	107	102	97	101	72	74	66	55	39	46	35	14	13.7143	0.0137391
CCCTCTCTC	206	161	143	167	146	140	149	133	135	126	122	81	69	62	59	46	42	45	45	15	13.7333	0.0155402
CCCCCCTCC	194	164	148	99	108	98	72	61	65	57	47	48	53	42	58	72	39	52	33	14	13.8571	0.0112539
CCCCTCCA	323	255	220	166	149	148	146	150	128	130	118	110	102	104	103	109	74	64	37	22	14.6818	0.0323933
CCCCCCTC	399	323	306	253	234	195	161	158	131	137	115	107	119	105	135	150	107	99	55	27	14.7778	0.0238286
GAGGAGGA	554	425	389	420	436	372	356	299	326	231	225	200	187	177	164	136	124	90	84	37	14.973	0.0303291
GGAGGAGG	437	317	312	318	276	281	243	226	263	182	195	154	154	152	156	114	113	71	60	28	15.6071	0.0418167
AGGAGGAG	479	394	349	389	360	308	293	252	276	196	184	174	188	158	140	108	96	60	53	27	17.7407	0.023639
GGAGGGAG	342	256	182	206	172	168	169	140	117	106	111	114	123	104	96	81	81	70	84	19	18	0.013496
GGAGGAGGA	250	167	163	165	155	137	133	115	138	84	80	81	74	77	81	43	38	25	33	13	19.2308	0.0535419
CTCCTCCTC	219	203	220	158	165	186	151	137	151	165	179	201	196	198	183	108	54	32	38	11	19.9091	0.00938443
CCCCCTCT	329	274	228	214	194	160	166	166	136	146	138	119	131	119	103	131	92	82	58	16	20.5625	0.00782079
CCTCCTCC	416	334	333	308	261	269	241	211	231	250	252	249	243	261	220	164	108	78	58	20	20.8	0.020812
TCCTCCTCT	148	141	118	106	84	94	80	72	92	111	113	116	116	106	108	78	81	44	39	7	21.1429	0.0326331
CCCAGCCC	202	162	130	127	90	119	103	107	98	108	104	93	82	84	59	101	63	35	43	9	22.4444	0.00612059
GAGGAGGAG	297	235	196	214	228	183	184	151	180	114	106	102	92	87	83	61	56	29	31	12	24.75	0.0279186
CCCTCCTC	332	302	300	278	229	221	195	203	180	172	164	160	100	89	85	67	62	52	19	13	25.5385	0.0126834
TCCCTCCCT	258	171	147	149	156	151	156	109	108	85	62	75	75	99	78	66	59	58	53	9	28.6667	0.0371259
GAGAGGAGG	146	129	103	103	102	97	84	71	61	61	58	36	45	36	33	20	24	39	25	5	29.2	0.00389748
AGGAGGAGG	179	141	149	142	132	131	122	92	119	72	75	70	73	73	65	52	51	22	17	5	35.8	0.0277019
AAATGTTTTG	30	37	25	41	50	50	43	51	33	45	52	38	70	63	63	67	57	75	79	107	0.280374	0.0555999
TTTTTGTTGT	55	64	65	88	62	78	72	84	74	71	66	77	77	98	86	76	91	113	135	120	0.458333	0.0555999
CCTCTCTCC	156	97	85	103	78	72	66	57	64	72	57	52	35	38	44	55	40	32	23	4	39	0.0557606
CTCCCTCC	520	360	274	303	258	247	247	215	209	169	208	188	191	204	187	128	84	70	73	48	10.8333	0.0560304
TTTTTTTTTG	40	87	117	87	108	108	108	96	108	126	143	129	123	132	124	163	149	182	212	207	0.193237	0.0560972
GGAGAGGAG	196	139	103	122	123	94	86	96	85	65	60	72	45	43	47	32	21	48	11	10	19.6	0.056178
TTTTTTTTTTT	228	526	558	470	560	440	506	509	591	711	617	723	713	689	830	729	857	942	887	985	0.231472	0.0563467
TTTGTTTTTC	29	46	41	51	48	63	64	51	47	58	56	57	73	71	57	78	62	65	85	85	0.341176	0.0563641
TATTTTTGTA	35	26	32	46	36	51	44	38	42	47	49	60	74	76	60	71	63	87	151	193	0.181347	0.0567541
TCTCCCTCC	163	117	92	98	68	68	64	68	69	56	101	87	90	77	80	53	43	31	19	17	9.58824	0.0567898
CCCCACCC	324	242	199	210	167	122	112	140	140	123	109	95	92	93	93	83	85	52	46	49	6.61224	0.0568327
CTCCCTCCC	248	176	128	139	136	136	149	110	105	84	83	85	81	105	89	64	42	26	39	31	8	0.0569326
TGTTTTTGT	114	157	156	160	174	172	167	170	184	187	167	173	200	211	199	204	297	309	358	326	0.349693	0.0571813
TTTTTGTTT	116	230	249	226	263	229	246	276	248	263	255	258	295	274	276	282	353	351	454	462	0.251082	0.0585259
AAAATATATA	28	34	58	34	51	49	65	72	46	66	65	53	64	55	61	70	55	85	102	142	0.197183	0.0587869
AGTTTTTTTT	25	42	61	64	52	61	56	58	50	72	59	61	56	71	87	97	90	105	88	134	0.186567	0.0588741
CCCCCCCT	313	221	238	201	206	202	186	199	150	155	159	156	144	116	125	105	99	113	74	58	5.39655	0.059476
TCACACACA	149	86	78	63	66	76	67	61	65	61	66	73	55	47	55	52	56	50	55	22	6.77273	0.0597276
AAATATATAT	25	42	61	43	67	53	67	56	60	75	72	53	64	66	84	92	74	103	127	192	0.130208	0.0599128
TTTTTTTGTTT	28	45	55	39	47	42	45	51	49	53	52	60	51	56	70	74	73	73	90	87	0.321839	0.0604752
GTGTGTGT	968	825	812	737	690	815	867	814	718	687	717	780	699	710	731	789	864	1010	815	599	1.61603	0.0605686
GAGGGAGG	395	241	187	190	194	152	154	143	114	140	137	136	157	143	119	89	85	80	82	30	13.1667	0.0611958
CTGCCCCC	185	117	102	105	96	103	101	111	93	84	70	70	79	85	79	80	83	71	44	22	8.40909	0.0612752
TACACACAC	220	154	124	133	84	96	102	91	86	80	53	66	62	64	56	50	72	64	58	45	4.88889	0.0614765
CCCCCCAC	245	183	131	124	130	130	121	111	115	100	93	85	76	82	79	73	70	83	51	53	4.62264	0.0620769
AGGGGAGG	181	171	132	135	137	120	120	97	117	109	100	76	82	95	95	77	109	96	92	38	4.76316	0.0622813
GGAGGAAGA	157	105	86	99	76	81	71	60	55	54	49	60	37	31	23	19	30	22	21	14	11.2143	0.0622935
CTGTGTGTGT	106	62	47	61	51	68	78	83	75	59	63	52	45	55	36	65	58	70	64	34	3.11765	0.062833
GGGAGGAG	285	191	167	168	158	140	113	126	118	101	122	100	86	91	94	73	62	50	60	41	6.95122	0.062833
TTTGTTTTTA	39	62	78	64	56	54	59	75	77	80	63	68	56	72	95	89	101	129	125	119	0.327731	0.0636886
CCCCCCCTC	189	116	148	115	106	95	80	85	63	58	54	47	49	36	50	54	48	50	32	12	15.75	0.0637705
TGTGTGTAT	90	89	78	88	91	84	101	118	118	110	102	108	125	115	143	133	144	150	152	130	0.692308	0.0640207
CTTTTTTTTTT	42	76	91	83	92	95	85	113	116	122	117	128	107	105	120	122	131	141	162	155	0.270968	0.0646764
TCCCCCCC	280	192	164	163	146	121	140	150	158	147	132	171	132	129	138	134	118	129	87	65	4.30769	0.0647436
TAAAAAAAAAAA	34	60	58	44	63	58	49	56	63	78	78	59	60	66	66	72	88	89	82	133	0.255639	0.0648539
TGTGTGTGG	91	67	91	66	61	53	95	69	71	63	66	72	70	62	58	68	78	90	74	41	2.21951	0.0656749
TTTTTTTTTAA	62	79	95	76	92	79	78	85	104	93	125	107	109	114	126	105	123	125	137	194	0.319588	0.0660481
TTTTTTTTGT	71	109	144	122	148	132	127	137	135	146	158	175	143	152	172	166	191	211	278	243	0.292181	0.0671293
TTTTTTAAAT	58	85	76	82	77	71	98	89	84	80	108	106	121	92	96	112	118	116	140	212	0.273585	0.0675051
TTTTTTTGTA	19	47	48	41	66	57	59	70	67	80	61	72	72	107	84	97	82	108	174	147	0.129252	0.0676192
CCTCCCCT	215	240	232	191	170	138	182	143	155	136	147	92	86	86	108	101	97	106	83	35	6.14286	0.0679023
AAAAAAAAAAAA	160	148	141	134	152	198	108	131	168	180	184	95	128	165	154	172	168	252	281	336	0.47619	0.0679665
CTCTCTCTC	519	656	579	511	553	548	454	511	467	388	401	343	336	364	286	264	196	226	158	95	5.46316	0.0679943
CTGTCTGTC	229	163	126	119	149	160	135	121	134	150	141	125	95	98	100	111	89	68	114	89	2.57303	0.0679978
GAGAGAGG	441	288	235	230	234	179	155	165	161	173	180	167	186	169	165	202	181	161	133	90	4.9	0.0681376
ATGTTTTTAT	35	36	52	50	40	55	38	54	59	51	61	60	68	71	55	69	82	83	112	156	0.224359	0.0684059
CACACACAA	145	97	76	66	73	60	67	62	54	56	57	43	51	44	52	58	69	45	56	40	3.625	0.0686805
GAGGAGAG	470	301	264	245	260	225	204	200	188	201	171	200	162	166	169	203	188	154	123	79	5.94937	0.068834
TTTTTTTTAA	102	143	171	150	166	155	165	176	189	159	190	202	213	197	234	203	229	236	235	351	0.290598	0.0689123
TTAAAAAAA	101	194	176	152	173	182	167	185	209	184	216	202	187	229	265	237	253	263	256	437	0.231121	0.0692657
TTTTTTTTGTT	24	46	64	44	65	61	51	63	56	51	54	69	50	55	76	63	89	76	93	90	0.266667	0.0693062
TTTTTTTTTTTT	150	388	379	322	404	299	359	336	416	508	424	522	516	492	593	500	612	668	632	694	0.216138	0.0699466
TTGTGTTTTT	6	42	40	34	46	45	38	40	55	48	50	49	41	59	52	66	76	87	115	111	0.0540541	0.0703615
TTTAAAATGT	16	29	34	53	53	39	43	54	51	49	60	62	62	57	48	68	74	75	62	102	0.156863	0.0710192
TGTACTGTA	78	103	96	95	108	115	127	146	150	156	186	150	172	151	138	188	159	146	215	189	0.412698	0.0715665
AGGGAGGG	342	205	141	165	142	120	115	115	98	104	106	114	97	104	91	81	61	68	52	23	14.8696	0.071601
CCCCACCCC	193	126	102	117	79	67	54	77	66	55	58	43	34	41	40	33	36	25	27	22	8.77273	0.0718478
CACACACACACAC	750	464	310	224	219	216	137	185	128	115	133	149	98	95	88	117	119	75	67	37	20.2703	0.0721504
ACACACACACAC	947	587	411	285	277	284	185	242	167	157	159	183	143	134	122	151	157	108	101	59	16.0508	0.0723953
CTCTCTCTG	217	277	269	242	230	179	142	106	83	65	74	74	88	91	90	69	69	66	60	24	9.04167	0.0732122
ACAGACACA	123	93	76	71	57	95	72	48	43	65	60	43	49	47	49	59	44	47	44	44	2.79545	0.0732812
CCACACACA	166	105	99	86	83	66	68	60	62	74	66	37	57	39	54	45	36	36	19	14	11.8571	0.0735584
GAGAGGGA	427	274	242	193	159	130	149	151	143	141	132	147	121	135	121	102	118	129	82	61	7	0.0739399
GTGTGTGTG	626	545	592	469	479	569	578	558	481	429	475	495	448	449	475	517	551	676	507	352	1.77841	0.0741269
AAAAAAAAAAA	235	240	237	208	233	275	180	208	252	279	296	175	217	260	255	274	293	377	416	534	0.440075	0.0743424
GGAAGAGGA	141	103	89	74	88	87	64	68	73	69	84	84	69	41	51	38	31	24	24	31	4.54839	0.0744028
ACACACAGA	182	122	109	88	65	77	87	78	81	73	82	90	74	49	44	53	36	56	27	27	6.74074	0.0749763
ACACACACAC	1455	887	647	456	427	466	310	378	285	264	272	303	256	225	211	234	251	187	165	97	15	0.075092
CACACACAG	203	105	103	98	89	110	123	98	80	100	61	82	93	87	71	62	61	73	62	19	10.6842	0.0756654
CAGACAGAC	174	99	89	83	77	83	86	66	61	67	67	51	60	66	79	48	45	45	51	24	7.25	0.0757055
GGGGGGGGGGG	429	301	215	384	320	305	341	304	258	315	179	247	303	246	215	200	255	272	301	91	4.71429	0.0757594
CACACACACT	212	138	103	100	97	93	57	65	53	73	93	79	63	46	38	36	50	48	15	18	11.7778	0.0758492
TTTTGTTTTG	24	81	65	54	75	83	88	64	81	66	86	92	68	75	83	72	71	93	139	151	0.15894	0.0759517
AGAGGGAG	442	290	285	221	223	157	158	163	146	140	151	146	140	138	112	106	123	89	98	81	5.45679	0.076216
CACACACACAC	1117	673	478	332	315	341	221	281	209	202	212	240	187	157	152	173	191	128	115	66	16.9242	0.0766278
ACACACACACACA	753	455	331	238	225	216	150	192	131	114	121	138	111	101	102	120	122	79	74	44	17.1136	0.0767411
TAAAAAAAAA	73	143	129	109	140	134	124	136	146	169	166	183	158	192	172	175	190	208	194	343	0.212828	0.0768115
CTCCTCTCC	137	177	129	102	96	84	70	90	68	66	79	64	60	55	55	58	87	41	42	19	7.21053	0.077683
AGGAGAGGA	202	126	100	107	97	106	77	76	93	65	67	74	57	56	38	43	39	61	24	19	10.6316	0.0777163
TCTCTCTCTC	340	455	362	331	375	360	275	339	323	266	277	224	225	242	180	190	111	143	108	68	5	0.0781001
TTTTTTTTC	181	244	264	257	218	233	210	249	212	261	269	262	252	255	319	289	299	352	332	334	0.541916	0.0789108
GAGAGAGA	1042	674	624	611	469	375	389	338	305	366	323	304	321	396	349	355	310	286	327	249	4.18474	0.0792917
ACACACAC	2577	1526	1162	924	841	873	680	749	593	585	583	635	556	484	453	466	526	444	387	227	11.3524	0.0795871
CACACACAC	1804	1061	806	589	552	581	408	483	377	379	405	425	362	284	288	307	343	283	225	125	14.432	0.0796743
ACACACACT	363	211	177	173	171	164	119	124	97	110	137	126	99	86	73	61	89	85	64	34	10.6765	0.0798645
TGAGAGAGA	106	80	80	82	96	85	89	77	69	54	56	41	55	66	49	53	45	61	45	44	2.40909	0.0802913
GAGGGGGG	188	113	88	109	88	89	84	97	97	74	68	72	95	71	57	56	67	52	42	27	6.96296	0.0805565
CCTCCCTCC	293	172	129	144	144	135	133	93	89	78	71	60	69	98	77	51	25	22	27	16	18.3125	0.0811657
TCTTTTTTTT	45	99	131	98	101	100	102	103	105	106	107	114	107	108	119	114	128	158	148	159	0.283019	0.0821009
GAGAGGGAG	230	145	140	103	94	68	80	70	62	55	65	54	49	65	54	42	56	48	36	32	7.1875	0.0821128
CACACACACACA	887	516	372	264	256	252	179	218	164	152	152	179	138	115	120	136	147	98	87	51	17.3922	0.0824039
ACACACACA	1854	1085	840	619	564	597	449	513	397	385	353	411	378	315	305	321	337	277	256	157	11.8089	0.0825286
CCTCTCTCT	186	220	219	197	200	195	195	159	186	175	168	142	126	138	128	84	89	97	70	20	9.3	0.0827015
ACACACACACA	1132	656	491	340	331	340	242	294	212	201	191	225	195	169	167	181	193	142	133	77	14.7013	0.0828016
ACCCCCCC	366	248	236	180	217	219	179	178	164	129	135	118	124	109	122	102	100	98	112	101	3.62376	0.0830017
TTTATTTTTTA	21	45	49	63	47	41	56	52	38	42	60	59	82	61	50	72	64	62	47	60	0.35	0.0834353
AAAAAATATA	31	43	60	34	50	47	51	55	49	62	61	53	64	59	52	55	53	69	80	128	0.242188	0.0835434
CACACACA	2360	1348	1094	837	773	809	649	706	587	588	572	610	581	462	468	477	517	444	389	212	11.1321	0.0835705
AGAGAGAG	993	611	591	569	452	334	309	312	302	372	326	313	337	397	362	380	339	296	341	236	4.20763	0.0838583
CACACACACA	1371	776	602	414	394	413	299	357	273	266	254	294	259	205	209	220	236	181	168	90	15.2333	0.0850358
ATATATATTT	37	68	63	59	49	45	75	60	68	78	82	91	99	75	89	105	127	95	137	125	0.296	0.0850937
AAAAAAAAAAT	37	45	67	44	52	52	54	46	65	63	89	74	66	76	73	58	77	92	87	133	0.278195	0.0855308
GCCCCCCC	187	120	111	89	91	91	81	102	100	111	133	102	106	81	58	60	76	48	30	31	6.03226	0.0858445
TTTTTTTTTTTTT	101	293	269	216	294	212	257	227	295	373	300	380	378	356	429	348	440	476	463	497	0.203219	0.086651
AAAAAAAAAA	353	398	391	330	374	393	302	341	391	432	467	330	359	438	420	450	486	579	617	867	0.407151	0.0868047
TGTAAAAAAA	14	42	43	46	42	52	50	48	70	73	56	55	64	82	67	39	52	67	84	167	0.0838323	0.0875065
GATTTTTTTT	33	58	71	71	60	46	58	70	66	82	80	107	80	74	97	88	103	108	92	91	0.362637	0.0876709
ACTTTTTTTT	46	83	74	68	85	75	62	71	104	98	95	106	93	76	111	100	112	101	152	142	0.323944	0.0883307
AATGTATTTT	21	42	42	63	49	56	44	48	45	34	62	51	68	51	60	71	61	69	86	159	0.132075	0.0885855
TCTTTTTTTTT	31	51	68	59	50	49	55	64	54	61	57	70	50	59	69	69	73	105	94	86	0.360465	0.0885855
AGAGGGAGA	202	130	135	103	90	73	59	65	65	64	50	54	49	42	36	47	56	46	65	54	3.74074	0.0887829
AAAAAATGTA	23	48	25	37	32	41	48	54	45	45	58	62	54	44	44	53	65	71	69	131	0.175573	0.0889113
CTCTCCTCT	125	182	113	97	114	114	68	87	70	69	58	55	40	56	45	49	60	28	41	30	4.16667	0.0892976
TGTCTGTCT	184	153	161	157	143	149	129	129	140	159	156	156	116	118	125	119	118	103	147	116	1.58621	0.0896265
GGGGGGGGGG	537	395	288	473	391	384	410	378	330	381	233	299	378	307	275	262	328	371	391	130	4.13077	0.0897096
TTTGTTTTTG	28	62	57	53	57	51	50	75	52	67	60	61	79	65	68	78	86	79	121	113	0.247788	0.0903345
TTTAAAAAAAA	35	55	55	56	58	61	50	44	86	57	81	69	58	89	83	75	80	91	97	89	0.393258	0.0903345
AATACATTTT	33	32	34	36	36	35	38	27	37	44	37	46	43	54	61	75	77	77	96	147	0.22449	0.0904718
TCTCCCTCT	141	160	149	131	127	128	129	111	105	93	94	58	51	68	60	48	40	55	60	12	11.75	0.0906013
TTTTTGTTTT	80	128	134	121	149	130	138	142	133	131	142	149	147	156	159	138	171	181	239	215	0.372093	0.0906325
TTTTTTTTG	106	194	222	199	214	219	208	228	230	250	242	272	250	259	266	290	306	374	459	387	0.273902	0.0907373
ATTTTTTTTTTT	16	54	72	55	64	61	58	67	56	70	61	71	83	72	85	79	86	104	91	95	0.168421	0.0907558
TCTCTCTCT	498	651	550	494	520	517	415	473	491	402	441	395	374	426	309	306	201	237	209	121	4.1157	0.0910951
AAAAATATAT	35	37	68	44	59	51	58	68	65	76	71	62	79	73	61	70	57	97	102	160	0.21875	0.0912344
CAAAAAAAAA	44	60	52	51	61	41	46	49	45	39	55	45	48	44	56	66	72	60	63	95	0.463158	0.0916909
CTGTACTGT	36	64	65	66	84	86	100	129	105	122	131	99	79	75	64	64	79	86	95	96	0.375	0.09181
ATATATATAT	138	215	148	176	199	193	221	167	216	234	235	157	249	206	270	329	379	421	339	324	0.425926	0.0918307
AAAAAAAAA	537	649	616	543	616	607	520	569	625	680	729	596	602	719	706	749	819	914	943	1402	0.383024	0.0925972
AAATGTTTTA	24	39	52	35	46	32	48	50	60	46	60	47	60	68	69	67	58	68	86	154	0.155844	0.0926086
CCAAATGGC	84	75	65	66	44	58	49	56	49	67	46	48	43	51	45	69	58	62	49	10	8.4	0.0927736
TAAAAAAAAAA	48	93	90	67	96	80	80	90	102	119	119	113	92	120	101	115	125	138	119	225	0.213333	0.0929174
TCTCCTCTC	111	158	100	99	123	115	67	75	68	68	54	73	49	49	62	56	66	31	31	9	12.3333	0.093156
GGGAGGGA	369	200	132	153	129	113	111	109	86	90	83	109	115	97	105	104	68	64	85	48	7.6875	0.0935767
TTGTTTTTCT	31	38	36	47	40	62	40	51	46	48	46	49	44	65	56	59	56	101	91	70	0.442857	0.0940417
GAGAGAGAGA	483	269	289	285	160	104	108	108	92	135	97	103	96	181	171	167	122	119	158	96	5.03125	0.094296
AGACAGACA	167	82	97	72	69	81	80	106	76	62	77	59	77	75	85	67	51	46	58	24	6.95833	0.094345
GAGAGAGGG	212	112	77	79	89	57	59	65	64	65	58	65	77	64	63	74	65	64	46	24	8.83333	0.094839
CTTTTTTTTTTT	25	49	54	54	53	53	54	67	78	78	67	82	62	68	73	75	96	96	95	86	0.290698	0.0952242
TCCCCCCCC	171	100	85	82	61	63	63	80	95	72	72	82	68	77	81	75	73	80	48	35	4.88571	0.0952531
TCCTCTCCT	107	154	95	92	78	76	59	68	63	55	50	52	45	48	41	46	75	36	37	21	5.09524	0.0957859
GGGGGGGG	875	634	526	747	644	635	592	599	545	564	410	456	621	506	475	478	558	653	675	253	3.4585	0.0961304
TCTCTCTCTCT	254	355	261	244	270	247	185	229	210	163	178	142	144	156	121	142	74	117	96	54	4.7037	0.0961348
AAAATGTATT	21	29	31	64	51	60	55	37	38	38	52	55	54	46	53	72	78	92	107	193	0.108808	0.0962662
TTTTTATTTT	85	156	162	197	152	183	207	146	169	158	168	160	190	204	236	234	240	228	291	264	0.32197	0.0962958
AGAGGAGAG	229	131	104	98	95	85	74	91	80	87	81	94	93	85	89	119	103	98	83	55	4.16364	0.097227
TTTGTTTGTT	39	81	77	52	68	55	60	71	64	82	68	59	79	98	53	96	86	88	137	132	0.295455	0.097262
TTTTATTTTT	90	160	182	195	163	170	204	146	170	180	172	161	210	210	208	221	242	229	285	261	0.344828	0.0978787
TTTTTGTTGTT	43	51	45	56	39	56	48	56	44	50	41	43	47	66	49	49	64	80	72	66	0.651515	0.0980562
CTCTCTCTCT	330	468	378	359	370	361	274	318	281	239	229	189	198	225	187	187	103	146	124	68	4.85294	0.0986196
CAAAAAAAA	115	121	116	107	124	111	113	98	109	107	113	119	121	105	119	151	146	133	154	197	0.583756	0.0990834
GAGGAGAGG	238	123	108	101	101	118	86	92	97	96	66	87	94	92	99	104	93	100	80	42	5.66667	0.0992093
GAGAGAGAG	703	383	381	391	254	185	163	161	155	194	155	158	168	238	234	232	182	176	211	133	5.28571	0.100353
AGAGAGAGA	633	387	399	376	258	174	180	165	151	205	175	166	171	242	212	209	182	157	199	167	3.79042	0.100661
GGGGGGGGG	673	500	381	592	492	485	491	469	417	462	307	363	479	384	355	353	428	495	512	181	3.71823	0.101221
AAAAATGTTT	22	42	33	29	40	48	54	49	42	38	55	45	54	61	49	56	59	67	91	179	0.122905	0.101488
TTTTTTTTTTTTTTT	48	164	135	92	146	116	123	92	145	196	143	187	197	185	215	165	211	233	248	264	0.181818	0.102416
TTTTTGTTTTT	50	55	63	48	47	45	54	65	40	53	51	50	69	71	62	67	84	86	108	84	0.595238	0.102416
CCCCCCCCCT	160	91	94	77	68	67	53	67	64	52	44	50	43	45	46	40	48	49	37	30	5.33333	0.103453
GACTGACTG	145	72	72	72	67	68	78	64	64	62	56	68	79	59	47	63	68	48	36	18	8.05556	0.103587
TGTTTATTTT	33	42	53	57	55	55	53	75	62	52	70	74	68	83	83	77	92	102	118	84	0.392857	0.103918
TGTACAGTA	79	79	64	85	81	67	86	74	87	82	106	74	91	81	97	108	104	110	156	117	0.675214	0.104074
TTTTATTTT	177	328	374	388	332	381	416	344	352	373	365	350	395	453	466	494	525	549	720	595	0.297479	0.104534
TTTGTTTTTT	80	62	104	83	92	79	84	92	84	89	96	90	114	99	104	135	111	123	138	180	0.444444	0.104582
CCCCCCCCT	205	117	116	95	89	86	71	84	83	70	60	64	62	54	57	49	56	67	44	38	5.39474	0.104798
ACAGACAGA	194	100	87	101	85	92	91	82	79	66	63	63	65	70	77	55	57	57	49	29	6.68966	0.105062
TTTTTTTTTTTTTT	70	224	190	142	208	157	182	148	209	279	210	271	277	255	307	243	313	333	344	358	0.195531	0.105217
GAGAGAGAA	158	105	105	99	128	101	118	81	80	86	84	70	72	66	52	51	57	55	51	53	2.98113	0.106006
AAAAAAATG	76	102	100	112	102	117	111	122	113	110	139	133	135	141	135	162	181	179	173	302	0.251656	0.106259
TTTATTTTGT	29	61	52	63	50	70	64	68	70	88	73	84	66	88	83	96	80	126	128	109	0.266055	0.106298
TTTTATTTTG	27	72	84	60	56	69	88	63	58	62	66	76	63	70	75	100	84	114	135	124	0.217742	0.107167
GAAGAGGAG	174	89	92	91	90	82	48	55	66	67	70	73	64	38	36	42	24	18	16	13	13.3846	0.107288
ATATATATATA	105	157	99	137	148	125	160	111	162	165	165	97	187	150	194	239	282	335	234	219	0.479452	0.10739
TCTGTCTGT	197	127	93	122	106	112	107	92	123	164	137	125	111	82	97	88	88	78	128	94	2.09574	0.108
TTATTTTTTTT	34	51	57	62	48	51	56	78	58	67	59	78	86	71	79	88	78	86	131	97	0.350515	0.109047
AAATGTTTT	129	178	162	151	173	171	180	177	174	182	208	170	256	223	248	253	250	289	340	624	0.206731	0.109341
AAAAAAAAAG	60	91	57	71	64	80	60	83	78	71	69	64	57	81	72	93	96	82	98	172	0.348837	0.110372
AAAAAAAAAT	71	82	97	83	100	99	90	96	105	96	144	136	116	135	123	118	151	151	147	246	0.288618	0.111868
AAAAAAAATG	43	44	57	44	48	68	55	60	65	53	82	70	67	77	80	68	82	90	96	159	0.27044	0.112536
TTTTGTTGTT	55	71	70	91	69	85	71	76	62	76	65	73	73	88	91	88	99	122	131	106	0.518868	0.112626
ATATATATATAT	79	119	86	101	119	100	127	86	137	131	144	84	152	111	159	202	219	257	190	170	0.464706	0.112906
TATATATATAT	107	154	109	126	145	135	155	112	157	156	179	105	190	147	194	253	282	327	249	219	0.488584	0.113357
TTTTTAAATG	30	85	47	63	51	54	42	65	62	54	62	65	77	62	57	56	67	63	107	120	0.25	0.1142
GTTTTTTTTTTT	35	35	53	39	39	27	35	39	41	55	65	48	52	57	79	75	63	74	69	110	0.318182	0.11452
CCCCCCC	4126	2498	2158	1936	1633	1658	1475	1797	1783	1514	1484	1490	1400	1364	1444	1200	1254	1351	1161	1155	3.57229	0.114621
TATATATATA	138	194	126	169	179	167	197	144	186	198	211	123	230	192	237	301	363	410	317	275	0.501818	0.114737
ACCCCCCCC	250	155	133	103	96	110	99	101	102	87	67	72	76	70	80	56	67	72	84	80	3.125	0.114923
AAAAAAATGT	28	50	50	53	47	62	62	67	57	51	70	70	65	67	50	78	75	79	84	174	0.16092	0.114975
ACCCTATTC	79	65	76	61	78	71	59	88	95	86	76	99	97	94	120	102	78	97	54	9	8.77778	0.116348
TTGTTGTTTT	28	53	46	57	35	53	45	53	41	70	62	54	63	47	76	66	59	81	89	80	0.35	0.11736
TGTGTGTG	987	847	823	728	726	830	892	828	764	707	765	787	717	732	760	835	882	1035	879	600	1.645	0.118793
TTATTTTTTT	65	108	126	130	119	130	152	153	125	128	148	152	153	162	171	180	183	190	253	190	0.342105	0.119081
TGTGTGTGT	691	606	582	523	501	622	636	594	519	474	527	538	467	498	511	569	605	725	611	421	1.64133	0.120082
AGAAAAAAA	124	117	121	133	119	112	127	131	124	108	116	129	107	129	139	161	147	135	159	198	0.626263	0.120172
TCCCAAATG	84	75	84	49	65	69	56	64	66	76	63	67	66	77	74	92	47	79	65	31	2.70968	0.120247
CCCCCCCCCCCCCCC	926	568	480	478	306	384	294	417	404	305	333	327	317	291	307	234	242	299	238	273	3.39194	0.121063
CCCCCCCCCCCCC	1331	820	695	677	470	544	433	589	566	433	466	461	453	428	440	354	358	432	370	411	3.23844	0.121919
GACACACAC	171	89	67	82	63	60	58	62	29	35	31	47	35	41	46	38	38	46	44	35	4.88571	0.122028
AAAATGTTTT	30	67	60	52	69	62	71	71	61	50	74	57	95	81	84	85	88	119	118	274	0.109489	0.122048
CCCCCCCCCCCCCC	1117	684	578	573	384	461	360	497	478	361	393	389	383	353	365	292	294	359	296	336	3.3244	0.122384
CCCCCCCCCCCC	1584	973	825	801	568	637	518	699	675	525	548	547	535	515	543	430	431	520	457	496	3.19355	0.122553
TAAAAAAAA	145	249	226	208	234	229	225	242	287	289	294	295	282	328	326	309	309	332	340	710	0.204225	0.122622
CCCCCCCCCCCCCCCC	763	459	400	393	242	315	239	345	339	257	281	278	260	237	255	189	193	250	192	218	3.5	0.122872
AAAAAAATAT	32	42	52	51	64	61	60	61	53	68	56	72	63	60	78	65	64	100	86	170	0.188235	0.122924
TTCTTTTTTTT	19	59	72	45	50	48	46	43	45	57	56	59	53	50	60	53	49	82	83	86	0.22093	0.122924
CAACAACAA	188	238	152	180	139	184	187	166	164	159	145	138	125	139	121	107	92	125	124	86	2.18605	0.123146
CCCCCCCC	3256	1936	1647	1504	1179	1226	1075	1367	1361	1127	1084	1099	1038	1045	1126	904	960	1076	932	958	3.39875	0.123208
GACAGACAG	178	78	82	83	65	66	86	106	80	65	46	57	55	52	62	39	36	43	30	16	11.125	0.123724
CCCCCCCCCCC	1890	1145	976	937	683	741	620	825	803	635	647	653	623	616	663	515	521	628	554	592	3.19257	0.125079
CCCCCCCCCC	2253	1355	1150	1093	817	859	743	975	950	766	764	769	729	728	796	616	636	751	664	700	3.21857	0.125545
CCCCCCCCC	2698	1611	1369	1273	970	1014	889	1149	1128	925	902	912	856	864	939	744	779	892	778	823	3.27825	0.126033
TTTTTATTTTT	45	76	82	106	85	95	128	71	93	94	91	81	107	106	134	115	120	116	123	108	0.416667	0.126077
TTTCTTTTTTT	20	48	43	42	53	55	45	53	47	54	44	55	57	52	66	52	60	68	98	79	0.253165	0.129585
TGTGTGTGTG	464	429	453	357	379	464	452	437	374	315	361	365	322	325	346	392	398	494	394	249	1.86345	0.131942
AAAAAAAAT	140	172	204	164	189	187	203	201	208	216	252	243	230	261	265	271	286	293	311	615	0.227642	0.13274
AAAAAAAAAAG	50	71	41	43	40	51	35	52	45	46	48	43	38	58	44	66	74	50	70	123	0.406504	0.133125
CCCAAATGG	76	71	77	44	52	60	53	54	59	69	54	52	52	63	52	57	44	72	56	19	4	0.133125
ACCCCCCCCCC	182	107	88	61	58	63	69	65	77	64	50	52	56	50	68	38	50	55	62	61	2.98361	0.133481
AGAGAGAGAG	465	221	269	255	163	102	90	95	94	121	91	98	90	160	153	145	109	105	144	98	4.7449	0.133524
TTCTTTTTTT	34	110	97	80	81	103	84	81	87	97	94	92	90	84	111	91	107	121	147	153	0.222222	0.134259
GTAAAAAAAA	38	53	52	48	59	60	44	57	74	76	77	75	83	85	67	58	63	69	68	132	0.287879	0.134477
TTTTATTTTTT	42	79	101	118	82	81	123	84	81	83	90	89	125	123	124	134	145	117	150	120	0.35	0.13451
TGTTTGTTT	94	167	162	157	158	159	156	169	161	159	184	179	220	216	155	232	215	267	325	254	0.370079	0.135347
TATATATATATA	78	112	70	98	103	92	118	76	114	110	126	65	144	110	137	184	217	258	179	150	0.52	0.135455
TATTTTATTT	40	86	99	98	93	93	105	79	103	77	85	88	96	97	129	128	131	138	222	154	0.25974	0.136183
AAAAAAAAG	123	152	125	130	116	152	113	133	152	125	132	135	119	141	135	155	143	142	172	285	0.431579	0.13764
TTTTTTGTTG	47	70	69	79	64	83	63	78	77	55	72	62	63	70	71	74	87	92	115	95	0.494737	0.137857
AAATATATTT	25	33	24	47	58	56	64	61	78	74	42	61	67	74	81	68	77	87	97	229	0.10917	0.137941
CTGTGTGTG	138	113	85	94	84	95	124	122	113	93	88	93	92	92	81	102	98	104	116	53	2.60377	0.138132
ACCCCCCCCCCC	158	94	77	51	55	55	60	58	71	52	46	48	51	47	63	30	42	50	57	57	2.77193	0.138224
AAATGTTTTT	54	56	57	57	55	68	57	53	55	64	63	64	95	65	80	80	93	103	134	277	0.194946	0.139446
CACACACTG	165	73	58	58	56	52	40	67	40	50	76	75	48	46	46	47	46	42	29	24	6.875	0.139923
TTTCTTTTTT	40	82	79	71	89	98	88	96	82	86	96	94	87	95	124	112	102	105	143	118	0.338983	0.142971
GTGTGTTTG	112	113	74	100	83	73	87	73	78	71	68	83	84	73	77	72	90	116	96	67	1.67164	0.14345
ACCCCCCCCC	217	125	104	74	67	81	79	75	84	73	58	65	61	57	71	44	61	58	64	72	3.01389	0.143854
AAAACATTTT	34	46	47	38	51	53	50	47	64	49	57	71	53	61	71	55	57	59	78	176	0.193182	0.146117
AAAAAAAATA	47	63	69	67	70	63	82	75	81	91	82	88	83	83	87	98	111	97	122	288	0.163194	0.147584
TAAATGTTTT	44	62	34	39	41	42	48	41	36	59	50	59	67	78	78	69	73	56	96	223	0.197309	0.150558
ATTTTATTTT	36	89	115	111	97	93	92	87	86	104	89	89	103	111	94	129	132	157	231	151	0.238411	0.152011
TTTTTATTTTTT	25	42	54	71	52	47	86	51	45	49	54	51	76	69	83	74	79	65	79	59	0.423729	0.152918
AAAAAAATA	90	130	143	155	144	155	179	165	173	184	170	195	162	188	197	196	231	227	264	686	0.131195	0.153458
AGAGAGAAA	146	78	80	88	86	63	75	60	67	74	58	55	44	72	56	60	64	63	81	58	2.51724	0.154985
TATTTTATTTT	18	40	59	63	50	43	50	36	48	41	30	44	45	52	55	48	55	75	130	74	0.243243	0.156184
ACCCCCCCCCCCC	139	81	69	44	50	51	55	50	61	45	39	42	48	46	56	31	31	36	50	54	2.57407	0.156243
AAATACATTT	36	37	38	37	41	34	49	43	50	42	47	49	57	67	55	75	65	54	86	202	0.178218	0.156342
AGTGTGTGT	115	90	100	102	78	72	98	93	91	98	78	99	91	87	83	87	80	121	98	85	1.35294	0.158947
GTGTGTGTGT	446	410	440	357	345	454	452	416	352	310	355	358	313	322	343	375	397	522	410	285	1.56491	0.160742
TTGTTTTTGT	40	81	63	64	74	64	63	66	63	73	62	65	76	80	76	67	100	101	141	110	0.363636	0.160998
TTGTTTGTTT	39	74	72	59	68	65	63	68	61	59	72	68	80	102	45	103	84	88	117	96	0.40625	0.162493
TTTTTTTGTG	25	33	64	50	51	43	49	40	39	43	65	51	55	48	51	44	69	70	96	53	0.471698	0.1626
TACTGTATG	55	77	90	78	69	91	85	96	74	104	123	106	124	101	125	131	146	151	119	95	0.578947	0.16273
TGTTTTTGTT	39	79	71	78	93	73	71	81	77	88	64	74	91	98	83	84	133	138	164	114	0.342105	0.163099
CACCCTATT	72	74	81	53	68	71	54	74	77	65	67	86	84	89	95	97	84	96	53	6	12	0.163272
AAAAAAAAC	126	173	131	126	151	106	112	124	127	133	122	143	145	147	160	164	155	160	149	257	0.490272	0.164929
ATAAAAAAAA	33	57	44	56	63	45	60	63	65	81	62	87	75	80	75	88	79	85	105	321	0.102804	0.165249
TAAAAAAAAT	30	47	55	42	47	45	67	46	70	69	69	59	58	76	90	89	66	71	82	240	0.125	0.166227
GTTTTTGTTT	34	74	63	69	76	47	73	64	62	60	53	60	63	77	71	61	86	79	101	92	0.369565	0.166457
TTTATTTTTT	80	136	150	178	139	140	172	159	148	142	177	160	208	193	187	208	227	223	234	177	0.451977	0.167176
AAAAATAAAT	12	27	39	42	33	29	39	43	46	38	41	65	34	45	63	49	52	71	102	366	0.0327869	0.167398
AAAATAAATA	13	26	33	35	42	25	41	33	31	37	35	60	41	51	62	41	36	71	118	424	0.0306604	0.167895
TTTGTTGTTG	41	59	63	69	55	50	49	66	58	61	52	69	63	75	79	79	77	92	98	74	0.554054	0.168091
TTTTTGGGG	38	62	56	65	74	83	74	73	78	72	83	81	91	93	86	81	73	85	126	84	0.452381	0.172021
AAAAAAACA	129	171	147	110	128	120	141	127	136	137	141	149	157	153	148	157	179	161	149	251	0.513944	0.172021
TTTTTTCCCC	41	31	45	38	47	49	43	55	44	59	59	51	49	54	64	66	72	93	44	43	0.953488	0.172021
TAAAAAAATA	19	31	36	44	44	45	46	48	44	52	45	55	33	62	56	47	44	79	66	220	0.0863636	0.172417
AAAAATAAAA	26	32	28	41	31	41	49	40	44	45	44	60	49	53	56	73	70	94	135	475	0.0547368	0.173205
GAAAAAAAAA	57	47	44	53	41	39	48	43	43	40	41	38	37	45	58	58	71	67	69	97	0.587629	0.175024
TACTGTATGT	23	48	52	32	36	57	48	54	31	47	75	59	72	60	67	96	82	86	78	61	0.377049	0.176119
CCCTATTCCC	60	54	103	100	116	91	66	74	80	77	71	98	102	116	151	110	88	95	49	6	10	0.178292
TGGCACCCT	76	93	66	52	62	47	53	81	66	64	61	71	71	72	59	68	64	68	57	9	8.44444	0.179193
TAAAATGTTT	22	18	29	36	24	28	33	40	39	24	33	51	48	40	55	51	63	64	72	245	0.0897959	0.18099
AAAATAAAAA	35	27	47	37	41	43	39	51	44	59	48	68	63	64	43	71	67	73	140	515	0.0679612	0.18254
TTTATTTTTTT	44	61	62	79	61	71	88	82	74	75	90	82	88	101	105	101	120	111	142	81	0.54321	0.185919
CAAATGGCA	75	88	76	63	58	62	60	64	61	75	59	68	68	56	51	67	77	95	60	12	6.25	0.187973
AAAAAATAAA	31	57	40	64	49	50	59	69	57	56	59	84	63	70	79	85	79	106	150	679	0.0456554	0.189829
TTTGGGGGG	34	59	67	49	60	62	56	69	69	59	66	55	70	62	68	45	53	60	76	67	0.507463	0.190087
GGTGTGTGT	90	83	84	69	78	75	87	85	78	65	71	94	102	75	88	89	108	86	84	51	1.76471	0.191002
AATAAAAAAA	20	33	36	32	24	25	47	50	33	43	46	62	39	73	52	61	63	76	104	483	0.0414079	0.191258
AATAAATAAA	21	30	35	23	35	23	26	21	34	36	38	42	42	47	57	50	37	63	117	551	0.0381125	0.191998
AAAAATAAA	68	90	88	120	98	100	111	119	117	122	114	160	126	137	152	163	171	217	313	1420	0.0478873	0.192014
TTTGTGTGTG	63	64	42	38	42	45	47	38	40	42	64	52	40	50	62	59	70	73	65	75	0.84	0.192751
AAATGGCAC	74	101	53	71	61	68	60	78	73	84	60	75	76	66	58	67	69	103	59	18	4.11111	0.193088
AAAATAAAA	68	77	82	98	88	99	107	108	110	135	110	138	121	141	125	165	167	176	296	1343	0.0506329	0.193282
AAAATAAAAT	18	24	21	32	25	26	42	35	47	45	31	37	29	33	39	62	52	63	94	457	0.0393873	0.194694
AAATAAAAA	68	98	92	83	102	100	93	100	100	115	106	129	132	144	112	156	153	184	303	1458	0.0466392	0.195536
AAATAAATAA	28	23	26	27	46	33	29	34	34	48	39	57	45	45	69	47	38	62	111	507	0.0552268	0.19594
AGAAAAAAAA	76	56	64	54	61	56	49	68	51	43	61	59	50	66	73	83	69	67	84	103	0.737864	0.196334
TGTCTGTGT	77	80	63	80	93	87	83	76	91	79	83	91	83	83	71	81	78	86	124	88	0.875	0.196334
ATGTGTGTG	89	68	51	68	68	61	85	69	66	85	78	103	90	87	94	94	97	99	101	70	1.27143	0.197432
AAAAAAATAA	43	50	56	65	45	53	62	66	78	64	64	74	56	76	70	77	112	76	109	451	0.0953437	0.198075
AAATAAAAAA	30	44	43	32	33	35	37	39	41	37	53	61	59	64	48	69	67	67	107	513	0.0584795	0.198202
AAAATAAATG	26	24	20	29	18	29	28	47	41	25	31	42	42	54	40	40	46	49	77	340	0.0764706	0.199066
CCCTATTCC	76	71	116	113	125	102	76	96	97	92	81	105	119	124	166	127	98	110	66	9	8.44444	0.199098
CCTATTCCC	72	76	131	110	129	102	83	84	97	90	83	110	119	130	164	123	95	103	61	7	10.2857	0.199678
TTTTTTTTCT	109	143	160	143	114	135	118	128	137	154	153	129	136	146	175	144	179	188	204	157	0.694268	0.203426
ATGGCACCC	67	75	53	47	61	51	64	75	67	66	53	63	59	64	54	60	61	71	57	3	22.3333	0.206071
AAATAAATGT	25	21	26	26	31	25	38	59	40	41	35	36	47	53	48	42	58	63	79	438	0.0570776	0.209008
AAATAAAATG	14	17	14	24	15	27	34	25	29	34	26	30	30	30	31	35	43	51	80	535	0.0261682	0.20966
AAATAAAATA	21	12	26	21	33	23	42	20	34	38	33	39	44	32	38	46	51	56	81	495	0.0424242	0.21066
TTTTGGGGG	42	71	58	65	71	88	62	75	78	79	85	72	88	90	74	70	70	86	107	79	0.531646	0.211019
ATAGTGCAC	48	80	60	59	56	46	54	83	103	85	67	73	62	86	94	132	115	82	40	15	3.2	0.211019
AATAAAATGT	13	13	24	27	16	27	30	24	31	20	18	31	26	40	45	39	39	47	88	630	0.0206349	0.211496
CAGTGTGTG	51	62	54	80	99	74	80	83	80	92	70	59	59	45	42	55	61	61	47	24	2.125	0.216617
TTTTATTTTTTT	28	48	42	55	43	47	67	51	38	50	50	48	57	69	74	74	87	67	106	56	0.5	0.217467
TTGTGTGTG	116	121	95	97	95	105	105	79	104	100	124	96	87	104	110	122	136	156	155	125	0.928	0.217467
AATGGCACC	70	87	46	48	52	53	55	57	62	66	42	48	52	62	55	66	65	80	62	9	7.77778	0.217467
CCTATTCCCT	52	67	110	100	123	95	76	77	93	82	71	95	104	115	154	118	86	94	48	5	10.4	0.229492
AAGAAAAAAA	61	54	62	61	51	35	45	55	45	46	51	54	55	64	68	80	75	62	63	86	0.709302	0.230131
TTTTTCCCC	88	77	74	58	76	76	61	90	64	82	72	80	77	82	85	96	104	109	71	76	1.15789	0.231297
TAGTGCACTAC	52	71	57	61	65	65	85	67	92	92	83	88	89	119	118	125	110	94	49	10	5.2	0.234358
TTTTTTTCTT	73	121	128	115	94	123	123	98	104	109	117	110	105	123	136	124	130	166	139	123	0.593496	0.240357
GGGGAAAAA	35	66	53	64	55	44	59	43	56	53	64	53	69	62	62	69	57	61	75	67	0.522388	0.242044
GTGTGTGTGTG	310	326	360	268	284	368	347	320	278	228	267	276	237	232	256	283	298	400	307	201	1.54229	0.242362
TGTGTGTGTGT	334	319	363	286	277	375	362	335	281	238	274	277	239	244	257	287	286	385	333	205	1.62927	0.247208
TTTTTTCTTT	48	93	85	72	64	69	84	83	74	86	91	80	79	93	82	81	83	103	98	92	0.521739	0.256365
AGTGCACTAC	59	83	65	67	70	73	92	69	103	99	91	99	108	137	137	139	121	109	61	14	4.21429	0.259224
TTTTTCTTTT	44	95	81	66	85	89	89	89	81	94	92	97	79	90	98	85	109	121	145	92	0.478261	0.259452
TGTTTGTGT	125	121	112	99	112	112	138	129	105	116	114	152	108	127	132	130	162	155	124	147	0.85034	0.262237
TTTTTTTCTTT	24	51	55	51	30	47	63	48	52	53	57	58	52	71	53	54	62	71	73	48	0.5	0.269464
TGCACTACT	67	88	71	68	67	74	71	76	93	102	105	99	105	130	136	145	125	94	72	23	2.91304	0.274437
CCTGTCTGT	90	99	82	84	86	110	112	94	80	65	66	70	64	83	87	111	102	115	92	74	1.21622	0.275411
GTGCACTACT	50	73	54	52	54	60	55	67	81	90	87	82	88	116	123	133	112	86	55	14	3.57143	0.276911
GTGCACTAC	65	105	80	79	89	90	103	88	122	123	113	123	125	155	166	163	147	121	73	19	3.42105	0.279525
TTTTCTTTTT	55	116	92	80	106	79	86	83	91	89	98	107	100	101	118	108	104	110	146	107	0.514019	0.281379
TTTTTTTTTCT	47	81	69	80	42	66	47	63	70	73	68	55	60	65	97	71	86	99	95	76	0.618421	0.283038
CTGTCTGTG	80	70	52	59	61	48	70	37	46	59	54	52	49	53	52	40	53	40	71	61	1.31148	0.288837
AAAAAAAACA	77	96	57	55	83	55	54	57	69	71	68	73	79	80	70	76	87	86	70	150	0.513333	0.291034
GTAGTGCACTA	31	55	56	76	68	83	83	75	95	94	86	91	98	119	152	117	76	92	109	44	0.704545	0.294596
GTGTGTGTA	118	95	80	88	78	79	99	104	87	85	99	88	80	94	98	91	132	114	111	96	1.22917	0.295167
TTGGGGGGG	23	65	50	45	39	54	44	60	55	59	53	49	60	59	69	50	58	61	83	56	0.410714	0.297393
AGGGAATAG	33	63	96	81	70	69	101	98	86	76	120	94	96	104	96	107	98	91	118	50	0.66	0.298308
TTTGACCAG	53	68	77	64	44	62	65	79	98	100	116	106	106	90	70	91	96	114	60	24	2.20833	0.300219
GTGCACTAT	38	72	60	65	66	82	60	86	85	96	73	67	73	75	98	104	81	98	128	57	0.666667	0.302568
CATTTGGGA	39	78	95	80	58	77	77	67	67	59	75	78	74	74	71	83	83	78	140	59	0.661017	0.309188
TGTGTGTGTGTG	239	259	299	218	241	309	284	269	222	174	205	216	185	174	196	224	218	308	260	151	1.58278	0.311131
TGCCATTTG	42	73	88	83	64	73	63	64	68	64	84	82	79	61	94	99	99	106	145	52	0.807692	0.314021
GTAGTGCAC	43	92	95	111	92	100	108	95	119	114	109	116	128	145	168	128	113	114	131	72	0.597222	0.321135
GTAGTGCACT	40	75	79	95	85	90	96	88	111	109	98	109	112	133	167	124	101	104	121	56	0.714286	0.323339
AAGTAGTGC	28	56	88	89	64	65	78	67	98	73	72	83	74	100	107	79	82	113	121	33	0.848485	0.327173
TGTGTTTGT	144	137	101	106	103	95	96	103	102	96	103	122	128	103	134	140	146	191	164	132	1.09091	0.327979
CCATTTGGG	33	56	62	64	44	67	53	46	48	66	59	67	59	65	70	82	61	74	115	35	0.942857	0.329803
GGGAATAGG	42	62	90	82	70	62	108	93	84	79	121	108	104	109	90	103	86	84	119	40	1.05	0.338586
GGGGGGGT	97	98	102	114	98	87	79	79	89	78	72	63	91	64	87	84	103	116	110	56	1.73214	0.345547
AGTAGTGCA	32	64	87	82	59	68	79	72	113	92	89	81	81	98	111	94	89	94	114	37	0.864865	0.35125
TGTGTGTGTA	78	53	39	57	48	46	67	59	50	58	70	58	51	73	64	57	88	81	72	71	1.09859	0.352416
TGTGTGTGA	100	117	97	86	86	98	103	94	111	115	105	88	104	110	113	109	116	149	112	81	1.23457	0.352416
TGTGTGTTT	175	164	121	148	108	120	134	113	109	131	101	142	129	131	141	143	193	204	182	144	1.21528	0.357167
TGTGTGTGTT	89	76	58	75	55	66	73	46	42	57	56	73	65	64	74	75	85	102	106	70	1.27143	0.358
CTGGTCAAA	42	64	72	82	59	61	45	53	89	60	74	51	67	62	62	63	80	104	106	41	1.02439	0.359818
CTATTCCCT	71	80	122	122	136	113	94	87	104	92	81	109	123	136	174	167	170	203	97	8	8.875	0.360307
TTTTTTTTCTT	45	75	75	80	61	71	79	66	60	63	69	62	64	71	85	69	80	98	89	55	0.818182	0.3858
GGGGGGGGT	62	50	65	73	64	58	47	52	56	49	41	41	53	43	44	47	57	72	67	39	1.58974	0.3858
GGAATAGGG	42	65	72	73	56	65	96	83	79	73	99	94	100	98	85	89	72	68	102	36	1.16667	0.393311
TGTGTGTGC	91	59	57	53	67	64	58	66	68	58	59	93	74	66	83	83	81	76	81	64	1.42188	0.397584
GTGTGTGTGTGTG	164	210	236	171	196	255	233	213	181	140	170	176	148	133	152	165	176	252	208	126	1.30159	0.403589
AATAGGGTG	46	73	81	65	47	41	74	69	66	75	85	60	79	67	59	64	77	83	79	14	3.28571	0.412329
TGGGGGGGGG	54	69	68	68	48	63	45	54	53	55	43	41	69	52	47	68	69	88	91	47	1.14894	0.420753
GAATAGGGT	42	70	76	64	48	44	77	69	58	74	79	83	93	72	63	71	69	73	77	12	3.5	0.422827
GTGCCATTT	53	87	93	127	62	76	90	77	91	76	112	97	108	91	106	99	116	118	130	39	1.35897	0.427436
TGGGGGGGG	82	91	98	91	82	90	62	77	81	68	62	62	90	79	69	87	83	110	127	62	1.32258	0.43222
GTGTGTGTGTGT	217	255	289	217	230	302	292	260	219	184	218	222	183	176	201	206	221	315	271	172	1.26163	0.433601
AGGGTGCCA	41	71	52	66	44	46	52	38	58	55	80	61	64	55	51	63	70	83	79	15	2.73333	0.439776
TAGTGCACTA	78	115	119	123	119	138	136	144	174	169	152	155	163	193	228	215	165	154	151	60	1.3	0.455529
TGGGGGGG	144	159	170	153	135	150	122	124	149	122	116	106	136	131	140	146	136	182	196	91	1.58242	0.457808
TTGTGTGTGT	64	92	63	70	60	69	66	57	59	53	66	66	57	74	81	73	87	81	89	60	1.06667	0.461104
TGTGTGTGTGTGT	171	202	242	174	197	252	242	215	175	143	170	179	151	138	155	168	172	250	226	132	1.29545	0.461985
TCTGTGTGT	94	90	68	92	73	80	93	81	88	94	80	85	85	91	90	95	100	109	106	76	1.23684	0.475563
GGGTGCCATT	38	53	41	68	44	46	43	39	54	43	78	61	65	54	57	60	66	74	80	16	2.375	0.479881
GGTGCCATTT	40	55	58	74	41	56	55	48	60	46	80	66	75	56	60	66	68	73	81	17	2.35294	0.487918
AGTGCACTA	91	146	132	138	132	161	150	157	190	191	168	172	190	226	259	238	184	184	170	71	1.28169	0.491734
GGTGCCATT	46	60	62	85	51	68	60	56	68	56	93	73	81	69	69	76	76	81	86	22	2.09091	0.49184
ATAGGGTGC	38	66	64	58	39	44	57	46	67	79	85	59	68	60	71	83	80	103	91	11	3.45455	0.494106
TAGTGCACT	96	156	149	159	152	151	164	172	211	203	175	181	186	221	261	246	226	193	176	74	1.2973	0.49607
GGGTGCCAT	43	58	51	74	49	50	50	48	64	49	90	73	77	62	63	66	71	76	84	17	2.52941	0.5

## Sheet: All complex motifs
Position distribution for all high-complexity overrepresented motifs by motif, raw count
	0-5	5-10	10-15	15-20	20-25	25-30	30-35	35-40	40-45	45-50	50-55	55-60	60-65	65-70	70-75	75-80	80-85	85-90	90-95	95-100	P-value 5' vs 3'	ratio 5' vs 3'
AAATGTATTT	14	40	40	63	66	61	69	48	52	51	68	78	78	62	73	100	81	116	148	184	0.0114451	0.076087
TTTTAAATGT	14	62	38	45	55	55	51	52	53	72	65	71	77	73	77	89	90	83	97	161	0.0279115	0.0869565
TTTTAAAATG	8	30	32	42	49	53	46	46	47	57	60	57	60	60	59	72	71	65	65	91	0.010786	0.0879121
TTTGTTTTCT	21	33	56	69	57	52	56	60	52	44	51	50	58	55	55	62	74	87	111	112	0.0206892	0.1875
TGTTTTATTT	27	53	51	65	57	66	75	64	77	78	73	84	99	129	145	125	104	111	130	143	0.0214082	0.188811
CATTTTGTTT	21	23	47	40	56	59	49	37	31	37	56	45	54	41	61	65	60	70	81	83	0.00873898	0.253012
AATGTTTTGT	35	51	26	36	51	47	51	53	42	61	56	46	53	62	60	65	59	89	77	85	0.0333834	0.411765
TACTGTACA	92	62	78	74	70	76	90	97	89	103	108	120	152	133	144	115	128	135	132	107	0.0187026	0.859813
CCCTGCCC	215	153	94	88	109	87	122	107	127	109	97	94	87	70	72	52	40	41	38	20	0.0448797	10.75
CCCCTCCA	323	255	220	165	149	148	146	150	128	130	118	110	102	104	103	109	74	64	37	22	0.0323933	14.6818
CCCAGCCC	202	162	130	127	90	119	103	106	98	108	104	93	82	84	59	101	63	35	43	9	0.00612059	22.4444
TGTTTTCTTT	36	39	46	57	61	55	48	40	43	59	42	47	59	51	51	52	72	80	75	67	0.0517977
TTTTGTATTT	47	59	44	45	42	55	46	46	66	62	69	52	69	65	72	83	96	105	138	186	0.0520948
TTTGTATTTT	48	69	46	42	50	49	56	70	75	65	64	62	75	73	69	77	104	115	120	120	0.0538266
AAATGTTTTG	30	37	25	41	50	50	43	51	33	45	52	38	70	63	63	67	57	74	79	107	0.0555999
TTTAAAATGT	16	29	34	53	53	39	43	54	51	49	60	62	62	57	47	68	74	75	62	102	0.0710192
TGTACTGTA	78	103	96	94	108	115	127	146	150	156	186	150	172	151	138	188	159	146	215	189	0.0715665
AATGTATTTT	21	42	41	63	49	56	44	48	45	34	62	51	68	51	60	71	61	69	86	159	0.0885855
AATACATTTT	33	32	34	36	36	35	38	27	37	44	37	45	43	54	61	75	77	77	96	147	0.0904718
CTGTACTGT	36	64	65	66	84	85	100	129	105	122	131	99	79	75	64	64	79	86	95	96	0.09181
AAATGTTTTA	24	39	51	35	46	32	48	50	60	46	60	47	60	68	69	67	58	68	86	154	0.0926086
CCAAATGGC	84	75	65	66	44	58	49	56	49	67	46	48	43	51	44	69	58	62	49	10	0.0927736
AAAATGTATT	21	29	31	64	51	60	55	37	38	38	52	55	54	46	53	72	78	92	107	193	0.0962662
TGTACAGTA	79	78	64	85	81	67	86	74	87	82	106	74	91	81	97	108	104	110	156	117	0.100767
TTTATTTTGT	29	60	52	63	50	70	64	68	70	88	73	84	66	88	83	96	80	126	128	109	0.103705
TGTTTATTTT	33	42	53	57	55	55	53	74	62	52	70	74	68	83	83	77	92	102	118	84	0.103918
AAATGTTTT	129	178	162	151	173	171	180	177	174	182	208	170	256	223	248	253	249	289	340	624	0.109341
TCCCAAATG	84	75	84	49	65	69	56	64	66	76	63	67	66	77	73	92	47	79	65	31	0.120247
ACCCTATTC	78	65	76	61	78	71	59	88	95	86	76	99	97	94	120	102	78	97	54	9	0.121119
AAAATGTTTT	30	67	60	52	69	62	71	71	61	50	74	57	95	81	84	85	88	119	118	273	0.121492
CCCAAATGG	76	71	77	44	52	60	53	54	59	69	54	52	52	63	51	57	44	72	56	19	0.133125
AAAACATTTT	34	46	47	38	51	53	50	47	64	49	57	71	53	61	71	55	57	59	78	175	0.145368
TAAATGTTTT	44	62	34	39	41	42	48	41	36	59	50	59	66	78	78	69	73	56	96	223	0.150558
AAATACATTT	36	37	38	37	41	34	49	43	50	42	47	49	57	67	55	75	65	54	85	202	0.158112
TACTGTATG	55	77	90	78	69	91	85	96	73	104	123	106	124	101	125	131	146	151	119	95	0.16273
CACCCTATT	71	74	81	53	68	71	54	74	77	65	67	86	84	89	95	97	84	96	53	6	0.167631
TACTGTATGT	23	48	52	32	36	57	48	54	31	46	75	59	72	60	67	96	82	86	78	61	0.176119
CCCTATTCCC	60	53	103	100	116	91	66	74	80	77	71	98	102	116	151	110	88	95	49	6	0.176819
TGGCACCCT	76	93	66	52	62	47	53	81	66	63	61	71	71	72	59	68	64	68	57	9	0.179193
TAAAATGTTT	22	18	29	36	24	28	33	39	39	24	33	51	48	40	55	51	63	64	72	245	0.18099
CAAATGGCA	75	88	76	62	58	62	60	64	61	75	59	68	68	56	51	67	77	95	60	12	0.187973
AAATGGCAC	74	101	53	70	61	68	60	78	73	84	60	75	76	66	58	67	69	103	59	18	0.193088
CCCTATTCC	76	70	116	113	125	102	76	96	97	92	81	105	119	124	166	127	98	110	66	9	0.198278
CCTATTCCC	72	75	131	110	129	102	83	84	97	90	83	110	119	130	164	123	95	103	61	7	0.198951
ATGGCACCC	67	75	53	47	61	51	64	75	67	66	53	63	59	64	54	60	61	70	57	3	0.206071
ATAGTGCAC	48	79	60	59	56	46	54	83	103	85	67	73	62	86	94	132	115	82	40	15	0.210417
AATAAAATGT	13	13	24	27	16	27	30	24	31	20	18	31	26	40	45	39	38	47	88	630	0.211496
AATGGCACC	70	87	46	47	52	53	55	57	62	66	42	48	52	62	55	66	65	80	62	9	0.217467
CCTATTCCCT	52	66	110	100	123	95	76	77	93	82	71	95	104	115	154	118	86	94	48	5	0.229157
TAGTGCACTAC	52	70	57	61	65	65	85	67	92	92	83	88	89	119	118	125	110	94	49	10	0.234098
AGTGCACTAC	59	82	65	67	70	73	92	69	103	99	91	99	108	137	137	139	121	109	61	14	0.259359
TGCACTACT	67	87	71	68	67	74	71	76	93	102	105	99	105	130	136	145	125	94	72	23	0.274818
CCTGTCTGT	90	99	82	84	86	110	111	94	80	65	66	70	64	83	87	111	102	115	92	74	0.275411
GTGCACTACT	50	72	54	52	54	60	55	67	81	90	87	82	88	116	123	133	112	86	55	14	0.277373
GTGCACTAC	65	104	80	79	89	90	103	88	122	123	113	123	125	155	166	163	147	121	73	19	0.279871
GTAGTGCACTA	31	55	56	76	68	83	83	75	95	94	86	91	98	119	152	117	76	91	109	44	0.294596
AGGGAATAG	33	63	96	81	70	69	101	98	86	76	119	94	96	104	96	107	98	91	118	50	0.298308
TTTGACCAG	53	67	77	64	44	62	65	79	98	100	116	106	106	90	70	91	96	114	60	24	0.301367
GTGCACTAT	38	72	60	65	66	82	60	86	85	96	73	67	73	75	98	104	81	97	128	57	0.302568
CATTTGGGA	39	78	95	80	58	77	77	67	67	59	74	78	74	74	71	83	83	78	140	59	0.309188
TGCCATTTG	42	73	88	83	64	73	63	64	68	64	83	82	79	61	94	99	99	106	145	52	0.314021
GTAGTGCAC	43	92	95	111	92	100	108	95	119	114	109	116	128	145	168	128	112	114	131	72	0.321135
GTAGTGCACT	40	75	79	95	85	90	96	88	111	109	98	109	112	133	167	124	100	104	121	56	0.323339
AAGTAGTGC	28	56	88	89	64	65	78	67	98	73	72	83	74	100	107	79	81	113	121	33	0.327173
CCATTTGGG	33	56	62	64	44	67	53	46	48	66	58	67	59	65	70	82	61	74	115	35	0.329803
GGGAATAGG	42	62	90	82	70	62	108	93	84	79	120	108	104	109	90	103	86	84	119	40	0.338586
AGTAGTGCA	32	64	87	82	59	68	79	72	113	92	89	81	81	98	111	94	88	94	114	37	0.35125
CTGGTCAAA	42	64	72	81	59	61	45	53	89	60	74	51	67	62	62	63	80	104	106	41	0.359818
CTATTCCCT	71	79	122	122	136	113	94	87	104	92	81	109	123	136	174	167	170	203	97	8	0.361737
GGAATAGGG	42	65	72	73	56	65	96	83	79	73	98	94	100	98	85	89	72	68	102	36	0.393311
AATAGGGTG	46	73	81	65	47	41	74	69	66	75	84	60	79	67	59	64	77	83	79	14	0.412329
GAATAGGGT	42	70	76	64	48	44	77	69	58	74	78	83	93	72	63	71	69	73	77	12	0.422827
GTGCCATTT	53	87	93	127	62	76	90	77	91	76	111	97	108	91	106	99	116	118	130	39	0.427436
AGGGTGCCA	41	71	52	66	44	46	52	38	58	55	79	61	64	55	51	63	70	83	79	15	0.439776
TAGTGCACTA	78	115	119	123	119	138	136	144	174	169	152	155	163	193	228	215	165	153	151	60	0.455529
GGGTGCCATT	38	53	41	68	44	46	43	39	54	43	77	61	65	54	57	60	66	74	80	16	0.479881
GGTGCCATTT	40	55	58	74	41	56	55	48	60	46	79	66	75	56	60	66	68	73	81	17	0.487918
AGTGCACTA	91	146	132	138	132	161	150	157	190	191	168	172	190	226	259	238	184	183	170	71	0.491734
GGTGCCATT	46	60	62	84	51	68	60	56	68	56	93	73	81	69	69	76	76	81	86	22	0.49184
ATAGGGTGC	38	66	64	58	39	44	57	46	67	79	84	59	68	60	71	83	80	103	91	11	0.494106
TAGTGCACT	96	156	149	159	152	151	164	172	211	203	175	181	186	221	261	246	225	193	176	74	0.49607
GGGTGCCAT	43	58	51	74	49	50	50	48	64	49	89	73	77	62	63	66	71	76	84	17	0.5

## Sheet: ssa-miR-737-5p
Position distribution for all motifs containing the seed target of ssa-miR-737-5p, percentage
mRNA	0-5	5-10	10-15	15-20	20-25	25-30	30-35	35-40	40-45	45-50	50-55	55-60	60-65	65-70	70-75	75-80	80-85	85-90	90-95	95-100
ssa-miR-737-5p	3.35393	4.38005	4.18749	3.84945	4.21573	4.18835	3.88967	4.11817	4.52982	4.62995	4.92606	4.56405	4.39117	5.13659	5.11262	5.35824	5.67061	6.07884	6.35698	11.0622
Position distribution for all motifs containing the seed target for ssa-miR-737-5p by motif, raw count
mRNA	Motif	0-5	5-10	10-15	15-20	20-25	25-30	30-35	35-40	40-45	45-50	50-55	55-60	60-65	65-70	70-75	75-80	80-85	85-90	90-95	95-100
ssa-miR-737-5p	AAAAAAAAA	537	649	616	543	616	607	520	569	625	680	729	596	602	719	706	749	819	914	943	1402
ssa-miR-737-5p	AAAAAAAAAA	353	398	391	330	374	393	302	341	391	432	467	330	359	438	420	450	486	579	617	867
ssa-miR-737-5p	TAAAAAAAA	145	249	226	208	234	229	225	242	287	289	294	295	282	328	326	309	309	332	340	710
ssa-miR-737-5p	AAAAAAAAAAA	235	240	237	208	233	275	180	208	252	279	296	175	217	260	255	274	293	377	416	534
ssa-miR-737-5p	AAAAAAAAT	140	172	204	164	189	187	203	201	208	216	252	243	230	261	265	271	286	293	311	615
ssa-miR-737-5p	TTAAAAAAA	101	194	176	152	173	182	167	185	209	184	216	202	187	229	265	237	253	263	256	437
ssa-miR-737-5p	AAAAAAATA	90	130	143	155	144	155	179	165	173	184	170	195	162	188	197	196	231	227	264	686
ssa-miR-737-5p	AAAAAAAAAAAA	160	148	141	134	152	198	108	131	168	180	184	95	128	165	154	172	168	252	281	336
ssa-miR-737-5p	TAAAAAAAAA	73	143	129	109	140	134	124	136	146	169	166	183	158	192	172	175	190	208	194	343
ssa-miR-737-5p	AAAAAAACA	129	171	147	110	128	120	141	127	136	137	141	149	157	153	148	157	179	161	149	251
ssa-miR-737-5p	AAAAAAAAC	126	173	131	126	151	106	112	124	127	133	122	143	145	147	160	164	155	160	149	257
ssa-miR-737-5p	AAAAAAAAG	123	152	125	130	116	152	113	133	152	125	132	135	119	141	135	155	143	142	172	285
ssa-miR-737-5p	AAAAAAATG	76	102	100	112	102	117	111	122	113	110	139	133	135	141	135	162	181	179	173	302
ssa-miR-737-5p	ACAAAAAAA	110	136	128	137	134	122	112	118	118	128	111	132	126	128	129	152	151	174	168	209
ssa-miR-737-5p	AGAAAAAAA	124	117	121	133	119	112	127	131	124	108	116	129	107	129	139	161	147	135	159	198
ssa-miR-737-5p	TTAAAAAAAA	65	122	108	94	101	106	94	100	127	113	139	117	111	148	162	153	155	157	152	222
ssa-miR-737-5p	CAAAAAAAA	115	121	116	107	124	111	113	98	109	107	113	119	121	105	119	151	146	133	154	197
ssa-miR-737-5p	AAAAAAAAAT	71	82	97	83	100	99	90	96	105	96	144	136	116	135	123	118	151	151	147	246
ssa-miR-737-5p	TTTAAAAAAA	44	95	93	91	101	92	90	90	127	96	123	117	101	123	133	119	136	142	141	167
ssa-miR-737-5p	TAAAAAAAAAA	48	93	90	67	96	80	80	90	102	119	119	113	92	120	101	115	125	138	119	225
ssa-miR-737-5p	AAAAAAAATA	47	63	69	67	70	63	82	75	81	91	82	88	83	83	87	98	111	97	122	288
ssa-miR-737-5p	AAAAAAATAA	43	50	56	65	45	53	62	66	78	64	64	74	56	76	70	77	112	76	109	451
ssa-miR-737-5p	ATAAAAAAAA	33	57	44	56	63	45	60	63	65	81	62	87	75	80	75	88	79	85	105	321
ssa-miR-737-5p	AAAAAAAAAG	60	91	57	71	64	80	60	83	78	71	69	64	57	81	72	93	96	82	98	172
ssa-miR-737-5p	AAAAAAAACA	77	96	57	55	83	55	54	57	69	71	68	73	79	80	70	76	87	86	70	150
ssa-miR-737-5p	TTAAAAAAAAA	33	62	54	50	59	58	51	60	62	64	86	79	59	87	97	96	100	100	96	107
ssa-miR-737-5p	AAAAAAAAAC	39	84	73	52	81	34	65	53	54	72	54	69	64	68	90	83	92	100	76	133
ssa-miR-737-5p	TAAAAAAAAT	30	47	55	42	47	45	67	46	70	69	69	59	58	76	90	89	66	71	82	240
ssa-miR-737-5p	AAAAAAAATG	43	44	57	44	48	68	55	60	65	53	82	70	67	77	80	68	82	90	96	159
ssa-miR-737-5p	AATAAAAAAA	20	33	36	32	24	25	47	50	33	43	46	62	39	73	52	61	63	76	104	483
ssa-miR-737-5p	TTTAAAAAAAA	35	55	55	56	58	61	50	44	86	57	81	69	58	89	83	75	80	91	97	89
ssa-miR-737-5p	AAAAAAATAT	32	42	52	51	64	61	60	61	53	68	56	72	63	60	78	65	64	100	86	170
ssa-miR-737-5p	TAAAAAAAAAAA	34	60	58	44	63	58	49	56	63	78	78	59	60	66	66	72	88	89	82	133
ssa-miR-737-5p	AAAAAAAAAAT	37	45	67	44	52	52	54	46	65	63	89	74	66	76	73	58	77	92	87	133
ssa-miR-737-5p	AAAAAAATGT	28	50	50	53	47	62	62	67	57	51	70	70	65	67	50	78	75	79	84	174
ssa-miR-737-5p	GTAAAAAAAA	38	53	52	48	59	60	44	57	74	76	77	75	83	85	67	58	63	69	68	132
ssa-miR-737-5p	AGAAAAAAAA	76	56	64	54	61	56	49	68	51	43	61	59	50	66	73	83	69	67	84	103
ssa-miR-737-5p	ACAAAAAAAA	56	71	67	59	72	53	56	49	58	60	53	57	63	55	50	80	72	76	80	98
ssa-miR-737-5p	AACAAAAAAA	48	67	73	64	60	65	57	49	40	54	40	46	56	52	58	67	58	75	82	113
ssa-miR-737-5p	TGTAAAAAAA	14	42	43	46	42	52	50	48	70	73	56	55	64	82	67	39	52	67	84	167
ssa-miR-737-5p	AAGAAAAAAA	61	54	62	61	51	35	45	55	45	46	51	54	55	64	68	80	75	62	63	86
ssa-miR-737-5p	TAAAAAAATA	19	31	36	44	44	45	46	48	44	52	45	55	33	62	56	47	44	79	66	220
ssa-miR-737-5p	CAAAAAAAAA	44	60	52	51	61	41	46	49	45	39	55	45	48	44	56	66	72	60	63	95
ssa-miR-737-5p	AAAAAAAAAAG	50	71	41	43	40	51	35	52	45	46	48	43	38	58	44	66	74	50	70	123
ssa-miR-737-5p	GAAAAAAAAA	57	47	44	53	41	39	48	43	43	40	41	38	37	45	58	58	71	67	69	97
