# Supplementary material for: MicroSalmon: A Comprehensive, Searchable Resource of Predicted MicroRNA Targets and 3′UTR Cis-Regulatory Elements in the Full-Length Sequenced Atlantic Salmon Transcriptome
Source: Noncoding RNA. 2021 Sep 22;7(4):61. doi: 10.3390/ncrna7040061 (PMC8544657; doi:10.3390/ncrna7040061)
Supplement: Supplementary file 1 [file ncrna-07-00061-s001.zip › Supplementary File 6.txt]

>SS3468.1
UUUUUUGCUUCUUUUUUAUUUUAUUUUUUUUAUUAAUUAAAAUGCAAUUCUACAAAUAAA
>SS3468.2
CCUAUUGAUACUGUUAUUUUUUUUUGCUUCUUUUUUAUUUUAUUUUUUUUAUUAAUUAAA
>SS3469.10
UUUUGAAUUUUUGUUUUUGUAUUACAGCUGAAGAGAUUGAUGUAUAUGAAACAUAAUAAA
>SS3469.4
CUUGUUCGUUCUUCUUGAUUUGAUUCUUUGUUACCCCUCUAGCCAGUUGAAGAAAUUAAG
>SS3469.3
UUUUGAAUUUUUGUUUUUCUAUUACAGCUGAAGAGAUUGAUGUAUAUGAAACAUAAUAAA
>SS3469.5
CCUGCCCACCUCUGCCACAUGGACAUUUGACAAGGGGUUAAAAUGGAGGGUUUGAAUAAA
>SS3470.1
AAUAAUGGACUUCUAUUCUGUCUGAAAUGUACAUAUGUUUUAUAUAUGUCUGUAAAUAAA
>SS3473.2
AAUUUAAAUUAAUGUUUGGUGAAGAGCUUCAGUAUUGUGAGAGCCAUUUCUUCCAAUAAA
>SS3482.3
CUCUUUCUUUUUUAAGGGAAGUGACAAAUGUUUCCCAUUUUAUUGAAACUGAACAAUAAA
>SS3482.1
AAUGCAGGAUUGCGUUCCUCCGCCCGCCCUGUGAUUGUGUGCGGCUGUGAUUUACAUAAA
>SS3485.1
UUGAAAUGUUUUGUUUAAACAUGACGUUUUUUGGCCUUUUGUAAACUCUUGACUAUUAAA
>SS3486.9
CCUAUAUACUCCCCAAUGAUGUAUGUACAAACAUCACAGAACCUACAGUAGGAUGGUAAA
>SS3486.10
GCCCCUAAAAUGGACAACUCCACAUUGACUUCCCAGCCUUGAAAAAAAAUAUUAAAUAAA
>SS3486.33
AGGACUGUUUCUCGUCAAUGUUUGUUGUUUUGUUAAGUGUUUACGUUUUCCUUCAUUAAA
>SS3486.33
GGUGUCACAGUGAUCACAAAGUGCCAUGGAAAGGUGCUUUGUUAUCGUACAGUAUAUAAA
>SS3488.2
UGUCUAUAAAUUCCUGUCUGUCAUGUAAACUAAUUGAGAUGGUGGUGGCUUCUAGAUAAA
>SS3497.3
UCAAAUCAUUGGUGACCUUUGUCCAGACAAUAUACUGUAGAAUGCUGUGUCUACAAUAAA
>SS3465.1
ACAAUACAUUACAUACAGUGGUUGAUAUACAUGUCCAAUGACUAGUAGUAUAUCAAUAAA
>SS3502.2
AUAUAGAAAACAAUGUUCACUCUGUAACAAAUAGGUUACUAAUGUGUCGAUGAAAAAUAA
>SS3504.1
UGUGUCAUGGAAUCGUAGUGCUUUUAAGCUUGAGUCUCACCAACGUUAACAUGAAAUAAA
>SS3504.3
ACUGGCUAUGUAUUUUAAAGGCACAGAAUCCAGAAUAUUAUUAUUAUUAUUAUUAUUAAA
>SS3506.1
UUUUAACUGUUCAAUGAGUAGGCCGAUUUUGUUUUUAUUCAUGUGCACAAACUUAUAAAA
>SS3510.5
AAAUAUAAGUGUACAUUUUGAGCUUGGUGUCACAGAAAAAUGUAAGCACUAUCCAUUAAA
>SS2510.1
AAAUUAGAAUAUCUUGCCGGGCAGAAUGUGUAAAAUAUUUAAUGACCUGAGAAUAUUAAA
>SS3511.5
AAUCAUUUAUAUGAAAUACAAAAUGUGCUAUUGUUCUAGCCUGAAACAUGAAAAAUUAAA
>SS3520.4
ACUUAGAAAGGCACCAGGAUAUGCACGCUUGUUUUUUACAUUUUUGUUAUUAUAAAAAAA
>SS3520.5
GAUUGUUCCGAGCCAGAGCUAUUGGAUGUGAGGCAAUCAAUAGGAUUUUGAGGGAAUAAA
>SS3525.4
CUACAUGUAGUAGCUUUUUUCAUAAAAGUUUGUAUUACCAAAUUUGCUCUAACUAAUAAA
>SS3524.1
ACAUUUCUCUCUGCAGUGUUCUUAAAGGUCCAAUACAGCUGUUUUGAUCUCAACAUUAAA
>SS3530.1
UCUAGCUCUGUCUGGUGGUAUGAGUCCUCAUACUGCACUGCGGAGUUGUUUAAUAAUAAA
>SS3534.1
UCUGUCAUUCUUAAUAUUGAAAGAGCAAUCCUGUACGGUAGAAUCAGUGAUUGUAAUAAA
>SS3538.2
CACUGAACAGAAAUAAACACAUGUGAAGUGUUGGUCCCAUGUUUCAUGAGCUGAAAUAAA
>SS3543.1
AGCAUGCAUUUAUUAUGGGUCCCUUCAUUGUAGAGCAUACCGGUGUUGGAGCUUAACAAA
>SS3543.4
GAACGCAGGAUUAUUGAAGGAAUGUUUUUUUAUGCCAUGAAUAAGAGACUGAACAAUAAA
>SS3549.1
GUUUUAUACUCAUACAGUCUUGGACUCAUGUAUGUCAGCAAAUAAACCGUGUCCAUUAAA
>SS3549.5
UUUUCAUUUAAUUACAAAAUCCUUUAAAACAUGCAAUGUAUAAAUAUAAAAUACAAUAAA
>SS3505.6
AAGGUGCCAAAAGGAGAAGAUUUGCAGUUGGGUUUAACCAUUGUAGAGGAUUGGAAAAUA
>SS3505.2
GUGAUGGAUAUUUGUUCCGCUUCAGUGGAUAAAUGCUUUUUAUUUUUUAUUUUAUAUAAA
>SS2308.2
UGGAAUGAAUUGUCUGUAACAGCUUGCAACUGUUGCCUUUUUGUCACCUGUUUGAAUAAA
>SS3511.2
AAUCAUUUAUAUGAAAUACAAUAUGUGCUAUUGUUCUAGCCUGAAACAUGAAAAAUUAAA
>SS3527.2
CUCUGAAACAUACGUGCUGUGUUUCCGUUGUCAACUUCUGUCUGCAAUUGCAUUAAUAAA
>SS3539.1
GUUUAACUUUUUCUGAAGUUGUGUUUUUGAGCUAUAUUACGUUGUUUUAUUGAGAUGAAA
>SS3545.1
AACUCUGGAGAAGGGAAGUUGAUAAAUGUGUGUAUAUAAAAACAAUAUGAUACAAAUAAA
>SS3509.1
ACUAUUCAUAAAUCAGUCAUAUUUCAACUGAAUUUCCAAAGUAAUGUUUAAUUUAUUAAA
>SS3521.1
GUGCAUUCCUUUUCCCCCUUGCAAGAGUCUGUAUAGGUGUCCAAUGUGAAAGCUAAUAAA
>SS3526.5
AUCUAAGUGACGGUCCUUACAAGCUAUGUCUGUCUGGUGAAUUUCUAAGCAAACAAUAAA
>SS3512.6
GUUUAACUUUUUCUGAAGUUGUGUUUUUGAGCUAUAUUACGUUGUUUUAUUGAGAUGAAA
>SS3521.14
GUGCAUUCCUUUUCCCCCUUGCAAGAGUCUGUAUAGGUGUCCAAUGUGAAAGCUAAUAAA
>SS3521.13
GUGCAUUCCUUUUCCCCCUUGCAAGAUUCUGUAUAGGUGUCCAAUGUGAAAGCUAAUAAA
>SS3516.3
CUACAUGUAGUAGCUUUUUUCAUAAAAGUUUGUAUUACCAAAUUUGCUCUAACUAAUAAA
>SS3516.2
ACAUUUCUCUCUGCAGUGUUCUUAAAGGUCCAAUACAGCUGUUUUGAUCUAAACAUUAAA
>SS3518.3
UUGAAAUGUUUUGUUUAAACAUGACGUUUUUUGGCCUUUUGUAAACUCUUGACUAUUAAA
>SS3518.2
UAGAGAGAUUGAAAUGUUUUGUUUAAACAUGAUGUUUUUGUAAACUCUUGACUAUUAAAA
>SS3486.11
GGGGUGGGUGGGGCUUUCCCUGUUGCUCUGAUUCCUUUCCCGGUAGAUCAUUGUAAUAAA
>SS3552.1
GGACGGGUUUAGAGUCAUUAAAUAUUGUGUGGCGGGUGGGUGGCAGGCUGGUUGAAUAAA
>SS3575.5
GCUAGGUUCUCUUUAUAUCCCAGUUCCCCAUGUGUACAGAAGUUUCUUUGUCUGAGUAAA
>SS3572.1
CCAACAGAAAUCCUGAUGUGUCCGAUGCGGUUUUAUCCCAUUCAUUCUAUGUACAGUAAA
>SS3580.1
UAACUUCUCUGUUUUUAGACUUUAUUUGCCACGCGAUAUUUUAAUUGAAUAAAAUAUAAA
>SS3583.4
UUGUGUCAGUGACAUAACAUGUUGUGUGUCUUUUAAGUGCAGAAUCAAAAUAAAAAUAAA
>SS3583.21
CUGUAGAGGUUAGAUUUGUAAAUAUUUCAUUGUGCCUUUUUAAACUAUUACGAUAAUAAA
>SS3587.3
UAAUAAUAGUUGCAGUACUGUUUGGACCAUCACUGUUUGCUUCUGACAUUCACCAAUAAA
>SS3593.7
UUUCCUGUGUUGCCUUUUUUAUUUCCUCUUUGUUUAGACUUCUGGGUUUGUGUGAAUAAA
>SS3593.1
AUUUAAUUUACUCCUUUUAUACUUGUUUUUUGUUUGUUGCUUUUCUGUGAAAGAAAUAAA
>SS3594.12
CUUUAUUUCUUUCACAGAAAAGCAACAAACAAAAAACAAGUAUAAAAGGAGUAAAUUAAA
>SS3596.2
CAAUGUCAAAUCAUUUUUGGGUAACAAUUAAGUACCUUACUGUGACUGUUUUCAAUUAAA
>SS3601.4
AAAGACAAUAUCUGUUUUACAUUCAAUUUUUUUGGAGAACAAAAUCUGCAAACUAAUAAA
>SS3601.2
AAAGACAAUAUCUGUUUUACAUUCAAUUUUUUUGGAGAACAAAAUCUGCAAACUAAUAAA
>SS3601.1
GUGUAUCAAGACAAUUCAUAAAAAUUACAUCUAAUAAUGCUAUGAUAGAGAUACAUUAAA
>SS3622.2
ACACUUAGACAUUACACCAGGAGAUGUCAACUUUAUAAAAUCCCCUCCCCCUUAAUUAAA
>SS3622.1
GCUUUAGGGAUUGUUUGUGAGAGUCUCUGGAUUGUAUUCAUUAGGGCACACCAUAUUAAA
>SS3633.3
CUUUUUAUACUGUACAUAAAACAAAUCAAGUCUGAUCAAAAUGUGCUAUUUGAUAAUAAA
>SS3655.2
ACAAUGAUGUUACUUUAUGAGACAAAUGUAUCUUGUAAAUAUCUUGUAUCCAUCAAUAAA
>SS3683.1
CGAUAACACUGAGGAAGCCAAGAUCAUUUGGGAUCUGCCAGUAAUCGCUCCAUUAAUAAA
>SS3686.1
ACAUGCCACCACGUCAUUGGGUGGUUCUGACAAACUUGAACUGUGGGAAGACAAAAUAAA
>SS3694.1
UGUAAAGUACUGCUGCAUCCUAAAGUGUUGGUAUUCCAGCGUCUUGUAUCUUUUAAUAAA
>SS3709.1
GUACAAUAGUAAAACUCAGGUUCUUCAUUUUAAACAUGCCAUAAAGACAUCUGAAAUAAA
>SS2709.3
AAAAACAAAGUCUAAGCUCUGAUAUGUUACGGUUCAUGAGUGAUGUGCAACACAAAUAAA
>SS3724.2
AUUAAAAGUAAAAGCUGCUAUAGUGAUGUUUCUUGUGAACAGCAGUGGAAUUGAAAUAAA
>SS3724.6
AAAUAUCAAUUGCUUGACUUUUUCAAAUACCUAAUACUUAAUAUGAAUUUAAGCAUGAAA
>SS3741.4
UUCAUUCUUUCUUUUAAAUUGUCUGCUAGUUAACUUUUUUUUUUAAAUGACAAUAAUAAA
>SS3741.1
AAAAAAUAUGUACAUACACCAAAAACAAUUGCUGGAAUACGAAUGAUUAAUACAAAUAAA
>SS3743.2
GUCGUUGUGUUAUUCUUUGUGUACGUGUUUAUUUUUGGUUCUCCUUCUUAACCAAAUAAA
>SS3771.2
GAUUAUAACUUUAACUCUAUUUGCUGGCUGAUCAAGAGCUUUUUGAUUUCAUGCAAUAAA
>SS3558.3
AUCAGUGUCUGUCUCCUCUUUAUUGUUUCAUUGUGUCAAUGUCAAGCCUACCGGAAUAAA
>SS3560.2
AUAGGGUUAAGACUGAGCAGAUACAUGUGAAAAAACAAUGGUCUAAUUUUUGUUAAUAAA
>SS3560.5
CUAUAAGUGUGCAUUCUAAACUUAGCUACAUCUGACACAGCCGUUCUGAACUGUAAUAAA
>SS3739.2
UGUUCUAUGUUUGCUUCUAUUCUGUUCCAUAUGUACCAUGUGUUCAUUCUACUGAUUAAA
>SS3760.8
GUGGAAUAUUUUGUCUUAAGCUAUUAUGUUGAGUUACAAUGUACUGUACAACAUUUUAAA
>SS2760.3
CUGUAAUGAUGUAUUUGAGAGACAAGUGCUCAUUGUGGAACUUUAUUUGUUUUCAAUAAA
>SS3728.6
AGGGACCACAGUGUGUGGGGGGGGCGGCCAACUUGUACACUGACUAAAACUCCCAAUAAA
>SS3761.4
CUUCUCCAAGAAUGCCUCAAACUGACCAUCAUUUUGUUUAAUUUUAAAAAGGUAAAUAAA
>SS3661.2
GUUUGAUCAUUUUCUUUCAGUAGUUUAUUUACAUUUUUUACAUGCUUUUGGAAAAAUAAA
>SS3763.1
AUAUUUUUUGUUUAGUAUACAUGUAAAUUGUUGGUCUGAUGUUUCAUGAGAUGAAAUAAA
>SS3566.1
AGCGGCGUUGAGAUUUCUCCCCUGUGUGUGUCGCUGUGCUUGUAGAACCACCAAAAUAAA
>SS3680.2
GUUUCAUAGUGUUUGAUUUGAGGUUUCUAUCAUUGCCAUGUAAUCAAAAGCUGAAAUAAA
>SS3501.7
ACAUGAUACAGCAUUCUACUAUAUUUCUAAGGUACCGUAUUACUUUUCUCUCUAUUACAA
>SS3612.1
AGUCACUGUAUUAAAAGGGUAAGGAAUUUAAUAUGGUUGUACCUCCUUGGAAACAAUAAA
>SS3756.1
UGUCAUUUGUCGUGCUUAUUGUUUUCUUGUUUUUUCUCGUGUUCAACGUUCUUUAAUAAA
>SS3680.1
GUUUCAUAGUGUUUGAUUUGAGGUUUCUAUCAUUGCCAUGUAAUCAAAAGCUGAAAUAAA
>SS3654.2
UGUUAUUUUGUUAUUAAUAUGUGUCACAUAUUAGUUUGUAAACAAUGUAAAAAAAAUAAA
