# Supplementary material for: MicroSalmon: A Comprehensive, Searchable Resource of Predicted MicroRNA Targets and 3′UTR Cis-Regulatory Elements in the Full-Length Sequenced Atlantic Salmon Transcriptome
Source: Noncoding RNA. 2021 Sep 22;7(4):61. doi: 10.3390/ncrna7040061 (PMC8544657; doi:10.3390/ncrna7040061)
Supplement: Supplementary file 1 [file ncrna-07-00061-s001.zip › Supplementary file 7.xlsx]

## Sheet: Sheet1
Supplementary file 7.
DE miRNAs1	Predicted targets in MicroSalmon2	Predicted targets in the SAV study3	SAV-study targets not in the FL-Transcriptome4	SAV-target mRNAs with matching UTRs in FL-Transcriptome5	SAV paper predicted targets supported by MicroSalmon6
ssa-miR-1338-3p	4363	121	15	104	81
ssa-miR-146a-1-2-3p	4199	116	15	96	84
ssa-miR-146a-3-3p	2765	73	10	60	50
ssa-miR-146b-5p	3286	84	13	67	57
ssa-miR-155-5p	3093	92	17	72	59
ssa-miR-181c-5p	11352	390	52	326	273
ssa-miR-2188-3p	9308	238	35	193	149
ssa-miR-21a-1-3p	1705	43	4	38	31
ssa-miR-21a-2-3p	7658	266	29	230	193
ssa-miR-21b-3p	8580	295	32	252	210
ssa-miR-462a-3p	5212	136	25	104	77
ssa-miR-462a-5p	1389	43	4	39	27
ssa-miR-462b-5p	1347	39	2	37	27
ssa-miR-7132a-5p	2931	74	9	64	45
ssa-miR-731-3p	1057	21	3	17	13
ssa-miR-731-5p	4371	144	21	118	85
ssa-miR-734a-3p	4790	151	22	121	102
ssa-miR-92a-3-5p	4738	140	23	111	83
1Differentially expressed miRNAs (DE miRNAs) in the SAV study (Andreassen et al. BMC Genomics (2017))
2Predicted targets of the DE miRNAs in the MicroSalmon repository of in silico predicted targets. The 3'UTRs analysed in the in silico predictions were from the recently full length sequenced transcriptome (Ramberg et al Frontiers in Genetics 2021, 12, doi:10.3389/fgene.2021.656334)
3Predicted targets of the DE miRNAs in the SAV study. The 3'UTRs analysed in the in silico predictions were from all mRNA transcripts in RefSeq, NCBI, a total of 3484 transcripts.
4Target mRNAs in the SAV-study not present in the FL-transcriptome (no matching UTRs or CDS in BLAST analysis)
5SAV-target mRNAs with matching UTRs in the FL-Transcriptome. Match criteria 90% sequence similarity in BLAST analysis.
6SAV paper predicted targets supported by MicroSalmon
